# Supplementary material for: 1H NMR-Based Metabolomics Investigation of Copper-Laden Rat: A Model of Wilson’s Disease
Source: PLoS One. 2015 Apr 7;10(4):e0119654. doi: 10.1371/journal.pone.0119654 (PMC4388371; doi:10.1371/journal.pone.0119654)
Supplement: S1 Table — (XLSX) [file pone.0119654.s001.xlsx]

## Sheet: Sheet1
S1 Table. Raw Spectral Data of Serum Samples
ppm	Sample Name
	C1	C2	C3	C4	C5	C6	C7	C8	D1	D2	D3	D4	D5	D6	D7	D8	F1	F2	F3	F4	F5	F6	F7	F8
4.49952	-0.736271	-1.22548	-3.22958	-3.34699	2.49357	6.54061	-4.90971	1.44311	-0.73333	-6.25724	-3.80305	-3.97391	-3.07847	0.539531	6.1495	-10.7099	-0.860079	-8.47042	-0.402696	3.65195	-3.5925	-9.4571	-4.95669	5.83333
4.4983	-1.50468	0.712006	-1.61739	-0.870059	6.29922	5.1513	-7.15438	-1.72185	-0.576863	-3.62437	-2.42797	-1.46603	-3.61128	4.16185	5.42693	0.0545812	-1.8771	-7.25757	-0.374575	2.22019	-4.79077	-10.2265	-6.4818	4.69873
4.49708	-0.572442	-3.18342	-4.96648	-1.77488	3.90082	5.91673	-4.30808	-0.132706	-0.24022	-4.79052	-2.75343	-2.94347	-3.69759	1.17633	7.017	-9.07434	-4.21674	-10.8721	1.66071	3.91242	-5.732	-10.7444	-5.61016	7.11673
4.49586	-1.48959	-1.17108	-3.36514	-0.735114	5.46829	4.34286	-5.92679	-2.91397	0.0216537	-3.94338	-1.54891	-0.645824	-2.19544	4.90964	3.96996	0.834994	0.359685	-8.93765	-1.21476	3.44952	-1.40933	-9.98208	-4.53396	3.47264
4.49464	-0.283973	0.048406	-1.22354	-0.527198	-0.122624	-0.626048	-0.792417	-0.253219	0.100421	-0.930969	-0.772411	-2.37284	-0.155851	-1.45832	-0.811392	-1.57738	-0.968523	-2.31959	-0.0386423	-0.123218	-1.19804	-0.538217	-1.41634	2.01024
4.49342	-0.587286	-1.61686	2.43593	-1.15043	-1.04306	-0.315929	0.431177	-1.17981	-2.23393	0.230646	-1.08624	1.09267	-0.929602	1.09485	-0.237548	4.04925	2.25351	0.929785	-1.68776	-2.35133	-1.4867	-1.85823	-0.631259	-1.14178
4.4922	0.725707	0.381987	-2.49929	0.252644	-1.12757	-2.26328	0.927363	0.230712	0.269706	-0.985849	0.266515	0.793869	-1.52469	-1.27689	-1.77438	-2.38679	-2.7169	-1.28036	-0.623385	-1.33442	-0.151127	-0.877805	-0.343189	0.381111
4.49097	-1.11208	1.38445	1.12064	-0.225366	0.148062	0.061937	-0.607051	-1.32081	0.0281706	-2.01084	-0.985186	1.07764	2.61544	-0.783057	0.824677	4.1233	-0.148078	0.938968	-1.91494	-0.246802	-2.1236	-0.506629	-1.04377	1.22334
4.48975	-0.0997511	-2.51498	-1.62114	-1.56787	-1.33979	-1.29344	-2.49916	-1.1567	0.794462	1.84918	-1.4415	-1.5758	-1.34459	-3.04674	0.694617	-1.52844	-0.19779	-0.0416236	-0.0665546	0.74787	-0.0374886	0.890877	0.336575	-0.287617
4.48853	-2.62518	-3.43809	0.0878726	-0.757898	-1.45432	-0.39121	-0.850013	-1.09209	0.782455	-1.11185	0.194368	1.4708	-1.72959	-0.744338	-1.99956	3.25577	-0.596538	-0.336568	0.346131	-1.73034	0.692514	1.58453	0.342356	-2.57825
4.48731	-2.93154	-0.388858	-0.894864	0.813484	-1.25141	-1.012	1.24808	1.34796	-1.73989	-0.573553	-0.194066	-0.928722	0.68483	0.0872795	-0.0213105	-2.24369	-1.04109	-0.812728	-0.893888	0.418588	-0.0980323	1.92845	-1.67505	1.17941
4.48609	0.659093	1.70971	2.6279	-2.09074	0.235254	-0.140841	-0.554973	-0.742127	-3.14047	-0.685816	-1.07274	0.106973	1.15722	2.41763	0.559714	2.81384	-0.549274	-2.51049	-1.25735	-1.70325	0.673621	-0.451198	-0.479641	-0.327465
4.48487	-0.53857	0.309035	-1.54489	1.53881	1.22531	-2.57073	-1.90334	-0.110491	0.421196	-0.418303	-0.350632	-2.99134	-0.853686	-1.76894	0.0189357	-1.60531	-2.01611	0.801588	1.18257	2.17187	-0.428748	-3.05434	-2.3048	0.753495
4.48365	0.502613	-0.742805	2.07264	-0.835251	-0.687833	2.0856	-0.943448	-0.977881	1.92105	-1.80923	-1.58114	-0.98399	1.10612	0.51328	-0.593012	3.44214	-0.980902	-2.53452	-1.02772	-1.19816	-2.77344	-0.424132	1.2819	0.274313
4.48242	0.685478	1.60779	-2.32653	0.18473	0.777722	-0.99367	0.63556	-0.232303	-0.800793	-0.184338	1.09127	-0.502616	-0.258274	-2.97123	-2.47829	-1.96887	-0.262018	0.0409082	-0.918497	-1.45825	-0.522619	-1.20083	0.220047	0.95548
4.4812	-0.911437	0.363647	3.73704	2.81242	-2.75606	0.357334	-1.24655	-0.98794	-1.59803	-0.750772	-0.383727	-0.5118	-1.30344	1.33464	-0.391338	-0.429889	1.13993	-1.24827	-0.171177	-3.11265	-1.25452	-0.127583	-0.797539	-2.03141
4.47998	-0.469258	-1.74542	-1.92052	-0.90193	-1.01898	-2.19317	-0.972264	-0.301884	-0.310896	0.240042	-0.27941	-0.707718	-0.916737	-1.69796	-3.01082	-1.20028	-1.09851	-0.412137	-0.0906853	-0.0105133	0.936388	0.637651	-0.30699	0.752428
4.47876	-0.872989	-2.13581	2.53266	-0.159071	1.10563	0.618707	-0.647951	-1.25217	-0.708201	-2.46549	-1.01844	-2.14213	-1.73034	0.58539	-0.546784	-1.77518	-1.00105	-0.296852	-0.982856	-0.860772	-1.54374	-0.735378	-0.202581	-1.20889
4.47754	1.08126	-1.28828	-0.868237	0.0228674	2.62746	0.137497	0.639755	-1.32401	0.833621	-0.385073	-1.38882	-0.976579	-0.874366	-0.718798	2.7557	0.363933	-0.708522	-0.194652	-2.0029	0.113898	0.00140632	-1.36517	-1.90182	2.27575
4.47632	-1.35489	0.866662	2.98787	-2.17456	-1.16113	0.30847	-0.184237	0.61149	1.31822	-0.44736	-1.43431	-0.318144	-0.936448	0.142759	-1.18212	0.299697	-1.38017	-3.06238	0.615118	-0.250349	-2.13143	-0.0719827	-0.511941	-2.20509
4.4751	-1.06434	0.114553	-2.25825	-2.05624	0.362263	-0.847251	-0.367094	0.691792	-0.0829015	0.582458	0.18376	-1.68158	-0.614163	-1.85107	1.22556	1.56637	-0.222125	-1.34659	-2.43897	1.13822	2.47236	-0.785269	-0.43762	1.44981
4.47388	-0.417522	-1.14373	2.52578	0.982091	-1.15466	1.01548	0.417043	0.873495	-1.20552	-1.14057	-1.29652	0.0273203	-1.19869	1.18134	1.38468	-2.96547	-0.67089	0.172235	-0.321006	-3.72144	-1.61848	-1.34231	-0.843851	-0.403046
4.47265	2.57987	0.269128	-2.60221	-1.6331	0.986989	-3.18601	0.462104	-1.91727	0.0451079	0.794299	-0.265033	0.794376	-0.671718	-2.61314	-0.598312	3.70278	-1.04277	0.797615	-1.87326	1.08731	1.75792	-0.638927	-1.91438	2.15674
4.47143	-0.939292	-2.1533	2.8817	0.153884	-2.41479	2.05445	-3.4696	-1.16264	0.333338	-3.49067	-0.680839	0.715609	0.549056	1.26472	-0.775122	-0.813209	-1.22239	-2.0553	0.0959172	-2.24301	-1.43196	-0.708605	0.978131	-0.312922
4.47021	-0.919048	-0.0331112	-1.69231	-0.0467477	0.0984012	-0.845681	-1.23587	0.132173	-1.47277	-0.132126	-1.08378	1.45903	-1.2703	-2.42399	-1.05669	3.54215	0.134925	1.44149	1.94776	1.56958	2.35079	-1.80239	-1.44268	1.49708
4.46899	-2.17306	-1.38048	1.98858	-0.905041	-2.08507	-0.272977	-0.276877	-1.57618	-0.0861103	0.349929	0.558667	-2.18979	-0.402387	2.63171	0.179647	-2.00046	-0.896909	0.921907	1.55886	-1.18368	-3.93519	-0.129784	-1.07389	1.03408
4.46777	-0.732205	-0.0823133	-1.18095	1.12602	1.01961	-3.63779	0.942265	-0.195752	0.544749	-0.151455	-0.279986	-1.33543	-0.264713	-2.26292	-1.16124	3.74925	-0.813444	0.901115	-0.584647	3.2234	0.691924	-0.52906	-1.27206	0.852623
4.46655	-0.14465	-0.727663	2.27366	-1.25086	-0.8656	-0.454187	-0.188358	0.746015	-4.6297	-2.14811	-0.902028	-1.5579	1.02599	1.11606	-0.864703	-2.97947	-3.10922	-3.34918	-1.66993	-0.344539	-0.513301	0.465801	1.8439	0.221254
4.46533	0.466442	-0.325422	-0.697225	-0.21149	1.33092	-0.239226	-1.76058	-1.31849	1.83498	0.796115	-0.846867	-0.947201	-0.519303	-1.66067	0.144123	4.87258	-0.680955	0.476328	-1.36577	0.264412	0.0527038	-1.03322	-0.381902	3.4027
4.4641	-0.151135	-3.43739	2.17447	-0.444522	-2.1586	3.87318	0.127679	0.734533	-0.413375	-1.29497	-1.27365	-0.349735	2.22497	1.66511	-0.765773	-1.94403	-0.172371	-1.9613	-0.308731	-3.27586	-1.02469	0.743876	0.568632	-2.43067
4.46288	-0.50841	0.0984066	-3.27514	1.78032	0.157795	-1.10122	0.281372	-0.953929	-0.306569	-1.35788	-0.883019	-0.360787	-1.67246	-3.1691	0.496144	5.44274	0.5988	0.964462	-0.467199	-0.0568693	1.51602	-2.02886	0.137374	4.1227
4.46166	-2.22636	-1.28484	0.579678	-0.848272	0.106304	2.32491	-1.5459	1.2467	-0.749778	0.382335	-0.988704	-0.651546	-1.42333	-0.123894	-0.903365	-2.99212	-0.135463	-0.987598	-1.16448	-3.29858	-0.985724	-0.031763	0.76847	-1.77994
4.46044	-0.684784	2.12591	-0.987416	-0.329902	-1.30001	-2.05859	-0.0860087	-0.902001	-0.388729	-0.740939	0.021646	0.769376	-1.04498	-0.478253	-0.686011	6.27074	-0.767069	1.95997	0.103994	-0.00669386	-1.34132	-1.05387	-1.76854	2.53341
4.45922	-1.07678	-1.67983	2.67514	-2.77125	0.983779	3.5641	-1.16246	-1.50762	-1.10484	-0.920269	-0.192098	-1.85567	-1.73798	-0.821646	-1.99824	-1.74041	-1.90512	-2.96793	-2.1918	1.56275	-0.407447	-0.0720362	-0.665521	-0.749667
4.458	-0.775812	2.29354	-3.60608	0.0608229	-0.800294	-1.03352	0.00267552	-2.22255	-0.515494	1.18219	0.376333	-1.56008	-0.0366817	-1.99005	-0.68079	7.47438	-0.751634	0.581943	0.464412	0.77831	-0.0791304	-1.93127	1.57726	2.68315
4.45678	-0.865653	-0.985869	0.75301	-1.74646	-0.978445	3.68569	-0.164013	1.03117	0.331764	-0.532613	-1.61904	-1.1862	0.105953	-0.547445	-0.852518	-1.19843	-0.439923	-0.239673	-0.778704	-1.87367	-2.79796	-0.769536	-1.95509	-0.205741
4.45556	-0.336574	0.0764172	-0.660795	0.204671	1.68715	-1.56502	-1.55138	-1.18181	1.80595	-0.426325	-0.867178	-0.738349	-1.1692	-1.32624	-0.678651	5.22234	-0.867063	2.35024	-0.102816	-0.928918	0.655517	-0.523799	-1.86574	-1.47489
4.45433	-1.12571	-2.1149	0.675853	0.130499	-1.35381	-1.70874	-1.09952	0.330489	-0.475544	-2.75157	0.110835	-0.285644	-1.15756	-0.13516	0.92128	-1.95949	-2.31166	-1.20445	-1.0606	0.726453	-0.327033	1.08776	-0.256563	-1.48552
4.45311	-0.0268362	1.31277	-1.92089	0.0813338	-1.1443	-1.16068	-1.44188	-0.180897	-0.749061	0.599105	-2.2497	1.33363	0.0143806	-0.523152	-1.47993	8.11406	1.44111	-0.912867	-0.858711	-0.801042	0.164499	-2.00001	-1.21645	1.20715
4.45189	0.210177	-0.893459	0.378505	1.11789	-1.52454	0.0829646	0.45895	0.434484	-1.15885	-1.23371	0.425505	-0.329293	-1.01339	-1.56036	-1.84961	-1.96637	-1.18187	-2.38898	-1.52342	-2.59182	-1.80179	0.488291	0.0677932	0.850179
4.45067	-0.485905	-2.18487	-1.04765	-0.500159	1.18448	-0.931871	0.821933	-0.0102279	-0.683226	-0.922783	0.334754	-1.11319	0.460553	-0.759785	1.35255	8.2999	0.438129	-0.495331	-0.75786	-1.05853	0.334032	0.12239	-1.50848	-0.124436
4.44945	-2.507	0.416423	-1.55614	-1.51964	-0.998508	-0.00599504	-0.852232	1.38378	-1.14216	-1.7671	-0.305704	-0.984775	-0.808489	-0.959221	-0.862978	-1.1113	-0.352959	-1.52249	0.0156087	-0.466208	-1.24407	-1.73407	-0.570901	-0.589569
4.44823	-0.677517	-1.04183	-0.650994	1.79777	-0.613806	-1.24677	-2.20825	-1.82377	-0.838286	-0.190805	-2.84978	-0.225326	-1.50962	-0.329491	-0.723629	5.16502	2.34187	-0.709471	-1.37871	-1.66396	-1.73516	-0.521532	0.807047	-1.26808
4.44701	0.681409	-1.54895	-0.160071	-2.64524	-0.701612	-0.86776	-0.415418	0.97345	-0.560513	-0.130636	0.137769	-1.90488	-0.00445452	-1.28882	0.187103	-2.93532	-1.89003	-0.474857	-0.60641	0.125673	-0.650541	-0.689554	0.0546429	1.1573
4.44578	-1.38795	-0.092417	1.08694	-0.274643	-0.686481	-1.29703	-1.79009	-1.68175	1.48967	0.337092	-1.33528	2.29447	-1.57149	0.518857	-0.503026	5.90967	-1.0058	1.6436	-0.134344	-0.0755705	-0.409458	-0.992607	-1.09546	-0.151817
4.44456	-0.472711	-0.144288	-0.989098	0.0838754	-1.13879	-0.514263	0.731333	-1.2047	-1.51688	0.533119	0.480599	-2.1317	-1.20683	-1.8513	-0.639856	-2.6755	-0.07922	-1.80968	-0.511521	0.672936	0.458071	0.175331	-1.5258	-0.689674
4.44334	-0.0613308	-0.592103	0.322319	-0.388956	-1.17728	-0.289295	-0.331936	-1.21208	-0.685452	-1.37439	0.410112	0.888061	-0.522409	-1.12971	-0.810261	4.59987	-0.114584	-0.737271	-1.12913	-2.51851	-1.47686	-0.49521	-0.496871	-0.189368
4.44212	-0.0673298	-1.52874	-2.34809	-0.60924	0.868027	0.0771321	0.274978	-0.41745	1.98922	-0.69636	0.0116456	-1.56508	-0.616759	-1.96819	-0.480071	-2.02203	-2.75922	-0.796854	0.808932	-1.45963	-1.59367	-1.33512	-1.38301	1.88171
4.4409	-0.859562	-1.98593	0.778865	-1.04958	0.878488	-1.24328	-1.17168	-0.347953	-0.678687	-0.841087	-1.28375	0.263295	-0.879923	1.4168	-0.510099	3.06303	0.426468	0.521547	1.55648	-2.05277	-0.715159	-0.976222	-1.30208	-1.51213
4.43968	0.176159	-0.0923424	-2.18733	-1.63429	0.586113	-2.28561	-1.31324	-0.33627	-1.5444	-0.746718	-0.0859259	-3.25831	-0.281671	-2.48147	-1.0657	-2.28554	-1.81784	-0.884652	-2.45483	0.720343	-0.135477	0.831686	0.407855	0.121432
4.43846	-2.83177	-0.711158	1.80624	0.521383	-2.03675	1.16921	0.256972	-0.823423	0.888493	0.206748	-1.96589	-0.0855744	-0.570578	0.771585	0.0282752	0.950317	-1.48909	-0.540955	-1.98128	-1.16094	-1.70843	-1.40721	-0.00360429	1.29991
4.43724	-1.67348	-1.46702	-0.969228	0.121108	-0.482615	-1.48577	0.699477	-0.47412	1.72371	-2.55152	-2.05987	-0.667801	-1.81993	-2.7543	-0.714509	-0.5772	-1.19294	-3.00928	-0.036211	-0.225982	1.48505	0.652972	-1.48869	-0.404977
4.43601	-0.387166	-0.189757	1.51316	-1.84166	-2.02544	1.89424	-0.14675	-1.70828	-1.69473	-2.76079	-0.597016	-0.319831	1.46063	-1.27807	-1.41695	2.07722	-0.666114	0.112073	-1.63846	-2.89543	-1.83871	-0.528356	0.750639	0.270861
4.43479	2.9236	-0.245033	-3.34186	-0.776053	-0.153788	-0.770296	-1.17038	1.08393	1.19322	-0.231561	-0.213212	-1.18304	-0.114158	0.88825	-0.0293455	-2.31688	-0.0730554	-1.24022	-0.370735	-1.10306	-0.946657	-0.918195	-0.33283	0.520517
4.43357	-1.0463	0.0552551	1.9144	-0.251602	-1.10825	-0.0929511	-1.78998	0.0876883	-1.30404	-0.21838	1.1807	-0.490258	-0.446355	-0.000768026	-1.67758	0.146407	-0.43903	-0.196426	-0.2779	-0.118743	-1.75916	-1.12359	-0.838579	-1.48965
4.43235	-0.558536	-1.50989	-2.60465	0.742232	-0.19874	-1.18877	-0.371262	-0.549764	-0.132821	-0.0780506	-0.850558	0.111534	-1.01735	-0.719374	-0.399965	-1.49588	-1.65919	-0.820027	0.418023	1.19481	-0.0503796	-1.66832	1.31803	3.92158
4.43113	-0.750381	-1.86835	1.8786	-1.27663	0.771704	1.10389	-0.356378	-0.815427	-1.26566	-0.863348	0.21672	0.532946	-1.15327	1.77253	-1.26619	-0.433805	-0.987332	-2.5363	-0.956455	-1.51821	-0.42961	0.67172	-0.989567	-1.96289
4.42991	-0.775932	0.731026	-0.977019	-1.7918	-1.52099	-2.52016	0.653112	-0.857855	-2.07611	1.13857	0.481819	-1.28073	0.605393	-2.41924	-1.35312	-1.44126	-0.0903799	-0.112487	-0.796513	1.76429	0.828853	-2.23359	-2.63721	2.81609
4.42869	-1.34043	-2.79401	2.09766	0.190378	-0.998732	-1.28098	-0.531828	-2.03757	0.60719	-0.53277	-1.75771	-1.78453	-1.70283	1.30464	-0.763028	-2.60773	-0.137091	-1.1005	-0.968524	-1.09801	-1.91666	0.413034	1.65343	-0.335579
4.42746	-0.4722	1.57411	-1.79803	-0.768467	-1.21701	-0.950849	-2.29165	-0.699601	0.0743522	1.29385	-1.10977	-0.336452	-0.505659	-2.60482	-1.02276	-0.35507	0.362604	1.10808	-0.763007	0.0950707	0.352232	-0.983144	-1.02862	1.74976
4.42624	-0.0334398	-1.23196	2.90651	-0.178442	-0.901657	0.166411	-1.29701	0.00918286	-0.976921	-1.21094	1.12747	-0.0156779	0.339614	-0.0324329	0.315388	-0.00270381	-0.267797	-0.605155	-1.5306	0.880269	-1.91818	0.121111	1.79545	-1.92729
4.42502	0.906269	2.14542	-1.35147	-0.930651	-0.18006	-1.32609	1.16083	-0.26056	0.226086	-2.52507	-0.797431	-1.13799	-1.23191	-1.9556	-0.285263	0.217258	-2.44906	-1.19524	-0.589483	-1.02837	0.898867	-0.0183484	-1.97755	2.79335
4.4238	-0.833785	0.928787	1.58297	-0.248936	-1.05588	0.873767	-0.647025	-1.20342	-0.883164	-1.90818	0.467659	-0.52473	0.444895	0.0253441	-0.277187	0.0495827	-0.429463	-0.910811	-0.216173	-3.08045	0.0333478	-0.326134	0.707943	-1.59696
4.42258	-0.797973	0.866579	0.114266	0.687371	2.00581	-1.46143	0.728095	-1.28825	-0.18157	-1.2889	-0.256174	-2.20798	0.960037	-1.81568	-0.081316	-1.07142	0.251482	-0.188461	-0.361132	0.69574	0.39228	-1.41142	-0.466158	2.53276
4.42136	1.56379	1.5959	2.60941	-0.741915	-0.332507	0.330942	2.49415	1.63533	-1.99329	0.462378	-0.989597	0.699132	-1.60633	-0.478239	0.247533	-2.24107	0.386061	-2.5078	0.213443	-0.963016	-1.51446	-1.31848	-1.11388	2.00213
4.42014	-0.188145	1.66248	-0.592568	1.98533	-0.174581	-1.06201	3.94568	-0.255296	0.113033	0.00068985	1.15457	2.03787	-0.9324	-0.350391	-0.836446	1.08683	-1.9153	-0.343664	-1.17127	0.123698	-0.497331	0.0569036	-0.93038	2.41063
4.41892	-1.4559	-0.0174656	5.76928	-0.256038	0.942188	2.47476	4.45043	0.473937	-1.10095	-0.175067	-0.148152	-2.19692	-0.241708	-0.664274	-0.492475	-2.38256	-1.87465	-1.8991	-0.263662	-2.2822	-0.782772	1.67706	-0.0706087	6.67284
4.41769	-0.0426355	4.54537	-4.07242	2.98391	3.69981	-2.79953	-0.803369	1.27278	-0.0410167	-0.119081	1.09815	-1.66274	-0.547619	-1.73116	-4.40167	2.75848	-4.32191	2.2412	3.18167	-1.83239	-0.828967	-1.25445	-2.42279	4.04292
4.41647	-0.284099	2.70084	-0.0458755	-0.739392	5.46907	2.64024	-4.23649	1.44008	0.0945596	-1.19645	-0.917137	-1.73549	1.13502	2.24631	-1.48899	-2.42785	1.09269	-0.145366	7.93127	-1.81903	-4.15985	1.35774	1.10965	-0.990045
4.41525	-0.378684	-3.99776	-4.01137	3.1721	2.31425	1.7672	-0.901905	-0.275103	5.94703	-0.998131	0.904257	-2.3907	-3.57528	-2.1824	5.42939	3.66216	3.08567	2.26945	4.85303	1.90801	2.88389	-1.8236	1.44296	-0.297729
4.41403	-3.03221	-6.80167	1.87989	-0.399971	-5.66812	0.681041	-1.15977	-1.33284	3.70071	-2.0158	-3.95536	0.610428	-2.94486	0.797794	1.56373	-0.393747	1.27765	5.27216	-4.43593	-0.711382	-0.436501	-1.06416	1.40183	-3.37033
4.41281	-5.71967	-2.50491	-0.981182	-3.89756	-0.719731	-2.97707	-1.82845	-2.42635	-1.4786	4.38347	-5.20486	6.27326	-1.14648	-2.83558	0.698706	3.33615	3.59745	4.52473	-2.62849	2.42539	2.15772	0.457259	3.86871	2.94289
4.41159	0.689631	1.67679	0.857476	0.414072	-1.54647	2.51552	0.36574	-0.721636	-0.715995	-0.619644	0.698843	3.70527	2.42574	0.870185	0.544436	-2.44848	-0.155376	-2.64219	-1.8678	-2.5855	-1.02487	-2.73795	6.72283	-0.273127
4.41037	7.36687	0.22796	-2.25362	-2.14845	0.25825	-1.59121	0.64973	-0.68899	0.838728	0.801701	3.08247	1.88565	-0.504306	-0.901306	-0.798563	4.10235	1.47881	-0.0918057	-0.178317	-0.966876	2.9472	-0.575233	-2.02869	1.16382
4.40914	4.48757	3.2316	0.364393	-0.534569	-1.30395	0.074819	1.0444	-1.57018	-2.80382	-0.21087	4.86802	0.128694	0.544549	-0.63513	-0.471616	-2.63404	-1.21238	-2.59364	1.14198	-1.3251	-3.22448	0.859346	-0.988315	1.12613
4.40792	5.19685	0.14934	-1.17484	-0.323404	1.63077	-1.81841	2.07744	-1.10304	-1.45682	-0.815883	1.51558	-0.880268	0.602067	-2.63461	-0.605751	4.13475	0.636114	0.395	-0.528806	1.61664	-0.272963	0.797225	-1.22735	1.47382
4.4067	1.57071	-1.74603	-0.0648397	-2.53246	-0.682498	-0.444168	1.04558	-0.234357	-1.32335	-2.50978	1.26767	-1.11154	1.54345	-1.34906	-0.363627	-2.71463	-3.56825	-3.41582	-1.52714	-0.280589	-0.104336	-0.992624	-2.39646	-1.90967
4.40548	0.0261838	0.850541	-0.289481	2.23442	-1.40067	-1.15801	-0.916741	0.0674676	-0.524948	0.966333	-1.14911	1.62928	0.936385	-1.6909	-1.48073	3.97697	-1.33731	1.61813	0.0466379	-1.35423	-0.645327	-2.07184	-1.00298	1.12104
4.40426	1.31243	0.750129	1.03628	-0.116755	-0.929586	0.89177	-0.855505	-1.03763	0.230562	-1.25862	0.269026	-1.95335	-0.128341	-0.714359	-1.59004	-1.33033	-0.40489	-1.88704	0.803055	-1.45926	-2.07166	-0.00302357	-0.00754161	-0.879299
4.40304	0.438257	-0.0367404	-0.55867	0.480736	1.879	-2.13935	-1.01866	-0.926821	-0.00763485	-0.478559	-1.08981	0.676477	-0.585533	0.681715	-1.18733	5.83829	0.433667	1.75607	0.875174	0.393973	-0.50854	0.0921675	1.84543	1.77885
4.40182	-0.932778	-0.253892	0.917234	0.589203	0.359627	-0.128305	-0.472273	0.983951	0.924587	-1.8722	2.14842	-3.24792	-0.224719	-0.210229	-0.00379856	-1.74575	-0.676362	-0.745056	-0.566088	-1.47284	1.05949	0.769857	0.0242435	-0.0365811
4.4006	-1.93094	1.5105	-2.16278	1.13483	-1.67908	-0.228175	1.05348	-1.21383	-0.262435	0.49375	0.655326	1.39872	-1.76401	-0.562667	1.55042	5.74739	-0.995018	0.574952	0.981719	-1.21245	-1.61146	0.858648	-2.26054	-0.671794
4.39937	-0.834098	0.0628903	-1.29902	-0.82822	0.145691	-0.387796	-2.05075	-0.713034	-0.519211	-0.399239	-0.820247	-0.752679	1.39098	1.83427	-1.38955	-1.3294	-1.29994	-1.56801	-0.0617697	-1.06264	1.06646	1.07692	1.00287	2.11822
4.39815	-0.982743	2.93737	-1.98303	-0.144116	0.636056	-0.553456	-0.0309404	0.521878	-1.08188	-1.55047	1.86546	1.15099	-1.40086	-0.466185	1.1252	5.64209	1.41324	1.52777	-2.641	-0.184109	0.113392	-2.15259	0.579018	-0.71684
4.39693	-0.27278	-3.94316	-2.02289	-1.44023	-0.653774	1.42819	-0.686831	0.954235	-0.762676	-0.803914	-0.890923	0.809514	-3.11889	-3.12386	-0.898972	-2.80049	-1.14178	-3.53732	-0.48148	-1.66913	-0.102953	-0.987763	0.658864	-1.18682
4.39571	-0.570176	-0.60906	0.605294	-0.0206172	-0.416406	-1.99467	-1.42597	-0.66216	-0.666961	-0.136623	0.597972	-1.77878	1.59796	-0.710209	-0.0921519	5.49001	1.08358	0.784947	-0.980828	-0.838087	-1.2715	-1.87376	-0.679288	0.380531
4.39449	-0.937819	-1.69649	0.963549	-1.59299	-2.3026	-1.96425	0.294544	1.09101	-2.08278	-0.490381	-1.39378	-1.90967	-0.436313	-1.3434	-0.767184	-3.08397	-0.826741	0.342425	-0.616763	1.09943	-0.858898	0.929115	-1.90718	-0.474186
4.39327	-1.03809	-1.26124	0.346354	-1.03275	0.282626	-1.60735	-1.64934	-2.31593	-0.833044	-1.37635	-1.43328	0.31681	-0.0977707	-0.912105	-1.0622	4.02708	-0.685306	-0.784741	-1.25114	-1.18009	-1.11277	-2.41288	-0.772771	-0.324576
4.39205	-0.0719378	-0.0755753	-1.55337	-0.318164	1.22445	0.258297	-1.71896	0.864877	0.00344693	-1.70531	-0.230024	-1.73544	-0.546017	-1.79679	-0.233485	-1.33899	-1.94641	-0.457424	-0.0382888	0.842663	-1.84339	0.761123	-1.43889	1.40236
4.39083	-1.08848	-0.364407	0.577617	0.936315	-0.100077	-0.497667	-0.0903167	-1.02714	-0.917508	-0.0455582	-1.18895	-0.936994	0.0184391	-0.542185	-1.65621	4.36174	-0.101978	-0.684723	-0.495722	-1.46773	-0.823914	-1.10632	1.32868	-0.312561
4.3896	-1.7477	-1.1771	-2.02744	-0.104626	-2.04968	0.23028	1.76603	0.877852	1.67367	-1.37757	-2.11273	0.276156	-0.594734	0.438566	-0.989489	-2.67193	-1.53857	-0.717153	0.0651038	-1.61458	1.18063	-0.260514	-1.76619	-0.344354
4.38838	0.278519	0.621064	2.21362	-1.13493	-1.58888	0.0751102	0.212129	-1.54344	-0.580733	0.581362	-0.00882103	0.141483	-1.79214	-0.432304	0.592955	3.16926	-1.06032	-0.14153	-0.661031	-1.97632	-0.397611	-1.01882	-0.462336	-1.30479
4.38716	0.908585	-1.74377	-1.74335	-1.9839	-1.10409	-0.91566	0.16431	1.28601	-0.75739	0.229477	-1.06336	-1.91734	-0.393721	-1.47648	-1.79368	-0.810701	-2.11852	-1.78439	-2.98599	0.0851733	-0.602139	0.409416	-1.01811	-0.965999
4.38594	-0.249548	0.406705	0.675035	-1.4448	-0.0384627	-0.954801	-1.30838	-1.30395	0.437831	-2.17323	-0.644009	-0.377433	-1.58365	-0.809306	0.643123	2.22616	-0.360462	-0.92419	-0.717435	-1.42636	-2.3721	-0.0187384	1.37135	-0.728725
4.38472	-1.07505	0.989266	-2.13855	0.374933	-0.25964	-2.36338	-2.65086	0.52339	-0.921482	0.850495	0.270824	-1.15429	-1.80736	-1.89782	-1.74039	-1.56099	-0.584029	-1.29194	-1.24509	0.655754	-0.317762	-1.08159	-1.37604	0.851946
4.3835	-1.89195	-1.27703	1.31797	0.131373	-1.04861	-0.339887	-0.0292453	-0.574228	-0.652449	-2.65039	-0.0317264	-0.987386	0.558284	-0.895908	0.03315	1.82798	-1.33682	-1.64431	-0.555527	-1.89307	-1.74816	-1.42388	-0.372611	-1.44462
4.38228	-0.287117	-0.426657	-1.84441	-0.676253	0.0338705	-1.86559	-0.831106	-1.87438	-0.832908	1.37033	-0.0249757	-0.785566	-0.536874	-2.20356	-1.29435	-1.9393	0.253683	0.0749159	-0.693352	0.0634491	0.508419	0.119117	-0.597299	0.892286
4.38105	-1.46285	-1.34222	0.735404	-0.990477	0.937791	0.123731	0.0590867	-1.03926	-0.31082	-0.13361	-1.13777	1.14282	-0.266383	1.01068	-0.401476	1.00722	-1.09914	-1.62521	-0.705689	-1.53564	-2.41774	-0.897188	0.502441	-0.411269
4.37983	-1.29673	-1.43987	-0.970095	0.134459	0.175543	-0.42577	-1.03088	0.0148192	-0.495877	-0.57367	0.651607	-1.93408	-1.67259	-1.24282	0.354209	-2.98361	-0.147583	0.632076	0.0180391	0.0356031	0.836172	-1.20693	-0.378659	0.430218
4.37861	0.47156	-1.88397	-0.878039	-0.342872	-3.42797	-0.00597454	-0.249893	-1.03927	-2.42129	-0.214328	-2.00055	-0.837739	-1.15293	1.69407	1.13217	0.553368	0.0939327	-0.00596814	-1.68523	-2.53554	-1.18762	0.54086	0.768115	0.0290576
4.37739	1.08202	-0.978981	-1.76284	-0.0551582	-0.207692	-2.08254	0.860903	0.566174	-0.242574	-1.07273	0.893295	-0.196568	-0.130018	-1.46089	0.286066	-0.114296	-0.397426	0.379236	-0.591617	-0.448371	-0.90438	-1.93271	-2.22265	0.599216
4.37617	-0.364033	-1.8694	1.61967	-1.70718	-2.38908	0.308762	-1.19279	1.75457	-1.33194	1.56105	-1.31524	-1.39916	0.50514	1.0992	-2.82315	-1.47243	-0.718436	-3.02589	0.92145	-0.761621	-0.331489	0.296017	0.361406	-3.27808
4.37495	-0.0448928	0.508391	-1.52453	-0.515596	0.622315	-1.5275	1.50471	-0.85738	1.09184	0.0838214	-0.585467	0.799596	0.158162	-3.04315	1.15851	-0.0619996	-1.72869	-1.25002	-0.61406	0.422376	-0.306828	-0.501825	-1.88866	1.54401
4.37373	-1.10801	0.0463737	3.35456	-0.274017	-1.78792	2.12215	-2.3204	-0.838749	1.08175	-2.04685	-1.22497	-1.48305	-0.349065	-0.237902	-1.2296	-1.25206	-1.34809	-0.160011	0.187486	-1.79787	0.0413725	-0.0962686	-0.924467	0.298478
4.37251	-2.32989	-0.587416	-2.55585	0.892927	0.047627	-2.63874	0.0753478	-2.8704	-0.612384	-1.50325	-0.27566	-1.2285	-1.48041	-1.25597	0.73906	1.05698	-0.972501	-0.176344	2.29162	-2.25946	0.429528	-0.931557	0.387892	1.84046
4.37128	-1.39547	-0.989222	2.28078	-2.50568	-0.809944	1.39657	-1.20295	-0.250091	-1.27407	-0.26295	-0.850686	0.0992464	-1.23471	0.516131	-2.25679	-2.0965	-0.0731817	-2.2536	-2.81705	-0.0252042	-2.34003	0.327014	-0.825075	-0.286539
4.37006	2.63193	1.31706	0.0877994	-1.2746	1.2996	-0.968046	0.896536	1.06223	-0.185841	0.978143	-1.22735	-0.957004	0.370342	-2.05747	-0.295137	-0.622947	-2.29928	-0.452654	0.163495	0.966315	1.04485	-1.77224	-1.33791	1.8368
4.36884	-0.0131119	0.661292	0.301376	0.865589	-0.125446	-0.339588	-0.232363	0.305872	-0.267254	-3.51983	-0.987561	-1.34286	0.567377	-0.110505	0.328787	-1.51751	-0.211019	-1.48481	-1.40701	-1.71937	-3.35616	1.48328	0.411751	-0.888743
4.36762	-2.2124	0.777446	-1.83024	-0.255012	0.511105	-1.777	-0.540568	0.744676	-0.11567	-1.06494	-0.784225	0.687692	-3.14526	-0.881935	-0.477679	1.86429	-1.02276	1.08199	-1.16667	2.50186	0.962764	-2.07581	-1.07655	0.802069
4.3664	0.623708	-3.11863	2.22385	0.115234	0.075717	-0.0715012	-1.63952	0.836071	-2.25013	-0.88721	-0.508419	-1.56719	-0.116941	0.577901	-0.784242	-3.20101	1.43985	-1.79058	0.138408	-2.74243	-0.519364	0.458649	0.590076	-0.581837
4.36518	-0.722054	-1.469	-3.38252	-0.267017	-1.59948	-1.18133	-1.41862	-0.541613	-0.0195533	0.958441	-0.800695	0.570058	-1.30177	-3.18177	-1.32105	1.79167	1.82432	0.392063	-1.3472	0.761239	-0.972918	-0.408896	0.44913	1.05949
4.36396	-0.131724	-1.53875	3.10289	-0.477886	-1.12456	2.2855	-0.450922	-1.00145	-1.02691	0.56285	0.26883	0.861108	-0.140065	0.783072	0.425384	-1.63579	-1.35939	-1.87986	-1.72606	1.3249	-0.723365	-1.93552	-1.86095	-1.86858
4.36273	-1.05908	0.4153	-0.708531	-0.707082	0.299363	-0.656839	-0.350472	-2.07596	-0.994745	-0.720868	-0.566223	-1.06137	-0.934621	-1.82695	-1.86066	2.39895	-0.489518	0.19482	-0.0138847	-1.04813	0.0825417	-1.203	-2.21469	0.713363
4.36151	0.878749	-1.48028	1.31826	-1.06482	-1.80264	1.1462	0.0188929	-0.685204	-0.536477	-1.65405	-1.13026	-1.0329	-0.512717	-1.09048	-1.27333	-1.93429	-1.11538	-2.96585	-0.407009	-2.4474	1.50025	-0.458118	-1.79562	-1.38617
4.36029	-0.566985	-0.119117	-2.5297	-1.03439	0.408047	-2.07783	-1.21216	-1.14748	-0.627421	2.72987	-0.129672	-0.848041	-1.96297	-0.989397	-0.197751	1.28899	-1.29584	0.431744	-0.624779	-0.0940667	-0.995821	-0.605977	-0.0255609	-0.282797
4.35907	-2.11777	-0.836828	2.68394	-1.2308	-1.71631	-0.253234	-1.02876	1.11092	-0.578897	1.87747	-1.24476	-2.1201	-0.0738028	-0.871475	-0.481723	-1.60314	-1.11456	0.0679937	-0.912411	-0.460954	-2.37535	-0.117827	1.47985	0.251328
4.35785	1.64322	-1.46126	-1.39577	-0.376208	-1.48861	-1.20461	-2.40566	0.138742	-0.300952	0.271698	-0.22227	-2.82552	-0.414307	-1.66566	0.245669	3.47186	-0.918005	-0.227565	-0.342524	-1.03674	2.46026	-0.895421	-1.25692	1.00644
4.35663	-1.17007	-2.01211	1.39567	-0.755997	-1.2727	-0.675698	-0.484508	0.226304	-0.954031	-0.869485	0.335682	0.581735	-0.990016	0.928447	-0.502465	-2.85031	-2.58093	1.85014	-0.56067	-2.4582	-1.16221	0.169681	-0.235289	-2.36639
4.35541	-0.20614	0.899043	-2.67624	0.294559	-0.174772	-1.89785	0.987599	-0.739785	-0.230496	-0.877263	-0.621935	0.435104	0.152607	-1.13419	0.536051	4.50495	2.73084	2.26893	-1.09578	1.03249	-0.704731	-1.64972	0.209038	1.34256
4.35419	-2.03309	0.611103	1.33171	-1.98083	-0.671717	0.688149	-0.332989	-2.13257	-0.582259	-3.3885	-1.19759	-1.41181	0.649152	-1.0686	-3.05093	-0.767679	-0.553185	-1.40732	-0.843242	-2.43239	-2.29891	-0.834106	-0.0836088	0.438127
4.35296	-0.797589	1.60278	-1.78727	2.32474	-0.554858	0.773649	-0.0799435	-2.93103	-1.36478	-0.530573	-0.54589	-0.622675	-0.696602	-0.263958	0.665009	6.05504	-0.499956	-1.57844	-0.963539	-0.645031	-0.608079	-0.925101	-0.448412	2.1704
4.35174	-0.403904	-0.392007	-0.239345	-1.00795	-1.25444	-0.189952	-0.865443	0.507538	-1.02973	1.64461	-0.231136	-0.246219	-0.235387	0.265742	-0.181627	-0.590762	-1.6073	-1.22378	1.23503	1.14233	-0.45201	0.522116	0.621661	-1.12138
4.35052	-1.13658	-0.453364	0.303457	-0.131697	0.366004	-2.59197	0.156794	0.212169	1.46382	0.0266255	-2.20951	1.58302	0.731649	-1.00231	0.330075	2.79898	-0.232797	-0.288102	-1.96377	-1.16528	-0.111847	-1.14174	-0.212808	-1.15824
4.3493	2.15469	-0.245065	-1.49678	-1.19257	1.54775	0.923719	-1.96262	1.5108	-0.1782	-0.496682	-0.495933	-1.65569	-2.36528	-1.07481	-1.16204	-2.83239	-0.814098	-2.80263	-0.67023	-1.4036	0.0213095	0.160403	-1.00671	-0.181835
4.34808	2.23075	-2.12061	0.319964	-1.16656	0.0565003	-2.77461	-1.00626	0.703159	-1.26208	-1.94296	-1.51847	0.519605	-0.515364	-2.61883	-0.340777	5.65204	-0.810776	-0.0217462	0.274316	0.423375	-1.90038	-1.63799	-1.87631	-0.707859
4.34686	-0.231515	-1.47417	0.521687	-0.632725	-1.68084	-0.16275	-0.055712	-1.77561	-0.514041	-1.65151	0.533256	0.850231	-0.995738	-2.01714	-1.16098	-2.1528	-0.13187	-1.68749	-1.49252	-0.543922	-0.993561	-0.427966	-2.93556	-0.833338
4.34564	0.016667	-0.824898	-0.781348	-0.402027	-0.595155	-1.90891	-0.587718	-0.155871	-0.395612	1.36359	-1.00198	0.898622	-1.25677	-0.701006	-0.0363546	4.99663	0.91076	-0.448118	-0.24701	-1.67198	-0.32071	-0.508464	-0.0884959	1.10906
4.34441	-1.67021	-2.08969	-1.78731	0.287367	0.310314	0.444421	0.0263864	-0.447629	-1.4044	-1.33247	0.610792	-2.78935	-1.53326	-0.138625	-1.69771	-2.39093	-1.2637	-1.80656	-0.402346	-0.371317	-1.96278	-0.109095	-0.560846	0.375384
4.34319	-0.106955	-1.10436	-1.38009	-0.90005	-2.36844	-0.150161	-1.62703	-0.18047	0.154885	1.1415	-1.27177	0.814307	-0.185709	-0.581038	-0.707965	4.94155	1.72468	1.89229	-0.904531	-1.56669	-0.556607	-2.06461	-0.466699	-0.630331
4.34197	-1.80319	-0.26548	-1.33759	-0.0196838	-0.836704	-1.02478	0.627005	1.58075	-0.668035	-1.36982	0.0172543	-3.20322	-1.94318	-0.557371	-0.413913	-3.21331	-2.42534	-1.73752	-0.700971	-0.821195	-0.725094	0.242992	-1.39873	0.371988
4.34075	-0.0409474	0.884109	-0.738447	0.966085	-0.228513	-0.640252	0.271107	-1.60838	0.605388	-0.470389	-1.36931	0.697334	0.0875863	-0.979936	-1.88786	2.67366	-0.394352	1.18018	-1.14508	-0.480664	-0.497051	-0.815215	-0.14648	-0.42174
4.33953	-1.44659	-1.35443	0.0280185	-1.21708	-1.00519	-0.528628	-1.58234	1.68371	-1.40755	-0.84858	-0.884739	-1.44858	0.492848	-1.96287	-0.250409	-1.40561	-0.151391	-2.15204	-1.57893	-0.452776	-0.0410563	0.709902	-0.791955	1.25137
4.33831	-1.09158	-0.435242	0.661613	-0.389726	-0.501394	-0.725992	-1.07652	-0.698006	-1.11155	-0.241206	-0.810666	0.418806	-0.0297933	-0.457501	-1.62167	4.4953	-2.71843	0.0856811	-1.19213	-0.73712	-1.45303	-1.4078	-0.551592	-2.09218
4.33709	0.900756	-0.771602	-2.05533	-0.529015	-1.61019	-0.141247	-0.571537	-0.828374	1.94178	-1.73723	0.221563	-0.737461	-0.0861234	-1.87475	1.31699	-2.51389	-0.658804	-0.418786	1.11546	-1.07005	-0.19326	-1.62328	1.74851	2.54994
4.33587	-2.35289	-0.467362	0.725523	-1.05308	1.10577	-0.335472	0.71526	0.467284	-0.599879	0.338998	-1.19918	0.0762108	-1.33836	-0.247711	-0.741883	3.06927	-1.25383	-0.791934	-1.03567	-2.79954	-1.76884	-0.327727	-0.723538	0.942924
4.33464	-1.62136	-0.809187	-2.03076	0.533232	1.09508	-0.694864	-1.63047	-0.626332	-0.906709	-0.536246	0.220066	-0.13455	1.44775	-1.29386	-0.196914	-0.59109	-0.227169	-0.135227	1.04688	-1.60613	-0.696754	-0.347472	-1.27817	1.84902
4.33342	0.168058	-1.57391	1.69005	-1.33654	-1.24838	-0.380708	-0.840555	-2.43331	-2.99647	-0.333066	0.94361	-1.97887	-1.68321	1.20874	-0.936713	1.02266	-0.346062	-0.872497	1.13909	0.0923518	-0.412084	1.02707	-0.490103	-0.421567
4.3322	-0.299184	-0.340353	-2.96387	-1.79801	-0.911319	-1.32512	0.131075	-0.449781	0.197703	-1.21927	-2.14912	0.410958	-1.21038	-1.1714	0.338481	-2.28709	-0.427421	-0.846714	0.394843	-0.253094	-1.33766	-1.36415	-0.487966	-1.34143
4.33098	-0.512234	-1.62457	0.826904	-0.440892	-1.44411	-1.24072	-0.568534	-1.5854	-0.551596	-1.28598	0.0290465	0.340743	-1.13258	0.158032	-0.363323	-0.845788	-0.295464	-0.999211	-1.26019	-0.0123486	-0.675532	-0.51708	-0.982678	0.352996
4.32976	-0.112034	-0.633678	-0.910787	-1.76785	0.439264	-1.4269	-1.37476	-0.914431	-0.0796084	0.484082	-0.314942	-1.43952	-1.85793	-2.26661	-1.53895	-1.20192	-1.98486	-1.90984	-3.32477	0.0242812	0.468653	-1.66029	-1.33309	-1.06525
4.32854	-1.64282	0.267282	1.10157	-0.0688176	2.87209	-1.74506	-1.08182	-1.14598	0.800124	-1.40907	-0.0799985	-3.25883	-0.942333	-0.440668	-0.817798	0.0888523	-0.0739564	-1.33708	-0.944208	-3.31368	-2.96097	1.75555	-0.68156	-1.10173
4.32732	-0.38625	-1.62001	-2.14655	-0.427147	-1.69565	-2.35502	-0.903897	0.567534	1.25358	-0.0485739	-0.97696	0.107533	-0.275478	-2.52783	-0.108197	-1.30013	-0.987991	0.0720878	-0.748116	-0.544763	0.706794	-1.72521	-1.21837	-0.628591
4.32609	-0.794841	-0.267798	2.94785	-0.333897	-1.95652	0.839792	-0.135366	-0.362799	-1.20685	-2.07531	-0.221251	-2.10027	0.00603552	-0.116935	-1.16756	-0.834031	-2.18336	-0.86357	-0.207073	-1.69896	-0.399247	-0.00924381	-0.0135595	-0.638574
4.32487	-0.840191	0.654772	-1.40071	0.21572	0.109198	1.02271	-0.316245	0.635667	-0.070787	0.475784	-0.84847	-0.0454127	-0.860278	-1.47865	-1.15485	-2.57814	-1.43851	-0.93364	-0.0839872	0.260624	-0.803138	-1.44398	-1.85094	0.252318
4.32365	-0.19512	0.69231	2.51771	0.602862	-0.221423	1.85541	-1.27436	0.0448219	-2.31541	-1.14522	-2.0654	-0.454873	-1.11337	-0.362196	-0.0545553	-0.179362	0.200529	-1.18454	-0.616855	-0.542148	1.01864	-0.605489	0.532465	0.973614
4.32243	0.941753	-1.37955	-3.40665	-0.261726	-0.260873	-2.24259	2.25159	-0.695555	-0.770685	0.0613994	-1.0263	-1.03239	-1.814	-2.02366	-1.30869	-0.797338	0.404605	0.467349	0.541936	-0.462261	1.29072	-1.36103	0.0782487	1.23394
4.32121	-1.2119	-2.09733	2.05112	-2.81037	-0.459001	1.12233	-1.02962	0.293345	0.984516	-2.34322	-1.18486	0.638003	1.05023	-0.35299	-0.594206	-0.0891574	-0.131117	-1.09551	-1.67273	-2.45026	-2.78676	0.0516664	0.85057	-1.01283
4.31999	-1.6135	-1.62353	1.05306	0.627244	-1.1436	0.0827999	-0.025688	-1.75929	-0.63995	-0.952551	-0.859059	-1.86387	0.179676	-1.84551	-0.562427	-0.641127	-2.23653	-0.0734223	-0.614246	-0.316919	-0.518745	1.06604	-2.40316	2.09716
4.31877	-0.236645	-2.76439	3.79307	-1.4746	-1.71745	2.27981	-3.07112	-1.03025	1.53167	-0.77081	-0.40409	-0.600254	2.00591	0.313354	-1.79967	-1.57254	0.496598	-1.46588	0.0706385	-1.32504	-1.90642	0.318074	1.43904	2.45468
4.31755	0.0189281	0.663847	-0.748127	0.203405	-0.170529	-2.05059	-0.376312	-0.174639	0.571386	0.305577	-0.126167	0.352123	0.359094	-1.44437	-1.30132	3.5085	0.123572	-1.54023	-0.655128	-1.35493	-0.540537	-0.911546	-0.432964	3.74468
4.31632	-2.24292	-1.27037	0.198538	1.75067	-0.844676	3.07392	-1.13788	-0.313619	-2.58697	-1.16628	-0.354456	1.43441	1.6691	-1.62052	0.496636	0.207781	2.92919	-2.16249	-1.64715	-1.71267	-1.41363	-0.583352	2.25752	-2.44621
4.3151	-0.573428	1.30136	-2.46711	-0.650103	-0.155766	-2.20409	-0.39133	-0.971338	2.30881	1.19482	-1.07445	0.640998	1.54767	-2.25871	2.38351	1.08425	-0.865356	0.201259	-2.51072	1.9474	-0.047421	-0.283171	-2.06748	-0.367725
4.31388	-0.974845	1.851	-0.115452	0.435493	-1.01268	1.0517	-0.129284	-1.51271	0.625454	-1.96016	-0.789285	1.25131	0.140473	1.96983	-0.272427	-0.486852	-2.33009	-0.849766	1.22321	-2.25823	-0.53848	-1.83569	-0.71948	-0.936114
4.31266	1.14719	1.12121	-2.04582	-0.955622	-0.622363	-1.23744	-0.461543	-0.336183	0.000262089	-0.600242	-1.37099	-1.65781	-2.27597	0.462536	-0.204386	1.80706	-1.89628	1.0638	0.806513	0.367934	-0.117923	-0.791165	1.62149	0.530731
4.31144	0.103833	-1.10732	2.79946	-2.04965	-1.30613	0.49761	-0.206162	-1.80262	-1.83641	1.07686	-0.383277	-1.98809	-1.35158	-0.715064	-1.04792	-6.88829	-1.2548	-1.54786	0.0297333	1.38094	-1.32443	-0.155982	-1.70957	-0.00141111
4.31022	0.211977	-0.417028	-2.29724	0.638114	0.693098	-1.99916	0.0988285	0.294134	-1.42838	-0.176384	-0.00232178	-2.67122	-0.439719	-0.347846	-0.517347	0.604158	-1.33948	-0.0594657	-2.00046	0.23723	0.544983	-2.71191	-2.23267	1.32373
4.309	-1.84557	-0.749339	1.33575	-0.918236	-2.40537	-0.614849	-0.192187	1.94276	-0.0480367	-1.2119	-0.446918	-2.14099	-0.691645	1.32143	-1.6568	-1.45957	-0.307731	-0.863357	-0.124239	-2.58328	-0.441718	0.0860385	-0.429257	-2.25592
4.30777	0.382275	-1.35166	-1.54018	-0.169359	2.96316	-1.58677	0.791729	-0.635192	-0.767177	-1.15036	1.40744	0.433036	-2.38766	-1.81856	-0.901203	3.37811	1.30472	0.888564	0.0010505	1.0788	1.03462	-0.964145	-0.348886	2.9032
4.30655	-0.709436	-2.07631	1.45055	-0.396978	-0.598366	0.11084	-2.17602	-1.50661	-0.185862	-0.986368	-1.64197	-0.925335	-1.02554	-0.857315	1.01749	-2.18366	-1.2835	-3.75588	-0.455159	-0.985715	-1.99462	-0.472844	0.453906	-0.0599706
4.30533	-1.74343	0.358534	-0.95119	-0.0482974	0.0948228	-0.39008	-1.48004	0.51629	0.162208	-0.505736	0.509205	0.885997	3.01338	-2.06497	-0.265426	3.6228	2.16109	2.0938	0.952402	-0.985912	-0.708914	-0.490048	-0.0505061	2.03539
4.30411	-1.18144	0.70588	-0.628407	-0.449847	-1.50513	-0.835491	-0.558601	3.02236	-2.28263	-1.67047	-0.453209	-0.233776	1.8048	-0.691312	-1.74147	-1.55392	-0.22906	-0.781335	-0.731214	-1.92673	-2.88846	-0.0841397	-0.294935	-1.51513
4.30289	-2.01881	-0.485695	-2.08889	-0.468774	-0.264114	-1.12555	-0.353601	0.911057	-0.593407	0.863708	-2.0374	1.04785	-2.00184	-1.03643	-0.62914	3.06296	-0.603214	-0.805431	-1.88501	0.583238	-1.09545	-1.75858	-0.365236	3.58204
4.30167	-0.624582	-0.666836	0.453266	-3.13596	-1.24264	1.44114	-0.983564	-1.57036	1.62672	-0.178942	0.102551	-1.96318	-2.50134	-0.0120634	1.36525	-0.960607	-1.37148	-2.0264	-1.22805	-1.37333	-0.728083	-0.492825	-0.65917	-1.24713
4.30045	-0.00845069	-0.533591	0.288899	-0.733294	0.846921	-1.56329	-1.6319	-1.74225	1.15279	0.5137	-1.05491	-0.114546	1.44417	-3.16946	-0.410946	4.71069	-1.41659	0.123753	2.20772	0.350998	0.564315	0.827597	-0.903983	-1.12202
4.29923	1.08908	-2.60327	-1.33822	-0.448625	-1.16063	-0.200516	-0.781613	0.469808	-1.46454	-2.70392	-0.433278	-0.0671999	0.761736	0.333811	-0.958641	-1.65801	-2.08621	-0.174101	-1.92508	-1.60659	-1.90454	-0.746975	-2.52741	0.926682
4.298	0.0397373	-1.05796	-2.09719	0.857984	-0.159778	-0.930226	-0.0555179	-0.639931	-1.3401	-0.423205	-0.797756	-1.00514	-1.98561	-1.07246	-0.556224	2.03555	-0.849711	-0.354236	-1.82322	-0.873984	-0.332182	-0.884959	-1.47313	2.04678
4.29678	1.00421	-0.753538	-0.78784	-0.456724	-1.09012	2.01152	-1.52612	1.73505	2.60141	-0.56049	-0.0343771	-0.72515	0.733942	-1.60329	-1.38392	-3.36711	-0.84181	-0.939727	0.116472	-1.95313	-0.120307	-0.490507	0.318401	1.12844
4.29556	-1.473	0.449641	0.502314	-1.39376	-0.535568	-2.5162	-0.0263159	-0.562829	-0.906608	-1.01854	-1.71109	0.386925	-0.0472931	-0.996222	-0.631558	3.61633	-0.00840763	-0.453956	-2.1678	-1.27298	-0.416498	-1.70417	0.269792	-0.754491
4.29434	-2.47839	-1.63813	-1.53117	-0.0522763	-1.53557	-2.35414	1.63727	-0.783548	1.11415	-0.656414	-1.06395	-3.26672	-0.902373	-1.73172	0.584954	-1.94833	-0.350763	-0.680226	-0.270841	0.162893	0.415936	-0.0402587	0.0853988	0.637366
4.29312	2.32186	-0.279821	-0.989132	-1.67449	0.578425	-0.937041	0.344738	-1.90586	-0.70966	-0.110916	-0.746526	-0.491579	-0.140848	0.0876065	-1.42239	6.21115	0.610622	-1.91356	-0.472531	-1.25487	-1.16886	-1.10462	-1.95382	0.177074
4.2919	-0.492271	-1.08672	-1.04064	1.20044	1.15448	0.16072	-0.859289	1.08791	-0.808177	-1.49581	-0.71044	-0.995262	-0.917728	-1.03886	-0.65202	-1.58262	0.262676	-1.76718	0.578156	0.960855	-1.69718	-0.581339	0.338902	-1.51134
4.29068	-0.982356	1.48708	2.05264	1.37788	-2.7418	0.131396	-1.21281	-1.84119	-0.859759	-1.53603	-1.01489	-0.0734304	-0.551893	-0.446538	-2.19478	2.45134	-0.56601	2.03159	0.627666	-1.63367	-0.428917	-1.01363	1.03451	0.456033
4.28945	1.60765	-2.11517	-1.08542	-0.491617	-0.66814	-0.0143505	-0.328304	3.05902	-1.94185	-0.716609	1.11108	-0.782562	-1.042	0.300904	-1.73325	-2.12392	-1.69722	-1.69999	-0.515102	-1.03165	-1.34393	-0.97764	-1.87869	0.554748
4.28823	-1.07905	-1.65192	0.461131	0.127682	-0.826664	-0.59219	-1.36492	-1.04107	2.20311	-0.335412	-1.09316	1.06975	1.83853	-1.8098	-0.0247565	2.45623	-0.576368	-0.291001	-1.16084	-0.684092	-1.51297	-0.0292765	-0.653055	-1.10678
4.28701	1.89645	-0.206117	-1.34959	-2.52821	-0.0615192	-0.483027	0.0381741	-1.24029	-0.960491	0.923495	-0.013784	-2.32947	0.266258	-2.15656	0.104874	-1.88516	-1.65479	-1.38622	-0.623393	1.58687	-0.863045	0.0857866	-1.05189	1.21383
4.28579	1.19969	-0.83915	-1.70912	-0.0508211	0.242721	-1.51163	-2.1381	0.469663	-0.42991	-1.08116	-1.36615	-0.237102	-1.17085	-0.227656	-0.374625	3.66987	2.65692	2.40302	0.469558	-1.82043	-0.677396	-2.03219	0.284859	-2.48399
4.28457	-2.91252	-0.753397	-0.629013	0.115239	-0.716873	-0.223113	-1.11049	0.00466413	-0.645312	-1.47226	0.687646	-1.0513	-0.267374	0.124656	-0.0644042	-0.931956	-1.20169	-1.28864	-2.3935	-1.37614	-0.539743	-0.748011	-1.96541	2.18534
4.28335	-1.02081	-0.205349	-0.221657	-0.472319	-1.00845	0.03555	-0.555256	-1.24242	0.820543	-1.47964	-0.646791	-0.399264	-1.19975	1.69412	1.3911	2.16167	-2.1531	-1.19707	-0.819096	0.0664411	0.173508	-0.457629	-0.156471	-0.688095
4.28213	0.149543	-1.05893	-1.69456	-1.31243	-1.04567	-2.96884	-0.372168	-0.22148	0.416444	-0.673692	-0.57691	-1.71777	-1.10857	-3.34193	-1.6874	-1.65562	-1.20082	-0.584631	-0.909392	-1.02314	-0.391033	-0.771756	-0.989632	0.441606
4.28091	-0.625693	1.06274	-0.383384	0.324163	-1.458	-1.36617	0.513519	-0.854727	-1.74019	0.308915	0.425616	-0.579481	-1.60159	-1.06603	-0.142238	2.43924	-0.735042	-0.301671	-1.70731	-3.43043	-0.928003	0.21953	0.569211	-0.83988
4.27968	-1.72382	-1.89467	-1.3244	-1.27769	1.82824	-0.859917	0.759324	-1.42806	0.469168	0.927093	-0.725057	0.488404	0.0340841	-1.93179	-0.739026	-1.82219	-2.03224	-2.76438	-0.926764	0.808537	1.07654	-1.8507	-0.564361	0.586182
4.27846	-0.742443	-0.618666	0.550352	-0.423755	-1.33982	2.51569	-0.0545613	1.08074	-1.1585	0.84482	-1.02284	-2.39668	-0.713644	0.364075	-0.13567	1.78109	2.28272	-0.450015	0.533662	0.164146	-2.05581	-1.00153	-0.890191	-0.623393
4.27724	-1.03707	0.152797	-0.915038	-1.38362	-0.922581	-0.426011	-2.21328	0.141554	-0.704631	-1.77295	-0.629716	-1.39209	-1.24729	-0.537664	-2.73838	-3.27647	-1.55131	-1.10045	-0.555378	0.239057	-1.56896	-0.809826	-1.84397	0.63212
4.27602	0.317852	-1.06384	1.18372	1.50095	-0.899552	0.453676	-1.48217	-0.171453	-0.939789	-1.6201	-0.600962	-0.226252	-0.328483	0.62286	-0.40138	1.22567	0.562383	-0.300806	0.324885	-2.4061	-0.543912	0.230122	-0.391509	0.546402
4.2748	-1.39781	-0.487077	-2.05608	-0.179635	-0.488188	-2.33881	-0.063987	-2.24017	1.82624	0.665821	-1.21935	-0.439754	-1.8599	-0.280209	-0.928574	-1.64408	-0.388774	0.623021	-0.488205	-1.27437	1.92619	0.984541	0.29458	0.20232
4.27358	-0.641556	-3.79698	0.829181	-1.06436	-0.625994	-0.512334	-0.819391	-0.910985	-0.608092	-2.21783	-0.913641	-0.169873	-0.513429	-1.72182	1.22552	-1.14758	-0.970195	-0.952629	-1.48619	-0.455967	-1.95955	-0.320732	0.698427	-0.613067
4.27236	0.0796654	0.764901	-1.73353	-0.785006	0.238469	0.620603	0.7381	-0.0787086	-1.36214	-0.347499	-2.2042	-0.627791	0.890141	-1.50138	1.01243	-0.811768	-0.107079	-1.28794	-0.820746	-0.604622	-0.180213	-0.946685	-1.82873	2.06868
4.27113	-0.301896	-0.166338	1.10694	-1.08326	-0.913243	-0.149881	-0.151089	-0.376007	0.766221	-1.15853	0.747602	-1.18592	0.866068	-0.997553	-2.05042	-0.207622	1.56452	-0.681401	1.39213	-0.801826	-2.04051	-1.43095	-0.905706	-2.32468
4.26991	-0.274584	-0.916452	-3.24107	-1.10029	-0.320785	-3.34212	0.204587	-0.358407	0.646937	-0.364402	-0.186722	0.875471	1.77119	-1.8783	0.00248829	2.68453	-0.603067	0.0428858	-0.144247	0.422456	-0.774074	-1.04143	-0.586163	0.611846
4.26869	-1.35057	-1.32706	1.3992	0.247928	-0.723268	0.143985	-3.27168	0.153165	-1.9689	-1.0715	0.000552759	-0.721528	-1.02108	0.0257548	0.0500433	-1.8428	-1.23665	-0.391103	-0.653805	-1.43713	-0.0894378	-0.0774996	-0.113732	-0.933425
4.26747	0.55479	-0.75874	-2.88695	0.540153	-0.550998	0.192076	-0.0906611	-0.265817	-0.474756	-0.246671	-0.719083	-1.14072	-1.39527	-3.22504	-1.10733	0.587329	-1.56996	1.99738	0.299826	-0.541276	1.21636	0.341701	-1.94327	-1.5628
4.26625	-0.664176	-0.381283	1.87626	-1.34915	-1.64345	0.104526	-2.42879	-1.25571	-1.40083	-0.0592654	0.136132	-1.78664	-1.52684	0.646244	-0.556342	-2.09318	-1.48638	-2.84259	-2.37503	-2.22127	-1.52602	-0.542833	-0.946673	-0.32017
4.26503	-0.0595346	0.469219	-0.558238	0.482784	-1.67631	-3.55155	-0.762251	-2.05352	-0.0843837	-0.219441	-2.36505	-0.765858	-1.98796	-0.908006	-1.44961	1.57476	-1.09474	2.96934	0.784083	-0.502681	0.254341	-1.33591	-0.74792	0.140515
4.26381	-1.17056	-2.08933	2.91486	-2.88147	-0.721106	0.220734	-1.19554	-2.6634	-0.38267	-2.67896	-0.68548	-0.677119	0.768798	-1.33162	-1.55555	-3.88631	0.327297	-2.48136	-1.73758	-1.72804	-4.13159	-1.05491	0.131657	-1.90184
4.26259	-1.9097	-0.303422	-1.25288	1.30798	0.133631	-0.513459	0.304045	1.16391	-1.34624	-0.841152	-1.43489	-1.86986	-1.41775	-1.42342	-0.419254	1.49502	-0.35177	1.53718	-1.71004	-1.62433	0.536999	-3.48051	-1.07306	1.23002
4.26136	-1.59148	0.576711	0.258381	-1.02299	-1.24076	-0.67919	-0.153987	0.162246	-1.48534	-0.456636	-1.8016	-1.24078	-0.124588	1.30865	-0.89194	-1.40124	-2.37284	-2.8626	-1.02277	-1.84445	-0.750352	-0.488002	-0.830525	0.576905
4.26014	1.11788	-1.6637	-1.35279	1.53924	0.322315	-2.1441	0.00949858	-0.372749	1.37371	-0.858599	0.581828	1.00561	-0.883275	-0.677282	1.31291	2.07399	-0.626454	-1.22377	1.39467	-0.389684	-0.273312	-0.628226	-0.460993	0.0495634
4.25892	-0.169646	0.0192956	0.616663	-0.271562	-2.07399	0.463535	2.13903	-0.026089	2.52892	-1.87918	0.550459	-0.284819	-0.0201707	-0.383198	0.137389	-0.204203	-1.78532	1.31949	-1.94627	-0.853181	-0.0186908	1.87075	2.58746	0.300057
4.2577	-0.985994	2.66696	-0.590681	0.280033	1.84506	-1.12077	0.388785	0.51013	0.0587269	0.0229089	1.28385	-0.887442	0.665748	-0.753686	-1.33372	1.62579	0.386403	-0.909749	-0.444596	0.441425	-0.276967	-0.731148	-0.193087	-0.0494591
4.25648	-1.46092	-1.03744	0.837142	-0.327955	0.676968	1.5347	-0.546742	1.10171	-1.37722	-0.16598	0.433514	0.0235919	0.422185	3.0034	-0.340138	-2.32462	0.503073	-0.302406	1.52068	2.05987	-0.420121	0.801746	-0.539219	0.174731
4.25526	2.25119	1.23041	-3.06107	-0.538058	-0.354753	-0.310962	-0.0841552	-0.149459	-0.533548	-0.131698	0.0901447	0.271365	-0.33042	-2.05396	1.19537	2.03665	0.72722	1.14134	-0.551776	-0.553138	-0.673858	0.475936	-0.716315	-0.974212
4.25404	-1.18328	-2.12732	0.00445271	-0.338538	-1.48627	-0.255357	-0.451444	-0.765799	-1.19727	2.68325	-1.01283	0.108934	-1.66477	-1.54323	-1.06708	-2.80652	-0.808343	-2.27072	-0.578264	-0.26787	-1.03612	0.198713	-1.70453	0.037047
4.25282	-2.24421	-0.432263	-2.97974	0.8515	-0.440987	-0.651662	-1.39458	-0.754886	-1.75558	-0.891715	0.757131	-1.49613	-1.88066	-1.28211	0.592667	2.35424	0.576174	0.235072	-1.50976	-0.64787	0.170219	-0.921483	-0.999595	-0.972759
4.25159	-0.00974974	-3.26218	0.380674	-1.11442	0.0557695	-1.13561	-1.7275	-0.990011	-0.766782	-2.52052	-2.05486	-2.85743	-0.472733	-2.13605	-1.98125	-1.41847	-0.895454	-1.84126	-0.465455	-1.09155	-2.71414	-0.952924	-1.65568	-1.97283
4.25037	0.683589	-1.34199	-1.93456	-2.82259	-0.951539	-0.567781	-1.08392	-3.46697	0.978948	-0.710653	-1.87319	-1.93932	-2.14865	-3.01311	-1.14136	2.90771	-0.936981	-0.316871	-0.353989	-2.41089	-0.868737	-1.8137	0.768241	1.82594
4.24915	-1.34246	-0.13579	-0.576857	-2.13145	-2.84867	-0.555409	-2.40694	-1.09016	-0.364197	-0.925108	-1.98096	-0.771488	-1.45786	0.32436	-2.10288	-2.92414	-2.46968	-1.18666	-0.904429	-1.52204	-1.47074	-0.875946	-2.94691	-1.20841
4.24793	-0.205809	-2.14337	-0.268933	0.0667025	-0.794759	-3.07225	0.915342	-1.11076	0.634207	-1.8739	-0.101884	1.71897	0.107092	0.23483	-0.299027	2.29121	-1.22916	1.90502	-1.12303	0.0201455	-0.159148	-0.623104	-0.441	2.2857
4.24671	-0.638599	-0.237415	0.177764	-0.69568	1.43107	2.59096	0.651188	-0.223667	0.404474	-0.0428604	0.188457	-1.6432	0.387036	-0.971854	-0.634532	-0.755033	-1.25537	-1.71182	-1.49444	-1.7478	-0.655764	-0.704823	1.94522	-0.37843
4.24549	1.74682	0.117914	-1.40942	0.358283	0.794156	-2.11873	-0.292399	0.97402	0.386411	2.68176	0.796609	0.166944	1.67779	0.132833	-0.476357	3.90574	1.57992	0.778338	-0.402273	2.52274	-0.798464	-0.213497	-0.343934	1.18714
4.24427	0.179497	-0.146172	-0.567895	1.85796	0.269562	-0.400154	-0.12021	0.912088	1.41927	-0.476034	1.38804	1.33004	0.643111	0.703118	-0.0400065	-1.99851	-0.0853109	-0.430168	0.219525	-2.55995	-1.28601	-0.471538	2.59337	2.38877
4.24304	-0.310877	0.199777	-0.951502	0.561773	-1.23153	-0.112841	-0.841872	-0.559062	0.144868	0.759747	0.669124	1.23336	-0.701682	-0.784113	-0.140133	5.35676	0.989762	1.89333	-0.238881	-0.431669	-0.303688	0.303326	1.08808	0.881957
4.24182	-1.60558	-1.4131	0.709057	0.232282	-0.902067	0.468242	0.44145	0.995868	-1.32958	-1.38852	0.0346928	-1.07222	0.292519	-0.383586	0.749965	-0.867499	-1.13094	-1.41994	1.0687	-1.10931	0.0887672	1.91756	0.866291	-1.17865
4.2406	-2.72287	0.357509	0.165588	2.31284	-0.0574681	-0.812914	-2.34992	-0.064916	-2.39115	1.17309	-2.07012	-0.404516	-1.6855	-0.903452	-2.33494	3.46332	0.83194	-1.55375	-0.0814259	-0.577644	-1.51889	-1.06106	1.22549	-0.287697
4.23938	-0.794045	-0.29098	-2.03138	-2.18405	-0.12387	0.766973	-2.32381	0.344741	-1.37669	-0.619493	-0.963348	-2.84743	-0.466809	-0.289963	-2.16994	-3.18069	-3.54243	-0.677723	-2.49652	-0.642645	-0.690858	-1.75587	0.821572	-0.829552
4.23816	-0.256045	-2.06818	-1.79613	-1.53393	-1.91037	-2.64816	-0.913019	-1.20546	-1.88739	-1.84543	-1.04664	-0.640535	-1.27993	-2.74019	0.389601	1.91984	-1.32493	-1.62413	-0.769566	-1.53909	-0.623271	-1.98455	-2.31801	-0.347421
4.23694	-0.905661	-2.1512	-0.864758	-0.452598	-1.33577	-1.99751	0.478222	-0.414149	0.569723	-2.76123	-0.401054	-0.567364	-0.704769	-2.02461	0.0358034	-2.56578	-0.933466	-0.860342	-1.27668	-3.31698	-1.87934	1.1369	-2.91713	-1.05935
4.23572	1.21155	-0.741465	1.75377	-0.167874	-0.844334	-0.869955	-0.00508884	-2.33827	-1.37641	-0.197708	-0.316383	-1.1956	-1.36256	1.55527	1.0845	2.47962	0.954762	-2.03725	-0.871347	0.0389191	-2.20687	-1.24559	-0.0844083	-1.22096
4.2345	1.13927	-1.06172	-0.345495	0.400957	-1.72019	0.814058	1.50968	0.821409	2.83999	-0.447283	2.32719	-1.39423	-0.940625	-2.59979	1.13346	-1.7331	-1.61508	-1.45859	-1.33365	0.348651	-0.793228	-0.81721	-1.69424	-0.766491
4.23327	-1.5301	-0.00276389	2.18636	-1.18701	0.0898676	0.750303	-0.400616	-1.70837	2.12781	-1.07765	-1.99022	0.667846	-0.816376	-1.50042	1.1372	1.29704	-1.30911	0.634748	-1.17178	-0.600764	-0.295399	1.50562	1.48137	2.49244
4.23205	-0.516523	0.590649	-1.33395	0.0238243	-2.00623	0.333292	-0.162212	-0.537344	0.097348	0.151982	-1.11442	-0.492957	1.86051	2.38964	-1.01139	-2.57036	0.414657	-0.668725	0.930101	-0.00500595	0.0831347	1.13814	2.0669	0.21099
4.23083	-0.124833	0.12453	0.904736	-1.25234	0.337299	-0.787221	0.171771	-1.05534	-0.205811	2.4036	1.5861	1.27613	0.730344	-0.94906	-0.545371	0.228537	-0.0251176	-0.0177833	0.0177894	0.333484	-0.706374	2.05249	3.46268	-0.270084
4.22961	1.06614	-1.31053	-2.14043	-0.729417	0.851586	-0.789613	0.93562	0.879798	-1.4806	-0.6662	-1.00805	-1.83465	-1.55178	0.0406015	-2.52095	-0.683623	-0.386273	-1.03021	-0.938165	-1.30551	0.124431	-2.40162	-0.795521	-0.0805549
4.22839	-1.99168	-2.22727	0.842558	0.650658	-0.27979	-0.33479	-2.24308	0.496167	-1.52031	-1.72109	-0.586747	0.181452	0.0435553	1.29834	-0.014527	0.606622	0.127677	-0.434195	0.128014	-1.63754	-0.413409	-0.488629	-1.9635	-0.798062
4.22717	-1.07897	-0.103975	-5.26269	-1.73619	0.520678	-1.50852	-0.847826	0.0838502	0.313547	-1.03329	-0.786422	-0.980501	-1.1021	-2.15977	-0.505674	-2.46929	-2.46657	-0.442967	-0.0703574	-1.08926	0.520214	-1.53295	-1.15848	1.55987
4.22595	-1.63947	-0.121457	0.539254	-0.227867	-0.0088475	-1.23316	-0.331089	-2.325	-0.839489	-0.143882	-0.260946	0.460894	-0.906231	-1.35596	-2.79493	0.412767	-0.362728	-0.460964	-0.960651	-0.477307	-2.51192	-0.169162	1.1748	-1.86182
4.22472	1.2031	-2.02497	0.81417	0.662894	0.76254	-0.428067	-1.3103	-0.059542	-0.474039	0.307427	-0.525986	-0.853985	-2.39467	-1.10776	0.104993	-2.09546	0.0611082	-0.166945	-1.46306	-0.178138	-0.518505	-1.90929	-0.957762	2.46002
4.2235	-0.500163	0.598858	0.882642	-1.69642	-2.59879	-0.242075	-3.27115	0.850921	-0.721358	-2.17115	-3.44697	-3.1383	-0.797732	1.44231	1.01899	0.515324	-2.23539	-1.22499	-2.27078	-2.04922	-2.01598	-1.24435	-0.718781	0.0684259
4.22228	-0.662164	-0.988924	-3.5019	-1.1399	-0.901377	-2.87239	0.139833	-1.08512	-1.05957	-0.101992	1.34005	0.154554	-0.645626	-2.62553	-0.594359	-0.2569	-0.407112	-2.42592	0.615917	1.15965	-0.429647	0.193977	-1.49197	0.917105
4.22106	-0.825261	-0.274829	1.64401	0.125243	0.447157	1.76072	-0.114943	-0.13731	-0.423204	-1.94461	0.252719	-1.1701	0.521114	0.157919	0.122056	-0.67505	-1.01913	-1.8302	0.929347	-2.58415	-0.191448	-0.725981	0.67709	-0.380915
4.21984	1.01936	-1.39245	-0.64855	0.0963652	-1.8565	0.398845	-0.84908	-2.28409	-1.07308	-0.691089	0.312782	-0.111131	0.0115012	-2.04724	-0.461834	0.251638	-0.589918	-0.556734	-0.836902	1.18542	0.398251	0.10942	-0.917036	1.83123
4.21862	-1.09462	-0.651509	1.98775	-1.07468	-2.01574	0.95718	1.17097	0.78969	1.10114	-0.155073	0.649535	-1.10661	0.352197	-1.4958	-1.49265	-2.6464	-0.311531	-1.69194	-2.72216	-1.30553	-1.99042	0.0729658	-1.36535	-2.28765
4.2174	-0.280659	-1.03258	-0.822591	2.08658	-0.397974	-1.47372	0.187696	-0.709351	0.0364984	1.4561	-1.05703	-0.992053	2.23898	-0.08705	-2.0719	-1.23571	1.42837	-1.24172	1.46423	-1.66881	1.01284	-0.293926	-0.441655	-1.71017
4.21618	-0.154865	-3.05832	1.66393	-1.49219	-1.64285	-0.865501	-1.19888	-1.4838	-1.37617	-2.21965	-1.33728	-0.821903	0.271625	-0.516467	-1.24846	-1.3339	2.51606	-0.0488695	-1.52588	-0.380634	-1.67353	-0.329237	0.0803143	-1.18362
4.21495	-1.88571	-0.408216	-0.484095	-0.955385	-1.06252	-4.7195	1.42223	0.417732	-0.0955593	-0.336714	-1.77897	-0.0497722	-1.59226	-2.2767	0.152835	0.773294	0.460025	-0.116613	-0.71711	-1.66414	-0.905151	0.24447	-0.660591	0.683286
4.21373	-1.03739	-1.44594	1.47612	-1.41718	1.90187	1.54335	-0.675486	0.891826	-1.48748	0.908011	-1.36448	-2.27128	-1.07723	0.576768	-0.57188	-4.18309	-2.87764	-1.06821	0.0447315	-1.84559	-1.20716	-2.68775	-1.27564	-0.332039
4.21251	0.919615	-0.105445	-2.93541	-0.129627	1.24379	0.230647	-0.467358	-0.898475	-1.27304	-1.85526	0.549498	-0.820735	-3.29039	-0.791684	0.35562	-0.699021	-2.54901	1.48801	-1.00707	0.494475	-0.158135	-1.51333	3.75271	0.527324
4.21129	-1.57129	-0.366955	-0.0968514	-0.395986	-0.377045	2.18567	-1.8218	-1.40571	-0.655804	-1.72799	0.756979	-0.332937	0.0597928	0.247473	-0.773368	1.50977	-0.933214	-1.65547	-0.798499	-1.13386	-0.664579	1.10711	4.21556	0.247353
4.21007	-1.60051	-0.16036	-2.30362	0.99661	0.676399	0.754497	1.54075	-1.05396	1.29151	-0.782761	0.172916	-0.703138	0.322924	-2.51764	0.611092	3.35225	-0.576562	0.843782	1.68086	1.86923	-2.68856	0.177542	-1.96314	-0.378496
4.20885	0.391441	-2.24848	-0.741446	-0.738997	-1.55863	1.07509	-1.03735	0.00786966	-0.348738	-0.424286	0.806028	0.141993	3.0825	-0.719428	-0.86727	-0.446094	-3.1959	-1.67642	-0.16856	-1.74516	-1.67068	-1.67104	0.478995	0.131677
4.20763	-2.05148	1.35396	-0.420113	-1.91621	1.02174	-2.21946	-0.886613	0.203698	-0.593018	1.47973	-0.849464	-0.900652	-1.95199	-1.89764	-0.186297	0.155849	-0.0467505	-0.192266	-1.61694	-0.683899	1.67723	-1.31794	-1.59728	2.38835
4.2064	1.5874	-1.85964	1.91184	0.563756	-0.732626	0.556348	1.50121	-1.14192	2.29445	-0.007118	-1.17255	-1.97407	-1.5867	1.73599	-1.61063	-1.21205	-0.219349	-0.14962	0.206745	-0.572805	-0.0320444	1.45409	-0.747441	-0.516822
4.20518	0.705728	0.0435168	-1.28291	-0.529734	0.649678	-1.68427	-2.12395	-1.53693	-1.27018	-0.678856	-0.287218	1.23234	2.32975	-0.418775	-1.99643	2.50836	-0.213628	-1.12944	-0.0697735	0.155018	0.919202	-1.83829	-1.86517	-0.0494876
4.20396	-1.69242	-0.792983	-1.09655	-0.875115	-0.104152	0.757936	0.726939	0.147315	1.69462	-2.1127	-0.87711	-2.77539	2.2413	1.58169	-1.5032	-2.52511	-0.126034	-3.46847	-1.50875	-1.93677	-0.647553	-0.188446	0.123081	-0.988848
4.20274	0.223922	1.2887	-1.45197	-0.559236	-2.52262	-2.34734	-0.399442	-0.360668	0.0208444	-0.847094	-1.43229	0.243648	-1.27323	-2.33245	0.427271	2.98503	0.637434	0.52735	-1.08158	1.27101	-0.554125	-0.341057	1.43324	1.36371
4.20152	-1.29226	-0.268497	-0.355989	-1.81462	-0.705912	-0.45541	-2.65872	-0.958167	-3.32336	-0.828357	-0.0442208	-0.93418	-1.83603	-0.0487156	-0.0878459	-2.4633	-0.140983	-1.22789	-0.985575	-2.07099	-1.43938	-0.812584	0.2361	-1.85836
4.2003	0.975649	-0.654289	-0.921842	-0.118263	1.16091	-1.66413	0.320363	0.00682341	-0.628835	0.863328	-0.998983	0.177657	-0.135115	-2.63926	0.667431	2.87372	-0.956422	-0.630872	-1.99182	3.15912	1.40888	0.400753	1.79035	-0.875677
4.19908	-0.436177	-2.14028	-0.277287	1.05128	-2.15017	-0.249077	0.397867	0.341425	-0.979726	-0.159029	-1.05417	1.05963	1.21456	-1.36936	-2.15182	-3.42333	0.839532	-0.25946	0.460831	-0.857958	-2.51426	0.166216	-2.2446	0.210849
4.19786	-0.786666	0.345011	-1.70758	-0.603444	1.73495	0.860601	-1.68372	-1.50877	1.00801	-1.34497	1.00458	-0.398258	-1.12319	-1.4788	0.0460421	0.446177	-2.73564	2.16273	-0.654911	-2.50429	-0.256219	-1.67913	0.93481	0.407098
4.19663	1.46372	-0.86125	-0.432171	-0.560697	-2.12592	0.698688	0.365059	-0.0625044	0.97369	-2.06442	-0.985188	0.685387	-1.27269	-0.243316	0.121776	-1.88386	-2.06995	-2.38666	-0.765469	-2.00827	-0.287013	-2.39993	-0.587834	0.028809
4.19541	-0.404284	-0.385392	-0.709962	0.744054	-0.683707	-1.58797	-1.98426	-2.01822	-1.30079	0.133318	-1.3596	-2.11508	-0.148279	-1.14421	0.414372	1.9327	-0.295285	0.78351	-0.548854	-1.03558	-2.14611	-0.40999	-0.862477	0.266689
4.19419	-1.90939	-0.349348	0.530073	-0.599161	-0.871915	-0.150506	0.342344	-0.356637	1.75847	-0.535111	-0.342628	-2.27718	-0.572287	0.109946	-1.51394	-0.507055	-0.213217	-2.37624	0.39306	-0.422522	-1.10406	0.83328	-1.38816	-2.11963
4.19297	-1.24498	-1.75738	-0.457538	0.452064	-0.558731	-0.290921	-0.298872	-2.24325	-1.85411	0.738397	-0.582395	0.456377	-0.465407	-0.853275	0.492284	2.96496	-0.970505	0.163635	-1.55573	-0.0556418	-0.365649	-0.799038	-0.767595	0.331828
4.19175	-0.618159	-1.11313	-1.79542	-0.54339	-0.179241	0.00641231	-0.0861411	1.06111	-0.297261	-1.9921	1.18744	-1.11876	-0.787616	0.218689	-1.28017	-2.38367	-1.08127	-0.844374	1.75021	0.476121	0.344731	0.473319	-2.14404	-1.89303
4.19053	-1.32609	-2.3484	-2.14296	-1.70205	-0.893096	-2.49526	-0.189297	0.193797	0.455705	0.5987	0.518833	-0.703188	0.263659	-1.75975	-1.8471	0.784065	1.64045	0.345192	-0.229105	-0.626869	0.0356337	-0.52104	-1.0976	0.804433
4.18931	0.0877573	-1.11374	-1.99294	-1.58469	-1.02612	-1.67784	-0.769416	-0.720043	-0.175887	-0.638658	-0.575295	-1.81895	-1.68328	-0.673828	0.131028	-0.642376	-0.115204	-1.43284	-3.1681	-0.740483	0.215431	-0.915979	-0.201544	-1.36332
4.18808	-0.776986	-0.56809	0.00298267	-1.16992	0.55267	-1.01776	-0.571458	-0.934332	0.684244	-1.72387	-2.82639	0.307177	-0.931854	-2.42672	-0.928327	2.9422	-0.853615	-0.32554	-1.03337	-1.26499	-1.16077	-0.554484	-1.20903	-0.32044
4.18686	-0.427639	-0.172173	-0.197566	1.09275	1.49326	0.24546	0.397168	0.565702	-2.63868	-1.17125	-0.458499	-1.15826	0.257823	-1.66677	-1.24958	-3.01237	-1.53872	-2.58637	-0.0388406	-1.64438	-1.29209	0.0563048	0.736611	0.142777
4.18564	-0.0723058	-0.748527	1.76478	-0.820698	-0.345363	-0.641216	0.280091	0.53943	-0.756995	0.294033	-2.10617	-1.42738	0.154497	1.09429	0.11817	2.83641	-0.16058	-0.735484	1.13866	-0.620766	-2.29165	-2.01972	-0.0385421	-0.945002
4.18442	-1.20106	-0.605566	-1.15081	0.63938	-0.651393	1.44813	-0.118495	-1.1486	0.23755	-1.00194	0.506369	0.74139	-1.90051	-1.34425	0.220339	-2.02331	-3.54803	-0.349803	-1.22324	-0.910886	-1.97361	-0.124128	-1.37061	0.462049
4.1832	-1.64285	-0.83295	-0.171452	-0.579177	0.665674	-1.12212	-2.81294	-1.4768	-0.00588481	-0.00290736	-0.0641329	-1.31929	-1.07266	-0.192014	-0.556846	4.73835	0.524636	-0.599895	-0.78901	-1.31674	-0.750537	-2.22363	1.18967	-0.282363
4.18198	-0.653247	-1.62242	-2.14174	-1.07407	-0.842186	-1.24685	-1.2545	-0.80099	-2.07227	-0.391668	-0.577565	-0.726475	-1.3763	-1.67804	-1.49143	-2.15403	-1.22278	0.323777	0.345924	-1.98124	1.03094	-0.359305	0.475512	0.24876
4.18076	0.434671	0.18768	-0.945337	-0.297449	-3.48311	-1.16111	-1.14156	-0.225925	-0.0516469	-2.6596	-0.979327	0.155251	-0.479161	0.537159	-1.58656	1.15212	1.22141	0.912403	0.455531	-0.56809	-0.805638	-0.250888	-1.04541	-0.390814
4.17954	-1.76969	-1.84595	-2.26782	0.335398	0.231694	-1.46971	-0.779219	-0.894755	-1.10341	-1.51433	-0.178306	-0.807818	-0.463831	-1.3989	0.806106	-1.4089	-1.21772	1.55277	1.04116	-1.11756	-0.916644	0.38064	-0.872268	1.11579
4.17831	-0.321611	0.273944	-0.42813	-0.297256	-1.28448	-0.758763	-0.884076	1.27114	0.78169	0.526351	-0.531151	-0.405532	0.536899	-0.144853	-1.22337	-0.332591	-0.543787	-2.09603	-1.43336	-0.660211	0.187524	0.635876	0.949772	-0.913032
4.17709	-0.291412	-0.421832	1.02401	-1.7023	-1.5249	-2.02703	-1.13741	-0.353338	1.20021	-0.338472	-0.415097	-0.413858	-0.362273	-1.97395	0.373012	-2.38083	-1.51286	-2.44106	-1.21866	0.05324	-0.171017	-2.74614	-1.7034	0.477294
4.17587	-1.43775	-0.802054	-0.403174	-1.79264	-0.623535	1.63637	-0.45488	-1.58323	1.46676	-1.62964	-1.68417	-0.428692	-1.07462	-0.163834	1.0741	-0.843639	-0.52193	-0.760254	-1.97182	-2.5766	-1.40993	-1.46141	-2.12528	0.268946
4.17465	0.723526	-1.13703	-1.40201	-1.41167	0.240759	0.722558	-0.0504301	-1.14926	-0.508497	0.176555	-1.11156	-2.39393	-0.141178	-2.75451	-1.33177	-0.809482	-0.593367	-1.47882	-1.94263	-0.166051	0.25466	0.552181	0.238164	2.05724
4.17343	-0.0914048	-0.0943422	0.1033	0.63059	0.215076	-0.567276	-0.986465	-1.14563	-1.75305	-0.672184	0.537588	-0.109268	-0.098485	1.24187	-0.402622	-0.348306	-0.20543	-1.64898	-0.275654	-0.222904	-2.08787	0.332657	-0.203925	-1.75928
4.17221	-0.726924	-2.0119	-1.25079	2.49132	-0.889445	-1.30343	-0.647178	0.549131	-1.81171	0.124012	0.00211162	-0.993215	-2.19202	-2.67241	-0.917578	-0.547463	-0.712982	-0.523381	1.55828	0.815924	-0.579869	-0.43154	0.416999	-0.179716
4.17099	-0.729407	-0.313494	0.592049	0.370497	-1.70482	-0.0754045	1.59346	1.54892	-1.57894	-0.912516	-0.0664606	-2.46528	-3.00361	-0.811478	-1.11413	-0.424775	-0.465506	-1.00027	1.09056	-2.09846	-2.2546	-0.457705	-1.93711	-1.94901
4.16976	-1.32109	0.844675	-3.66765	-0.437577	1.06055	-2.02883	-1.71756	-0.336518	0.930587	-1.29298	-0.304672	0.415363	-0.0692556	-0.0209385	-1.05363	-3.53494	0.291636	-0.349053	-0.834965	0.166396	-0.593656	-1.57419	-1.58941	-0.123539
4.16854	-1.22952	-2.46212	1.228	0.291086	0.246792	-0.845592	0.686743	-0.137404	0.364206	0.531063	-1.2006	-0.89789	-0.290035	0.0708054	-0.75847	0.119588	-1.80839	0.421065	-2.16901	-1.89606	0.693218	-1.73731	-0.286069	0.900372
4.16732	-0.589989	-0.0253193	-0.4434	-2.18896	-0.64313	0.275119	-0.326418	-1.3319	0.529148	-0.789317	-2.16218	-1.17886	-0.248218	-2.20943	-0.432739	-0.510671	-1.60932	0.366123	0.00662881	0.339884	-0.1291	-0.334245	0.353117	-0.0149603
4.1661	-1.85013	0.567275	0.028491	0.988353	-0.739437	1.64327	0.106568	-0.606544	-0.41939	-2.0238	0.700578	-1.57708	-0.196541	1.0891	-2.09827	-1.56936	0.282681	-1.52515	-0.887017	-3.0239	0.453644	0.115021	0.655192	-2.70431
4.16488	-0.933825	0.106023	-2.24624	-1.13997	-0.583437	-0.314483	-1.82026	0.433095	-1.47047	0.0328368	-0.574311	-0.124132	0.535173	-1.2429	0.4671	-0.0459113	-1.25791	-1.10911	-1.52992	0.440035	-1.00129	-0.488076	-0.647971	0.100494
4.16366	0.317137	-4.80302	1.31286	-0.0848327	0.113781	0.261832	-0.718451	-1.33305	-1.24239	-2.94894	-1.46354	0.246702	0.438704	-0.0761794	0.205656	-0.342386	-0.88731	-1.3614	1.15848	-1.52482	-2.27122	-0.51222	-0.266313	1.51885
4.16244	-0.436453	-0.765916	-0.325384	-1.21743	-1.51447	-2.14228	0.884329	-1.65507	1.24018	0.149635	-0.958027	-0.391193	-1.57005	-0.90132	0.626158	-1.56426	-1.32839	1.77709	0.0436418	-0.30877	0.187369	-1.09407	-1.55912	1.0795
4.16122	-0.730445	-0.00897059	1.7261	-0.749787	-1.37844	-0.371628	-2.24187	0.422802	0.0434999	0.491919	-0.101628	-1.09082	0.957839	-0.986932	-0.949451	-1.62837	-1.93583	-2.26709	-1.36166	-1.78607	-1.77775	-1.00364	-1.1183	-1.79052
4.15999	-0.447259	-0.0128481	-1.94233	-0.691397	-1.03826	-2.60404	-0.226582	0.0682258	-0.00500494	-0.574974	-0.329172	-1.04291	-1.16132	-1.6732	-1.5592	2.68868	0.616454	0.469853	-0.777227	-0.978919	-1.33656	-1.27519	-0.0275672	0.419797
4.15877	0.504822	1.82811	1.22381	-0.597104	-0.484811	2.466	-1.26156	-2.7088	-1.59872	-0.744214	0.0432195	0.309169	3.20127	-1.35145	-1.34898	0.357811	-0.519154	0.6798	-0.791251	-1.32777	-1.51853	1.04654	-0.130554	-0.68823
4.15755	0.3458	-0.626128	-2.59236	-0.816697	2.21078	-1.69146	0.342466	1.37974	-0.918654	-0.78825	-2.13936	-2.68749	-0.723654	-1.47288	-0.639901	-1.91762	0.0965866	-0.444183	-0.140214	0.116106	0.0993339	0.906047	-1.44692	0.563683
4.15633	-2.04305	-0.429311	0.769328	-0.843093	-1.80045	0.382439	-1.37686	-0.820582	1.11057	-1.47768	1.60709	-0.281382	-2.64432	-0.00158305	0.158166	-1.01484	-0.482592	-1.55946	-0.662314	0.772867	-0.0803465	-0.930128	-1.38708	0.0660953
4.15511	0.487416	0.777473	-2.24516	-0.213686	-0.166784	-2.10237	0.336622	-1.04062	-1.45188	-0.137722	-0.824737	-0.263962	-1.99999	-2.71167	0.00298602	3.11361	0.822543	-1.13792	0.0672759	-0.0812859	2.17057	-2.57465	-0.955864	-0.558638
4.15389	-1.3318	-1.90532	0.554177	-0.564975	-2.8717	1.13683	-0.407611	0.40264	1.26817	1.58861	-0.890902	0.398831	-0.380743	1.62583	-0.945711	-2.35924	-2.5194	-1.82025	-0.283259	-1.7819	-1.97552	0.657996	0.156829	0.00149868
4.15267	-1.21166	0.447551	-1.27816	-0.221809	0.373311	-0.0712467	-0.903887	-0.202368	-0.605806	0.1725	0.749721	-0.0298603	2.72714	-0.71389	-0.596525	2.34124	-0.631382	1.31597	-1.91831	-0.744156	0.751247	0.42911	-2.2378	0.209436
4.15144	1.26963	-2.19928	0.672934	0.651516	-1.24113	-0.377034	-0.0534891	-0.879723	0.32634	-2.50067	0.512993	-0.59411	-0.292399	1.35198	0.161415	-0.892329	-0.838955	-0.985524	-0.268843	-1.91883	0.15216	-0.133606	1.18182	1.0093
4.15022	0.144254	-0.263089	0.409389	-0.272399	-0.382551	-2.34037	-0.203842	0.0159418	1.14123	2.41583	0.560189	0.913256	1.63096	-1.4257	0.0229698	1.82463	-1.17969	0.967593	-1.79711	0.986799	-0.527692	-1.28077	0.106568	-0.141454
4.149	-0.522363	-1.54595	-2.0592	0.462579	0.23074	0.686736	-0.744627	0.603383	-2.6003	-1.11775	-1.6546	-2.13208	-0.708534	0.951846	-1.36141	-1.52802	0.747626	-2.32188	1.95304	-1.26923	-1.94932	-1.44276	-0.849177	-0.0531085
4.14778	-0.857654	-0.971095	0.280597	-1.00844	-0.125098	-0.528182	0.181974	-0.174776	0.11669	-0.347495	1.9527	-1.28144	-0.326398	-0.16925	0.675176	3.66735	-0.448449	1.32829	-0.533662	1.46469	-0.389503	0.295308	-0.692199	2.02299
4.14656	-1.10178	-0.559761	-1.74882	-1.54303	0.900007	0.850169	1.47592	-0.784144	-1.3277	-0.894949	-0.233114	-0.72012	-0.970785	-2.66066	-1.68215	-2.79931	-0.560168	-0.353041	-1.00843	-1.10281	-0.187925	0.340969	0.0339009	-2.01973
4.14534	0.325552	-0.718119	-1.50181	-0.512864	-0.0901324	-1.31102	-2.48496	-1.91851	0.299172	0.684498	-1.79564	3.41767	-2.26085	0.181119	-1.0095	2.7766	-1.41797	-1.0572	-1.92815	-1.10537	-1.20869	-0.411472	-0.483289	0.865953
4.14412	-3.20077	-2.36437	-0.780675	-2.74654	-1.09349	1.62177	-1.97017	-1.5248	-1.75025	-2.30771	-0.948475	-1.66534	1.19422	-2.50238	-1.47209	-1.61119	-1.94109	-1.93388	-2.85179	-0.574105	-2.28756	0.65751	-1.6102	-2.58602
4.1429	-1.02022	-1.08912	-0.686926	1.01288	-1.07921	-1.73841	0.245015	-0.573081	-1.35285	-1.06446	-1.95395	-2.63663	-0.305483	-0.858689	-1.48299	3.33396	-0.475341	-0.681562	-0.127078	-3.21835	-1.61908	-1.672	-0.481317	-0.971487
4.14167	-0.595747	-2.03115	-1.41721	-1.85978	-2.32708	-0.270604	-2.06747	-0.229886	-2.43196	-1.5049	-1.41814	-1.38307	-1.48356	-0.405351	-1.33703	-4.15711	-0.632438	-0.514508	0.0436889	-0.360458	-2.01447	-0.0271284	-0.839968	-1.4487
4.14045	-2.30303	-0.0699226	-1.99947	-0.543051	-1.39198	-2.44223	-1.2342	-0.335964	-0.333117	-0.699838	-1.70688	-2.42834	-1.61073	-2.89403	-0.517791	0.10261	-0.876178	-0.917352	-0.045646	-1.91285	-1.25976	-3.38187	-2.49458	1.47068
4.13923	-0.101244	-0.227925	0.753679	-0.21949	-1.25993	-2.25056	-1.85567	-2.01342	-1.59305	-1.13797	-2.26581	-0.917798	-1.99483	-2.75192	-0.873548	-4.28129	-2.34335	-2.33603	-0.354369	-1.914	-1.01427	-0.6575	-2.02401	0.195091
4.13801	-0.570478	-0.359951	-2.36723	0.170071	-0.663533	-0.481512	1.06547	-1.35019	-0.22402	0.101722	-0.905035	-0.962066	0.559098	-1.55044	0.859584	0.833763	0.903896	-1.27891	-1.68832	-0.688684	0.539358	-1.16192	-0.698348	-1.72773
4.13679	-0.753981	-1.3554	-0.612623	-1.30627	1.17447	-2.17348	-1.24197	0.489875	0.246996	-1.96395	0.0601536	-2.10037	-1.12543	-0.280051	-1.95006	-1.49665	0.732363	-0.426426	-1.5865	-1.51716	-1.07715	-2.30966	-0.998941	-0.754055
4.13557	-0.133337	-1.13501	-1.32436	0.591223	-0.553525	0.0128744	-0.482861	-1.02931	-0.394895	-1.22257	-0.57338	0.551636	-0.101284	-2.10859	-1.16578	1.88091	2.19623	-0.186792	-1.42074	-1.95759	-0.842188	0.387673	-1.25694	-1.28628
4.13435	-0.974729	-2.50399	-0.946475	-2.06053	-1.98811	-1.18223	0.632402	-1.70379	-0.597545	-0.429155	1.04572	-0.351314	-1.97068	-1.07718	1.27431	-2.96241	-3.9823	-3.04845	-0.291981	0.459844	-0.134397	0.788109	0.00932907	2.07681
4.13312	-1.90916	0.254975	0.635011	-1.64639	1.1281	-1.26713	0.794372	-1.13111	3.92681	-1.89852	0.0995033	-0.305724	-0.776414	-0.573189	-0.773105	1.49949	-2.05417	-0.759249	1.47521	-1.36396	-1.12365	-2.43532	0.165439	1.97795
4.1319	6.181	1.52835	3.42701	0.757563	3.96457	0.648254	4.61351	2.94061	8.81011	-0.149214	1.36066	2.19514	4.57213	1.04519	5.41336	-0.343458	-0.306113	-1.35175	0.82968	0.244344	-0.0646934	0.876568	4.00178	3.14821
4.13068	10.8522	4.84731	7.12149	2.11941	9.3625	2.24373	4.13555	6.12617	17.6062	2.39212	7.79334	12.1978	14.1602	5.57261	14.828	5.21705	2.24607	3.14699	8.77926	5.91781	2.49594	4.578	11.8679	7.89425
4.12946	11.2912	8.77904	10.5718	4.41763	16.113	8.54599	9.33889	10.7189	27.6665	11.2767	17.2515	23.2831	21.7152	14.3566	19.1363	10.3921	8.45059	8.6623	12.0796	6.08102	5.52435	6.24659	17.8212	16.2008
4.12824	9.88957	9.09686	7.77124	14.6417	13.1309	9.92898	9.78034	9.50664	20.9661	14.1685	25.6494	22.9409	20.9273	18.4218	18.4874	22.0652	11.9313	8.03249	10.0207	6.91056	5.18049	8.67616	19.3497	16.5743
4.12702	5.375	6.9019	0.178976	18.5543	3.67375	9.16648	5.18609	9.96457	11.5796	15.2122	13.107	12.2345	13.4525	5.23161	9.08592	17.2152	8.47275	4.67395	5.84128	6.52665	1.56992	10.6316	9.36521	7.59959
4.1258	1.86041	1.32941	-1.63608	8.11054	-2.20121	6.7005	-1.33491	5.00314	0.543142	13.4396	0.149209	6.8997	4.48333	1.01831	7.32491	16.2345	5.75542	5.08696	-1.57853	1.24125	-3.82912	2.4819	2.72722	4.26792
4.12458	-2.72229	-0.952461	-4.69409	0.0597533	-2.09308	0.167852	-1.76832	1.70752	-3.48664	5.46452	-2.05918	1.93284	2.42209	-3.03826	2.01519	7.90081	1.67597	1.70897	-1.55547	-0.3625	-2.03268	0.806799	-2.73867	-1.38541
4.12335	-2.14167	-2.88082	-1.31266	-1.81845	-2.34145	-0.298714	-1.99471	-0.415543	-2.66465	-2.06568	-3.72113	-2.48152	-2.09677	-2.53853	-5.14414	-0.984737	-0.595783	-1.49687	-2.14263	-3.1671	-3.14362	-0.759378	-2.91198	-1.75204
4.12213	-2.7838	-4.28972	-2.49882	-3.28103	-2.34282	-5.02938	-4.26473	-1.56081	-2.00804	-4.61745	-2.47609	-4.76727	-1.99908	-3.92953	-3.22803	-4.09226	-3.64088	-1.91104	-3.16065	-2.05353	-0.316829	-3.58868	-2.61805	-1.00272
4.12091	-1.06982	-2.40347	1.68009	-1.62452	2.15304	-2.61373	0.449478	-4.81988	2.53746	-1.49981	3.93998	-1.29123	-4.89971	-0.752664	-1.04734	-4.64361	-2.86343	-2.7644	-2.25703	-4.76702	0.903761	-2.04546	-1.07928	-0.564202
4.11969	0.561241	2.67673	5.32899	0.188449	3.81199	-2.29794	1.68434	-1.153	11.3373	-1.61649	7.75592	-1.76115	1.46608	2.2686	2.16729	-1.65942	-2.837	-2.86607	-0.323545	-1.57393	4.3015	-2.07473	2.37882	6.86029
4.11847	9.07135	9.53726	16.8235	3.13321	6.97031	0.0659284	8.04535	3.14804	19.579	0.0858166	13.0228	7.31238	9.01178	9.47197	10.5238	1.06096	0.957286	-1.28798	3.55708	5.63566	6.54538	4.00271	9.55698	11.5652
4.11725	34.0875	20.8885	24.2655	7.41775	21.3837	7.00638	12.4794	14.9277	42.6571	11.5866	29.3349	20.2101	32.8505	21.9147	32.8846	10.5327	4.92958	4.74507	17.4264	18.003	14.403	10.1273	27.8966	26.5798
4.11603	37.6137	31.7385	41.5835	18.0414	44.435	27.8367	30.4473	28.2638	78.166	32.5	55.8589	62.4596	60.1236	46.2615	59.9946	32.2812	18.589	25.7943	40.7449	27.7887	24.9954	22.1416	54.178	50.3756
4.11481	32.7408	38.516	42.8037	38.4307	53.0542	43.4093	43.491	43.7557	88.659	50.7575	84.6881	84.0729	85.9653	60.2392	68.7111	65.9776	37.4858	35.7482	42.2008	38.9183	31.7977	35.4971	62.0615	59.619
4.11358	34.1819	31.5306	25.0657	63.2486	27.4759	44.8512	39.0883	41.9901	63.0097	46.6167	63.0579	54.1029	74.6717	42.5972	44.292	75.5403	36.3353	17.898	32.9268	41.1533	22.5853	44.3953	46.5228	44.8119
4.11236	21.9712	18.5528	6.22783	52.0346	10.481	30.7856	13.8639	27.1432	29.689	47.7233	21.1229	39.4731	29.2542	16.9807	24.3827	60.1646	28.4442	22.9585	14.4616	24.699	2.56347	27.2756	22.3451	23.325
4.11114	8.96316	4.92053	-0.659501	18.83	-1.27271	16.6225	3.56849	14.4698	6.0777	32.3514	1.72509	21.6525	12.887	4.04458	11.7739	51.829	16.2668	18.5738	4.28529	10.8174	-4.51659	10.3665	4.86259	3.82847
4.10992	-1.14174	1.57936	-3.97725	2.43025	-1.85253	7.05878	-1.12001	4.54507	-1.89681	10.8546	-4.49208	7.92522	2.65986	-4.30642	2.36244	21.8301	5.87515	5.23856	-0.108069	1.60627	-1.74399	3.97893	-1.88442	-0.8955
4.1087	-1.34236	-3.04909	-2.64687	-3.60458	-2.82177	1.77448	-2.5211	0.456731	-3.8352	1.22721	-2.02582	-2.6169	-0.956392	-3.18268	-2.56373	-0.246257	-0.00875984	-0.87542	-2.46984	-1.38856	-4.31884	-0.587388	-1.85181	-4.03242
4.10748	-2.5974	-2.11886	-4.44176	-3.83759	-1.69518	-3.70096	-2.6619	-3.66417	-2.94008	-1.41837	-0.557101	-1.35452	-2.97509	-3.86838	-1.97788	-2.27473	-1.42435	-2.38161	-1.9831	-2.76993	0.212877	-2.03629	-1.7717	-1.29131
4.10626	-3.13259	-4.4439	1.58668	-0.173649	-0.815282	-2.25608	-2.60253	-4.39934	1.04234	-5.74895	1.15978	-3.2835	-2.54916	-0.362776	-3.15593	-5.36467	-2.7232	-4.66169	-1.94966	-4.55174	-0.646208	-3.46446	-2.25381	0.213334
4.10503	0.413198	1.76164	5.83447	1.74572	-0.193139	-3.195	1.83039	-0.00935726	5.98945	-1.53275	7.62155	-2.43798	-1.32497	2.21736	2.98795	-3.30463	-3.84209	-2.61849	-2.20216	-2.01524	5.18107	-2.12286	0.729555	8.88271
4.10381	15.3706	10.764	19.355	3.13989	7.92608	2.91464	5.17456	3.37336	17.6885	2.88802	15.7229	1.39757	13.1104	16.5598	16.8669	-0.25556	-1.71322	0.364942	1.03219	9.67002	9.57773	1.79281	10.823	13.8661
4.10259	28.3926	20.0129	30.6935	9.16533	21.3258	13.1977	14.6852	13.9888	44.1239	19.8672	41.165	31.58	37.9048	29.1214	44.029	11.2068	7.61898	11.8412	24.1121	23.896	17.282	11.2262	32.549	37.4656
4.10137	22.9019	30.5002	44.0518	21.8568	46.9118	35.1175	33.9921	31.807	75.3469	44.0004	72.3878	67.7332	77.0001	48.8471	62.9721	39.5065	23.8489	28.4792	35.5165	29.9411	23.4302	28.58	52.9822	53.5444
4.10015	33.3876	32.8122	33.046	49.6456	40.601	40.2651	45.9672	35.2253	76.8892	41.5615	66.7942	56.1685	87.3643	47.7881	50.9208	63.0918	34.4663	21.74	34.9813	43.4854	25.0078	42.0825	51.4788	46.7402
4.09893	33.1974	24.8509	17.905	59.6224	15.9012	34.5035	30.755	35.08	46.7797	40.0915	35.5017	42.8264	47.7412	27.2386	28.6796	47.997	31.8711	12.1995	24.5569	31.8109	13.9093	36.6854	31.8902	30.5673
4.09771	17.8273	13.811	3.86666	37.5403	4.56644	24.0284	11.7988	22.9592	22.3145	40.7441	13.0329	32.4214	18.2694	11.5634	17.8633	54.9844	24.2463	17.4042	11.4014	17.1624	3.51467	14.8744	13.6285	12.5007
4.09649	6.86087	6.0318	-0.122548	12.0986	-1.4894	13.6375	4.60755	13.3159	6.39947	18.8213	5.2791	16.9349	9.85587	4.0705	7.30435	35.8169	11.1411	7.60429	5.03236	7.31209	-1.18611	6.22337	3.74609	3.26156
4.09526	2.71128	3.3557	-3.05483	2.79866	-0.514766	7.34786	3.47896	6.66228	0.806848	5.62446	-0.432696	6.16599	2.36816	-0.921479	2.40931	16.9437	4.16772	3.35606	0.00657267	2.4516	-3.2113	0.300428	-0.294424	0.138784
4.09404	-1.21487	-0.509364	-3.35115	-2.97719	-2.80351	4.41556	1.52316	0.165599	-2.75461	-1.31622	-2.40767	1.51668	-1.26021	-3.43298	-0.038131	1.11956	0.341776	-2.25017	-1.21407	-3.00963	-3.01355	-1.02057	-2.20866	-3.97822
4.09282	-2.87991	-4.05269	-4.69734	-3.03149	-1.72274	-3.04744	-3.26397	-1.7842	-3.58163	-2.10149	-4.55193	0.254655	-4.18776	-5.73671	-2.89467	-0.938829	-0.431384	-1.13151	-0.852194	-2.71733	0.177181	-2.95685	-3.16438	-0.498093
4.0916	-3.79939	-3.28016	-0.550408	-2.87327	-3.02241	-1.71019	-2.29271	-3.04574	-2.98355	-3.84414	-3.43524	-5.21112	-2.66512	-2.55533	-4.24252	-3.67302	-2.66026	-1.65415	-5.35686	-4.42849	-2.17645	-2.51316	-2.57401	-1.77001
4.09038	-1.17508	-2.23572	-0.496805	-0.0269349	-0.725254	-4.28001	-2.18808	-3.58457	-0.0955288	-2.79318	1.53543	-4.02246	-1.64923	-0.0717581	-2.2121	-1.88474	-4.47188	-2.28709	-1.82914	-0.554444	-1.06748	-1.76625	-2.09871	1.12111
4.08916	2.8196	-1.26238	6.11862	-0.522337	0.464092	-2.31959	-2.44327	-0.617433	1.3356	-0.0738131	6.14771	-2.52381	2.67185	3.65437	6.117	-5.81461	-3.08105	-1.96863	0.0701942	1.49779	1.78477	-1.11231	2.95624	3.80683
4.08794	4.41577	4.32011	9.66368	1.93366	6.76185	4.08159	4.17093	4.62876	12.0542	6.67541	16.7777	9.91915	15.0136	8.12751	14.2148	4.74346	1.98525	5.03756	4.79301	2.43816	1.40759	4.84165	9.411	12.2173
4.08671	6.70519	8.56164	10.4928	6.81432	11.2248	8.93557	10.8295	10.9661	20.2993	10.7385	19.5185	11.0049	23.5828	12.9705	14.0825	9.9723	4.23867	5.15356	8.38093	9.31652	4.02204	11.5088	14.2768	11.394
4.08549	8.30544	8.52371	6.7492	14.2576	7.00348	7.66261	13.01	8.26145	16.1717	9.26959	14.6295	9.82762	17.4479	7.65102	7.9536	9.50343	5.71539	4.79472	7.70324	9.1696	4.85817	10.2316	10.2637	12.0894
4.08427	7.10674	1.89301	1.637	12.6558	2.47387	7.29473	4.96948	6.45765	9.32115	11.3762	5.97537	10.6031	8.29315	3.07526	3.6863	8.5013	6.28664	3.12482	3.38438	2.86139	-0.529341	6.12444	5.94528	7.54899
4.08305	3.79411	1.24307	0.59616	7.33636	0.347542	2.95789	2.61859	3.95713	3.29768	7.09041	0.411982	5.47035	4.10276	3.02027	2.18392	11.8642	4.70869	1.62942	1.15987	2.59306	-0.601126	0.642441	0.790681	3.11265
4.08183	-2.51733	1.0201	-1.45806	1.67961	-1.09269	3.07722	-1.04977	2.90684	1.1415	0.85072	-1.25381	3.55127	1.61405	-2.31111	1.01936	4.54064	0.500642	-1.19709	1.56669	-1.4718	0.26327	0.559102	-0.403455	2.21934
4.08061	0.79322	-1.26463	-0.150163	-1.17705	-0.296347	-0.508329	-0.6642	0.224812	0.313815	-1.54126	0.00853577	0.305276	-0.796944	-2.15428	-0.778341	4.93748	0.724964	-2.39346	-1.31606	-0.410214	-2.56543	-0.677544	0.445814	-1.49177
4.07939	-0.178491	-0.915743	-1.2402	-0.641807	-1.36208	-0.128005	0.192552	-0.764356	-1.07814	-0.729657	-0.596406	-0.502022	-0.118921	-1.61971	-1.16957	-1.8502	-0.703054	-2.48404	-0.800769	-1.81405	-0.937796	-0.616797	-0.820812	-1.75988
4.07817	-1.90285	-1.83002	-0.926535	0.538345	-1.8186	0.758322	-0.200538	0.675903	-1.38551	-1.1169	-1.82051	-0.690901	-1.27973	-0.956887	-1.51946	3.02455	-0.430208	-0.524963	-1.67081	-1.94429	-2.56165	-0.894657	-1.2199	-1.0992
4.07694	-1.95167	-2.23403	-3.53856	-1.91793	-0.230418	-3.19708	-0.75963	-1.50266	-1.20038	-1.21386	-0.372445	-1.12812	-1.0523	-1.36148	-1.91196	-3.45718	-2.0744	-0.218386	-0.945308	-0.79135	0.144256	-1.11492	-1.67889	-0.853524
4.07572	-1.42103	-0.126365	-0.026473	-0.415019	-1.3571	0.539773	-0.557645	-2.25625	-2.76322	-0.821174	-2.34712	-2.35794	-3.41457	0.326747	-0.590326	-0.140597	-1.65383	-1.51081	-0.758285	-2.80317	-1.0455	-2.87686	-2.85069	-1.00926
4.0745	-0.641355	-0.331146	-2.56416	0.0185641	-1.13097	0.150508	-1.82677	-0.45495	-0.698543	-0.54562	-0.672174	-1.33388	-1.12219	-2.55078	1.22338	-2.49384	-0.839435	-1.61078	-1.74225	0.610493	-0.689087	-1.43503	-1.59355	-0.630853
4.07328	-0.0017419	-0.991426	0.327151	-1.16215	0.30209	-1.7018	-1.22219	-1.71609	-0.162758	-2.20032	-0.991367	-1.19072	-0.673391	1.11772	-2.06609	-0.206466	-0.771426	0.127618	-1.75503	-2.05959	-1.03607	0.91131	-0.159782	-0.308773
4.07206	0.435271	-0.733043	-1.04736	0.100962	0.737626	-3.80062	-0.182139	-1.58191	0.073171	-0.786731	-0.419593	-0.920697	-1.71329	-1.33466	-0.3149	-3.22863	-0.811997	-1.00849	0.755258	-0.466836	-1.69651	-0.689666	-1.32411	0.308065
4.07084	-1.7413	-1.15647	-0.268895	-1.0844	-1.93246	-0.801377	-0.393261	-0.47991	-2.43131	-2.01172	-0.445516	-2.28059	0.641906	-1.45239	-1.44126	-1.35394	-3.9625	-0.598673	-1.35617	-1.8434	-0.13864	0.784246	1.28279	-1.27505
4.06962	-0.817776	-0.111923	-1.33319	-3.21421	-1.01761	-0.0500081	-2.28395	-0.436105	-0.558084	-0.58101	-1.10818	-1.5883	-0.119394	-1.68307	-0.863851	-1.4341	-0.463143	0.506931	-1.11694	-0.153958	0.184051	-2.33514	-0.936283	-0.171865
4.06839	-0.609203	-2.50475	-0.605779	-2.19987	-0.754872	-1.06182	-0.371337	-1.9299	1.45017	-1.39577	1.00959	-0.880108	1.30169	1.83281	-0.58463	0.0799027	0.458952	-3.26046	-1.68547	-1.67709	-1.68006	-0.825277	-0.595245	-0.214163
4.06717	-1.07243	-0.895258	-2.78776	0.219129	-1.25226	-0.869827	0.734898	-0.804269	0.715643	-1.43002	0.874566	0.242433	-1.39339	-1.79447	-0.71264	-1.59484	-0.551112	-1.14302	0.544281	-1.4023	1.07686	-0.89704	-0.327762	1.19391
4.06595	-1.38075	-1.16621	2.14377	0.512012	-2.17497	-0.855799	0.547926	0.577831	-2.14606	0.681371	-1.51129	-0.871507	-1.03078	-0.572755	-1.12078	1.01122	-0.0529746	-1.39851	-0.341482	-1.53688	-2.68464	-1.10881	0.392918	-1.06297
4.06473	0.0570674	-1.64574	-1.78532	1.5058	0.300195	-1.64174	-2.10218	0.687543	1.20906	1.99478	0.0471468	0.974502	-0.897786	-1.75505	-0.638003	-1.30595	-2.30455	0.569517	-0.934446	-0.190265	0.963372	-0.486053	-1.23522	2.20429
4.06351	-1.52943	-0.826735	0.549514	-0.21874	0.404135	0.211176	-0.628952	0.185215	-0.373553	1.59581	-2.33068	-0.512404	2.55434	-1.0561	0.713766	-0.508775	-1.59333	-2.10955	1.40488	-1.49899	-0.919031	-0.268928	0.272283	0.100769
4.06229	1.1361	1.99798	-0.125579	-2.15808	-1.20674	-0.588603	0.369286	0.162328	-0.830036	-0.122198	-0.202254	0.233306	-0.226244	-0.634126	-2.08697	1.02267	-0.287797	-0.235869	0.201626	-0.705565	-1.77424	-0.401338	0.245689	0.582233
4.06107	-0.456819	-0.338544	0.897484	-0.109742	-0.551946	2.24958	-1.3621	-0.80414	0.386201	-0.70452	-0.934699	-0.083788	-2.10933	-0.502701	-0.276229	-2.1027	0.939311	-0.542532	-0.818154	-0.903595	-0.435691	0.552911	-2.63639	-2.08218
4.05985	-1.3893	-0.319994	-0.729622	-0.102995	1.80226	-1.61593	-1.37594	0.355192	-1.02478	-1.6065	1.18201	-2.95923	-0.903558	0.244401	1.02346	-1.35762	-0.434275	0.734654	-0.699551	0.816127	0.160188	-0.34775	-0.982163	2.18117
4.05862	0.0366882	-0.245051	2.61232	0.739009	0.571324	1.92471	0.980534	-1.91994	-2.02448	-0.663509	1.25434	0.86425	1.84402	0.394012	-0.122073	-0.996515	0.102157	1.13012	-2.2232	-0.417888	0.949146	-0.720958	-0.299265	-0.839496
4.0574	2.38746	-1.31768	-0.251672	0.501637	-1.18866	0.724033	-0.264502	-0.654226	1.32527	-0.969771	2.3746	-1.67585	-0.337839	-0.277105	1.47131	0.884886	-1.45899	1.02429	-1.13971	0.178495	-1.09037	0.132774	-0.306975	1.73508
4.05618	-0.94049	1.36258	-1.93681	0.274387	0.643552	0.838803	-0.484135	0.810291	1.38074	-1.03032	-0.925122	0.668642	0.284181	-2.34928	-0.653892	0.421657	0.949513	-0.909465	-0.520441	-1.38721	-0.107606	-1.43158	0.48377	-0.401035
4.05496	-0.853113	-2.06259	-2.87282	-0.577471	-0.290077	-2.23964	-0.770491	-1.09057	1.20485	-1.414	-2.51008	-1.45177	-0.899385	-2.4231	-0.402977	-0.997644	-1.71038	-1.48136	-0.1075	1.27252	-1.85938	-0.98781	-1.80621	1.84144
4.05374	-1.56394	-0.809929	0.134735	-2.20704	-1.98062	-1.47778	-0.660759	-0.0603435	-0.126973	-0.334218	-0.210501	0.149961	0.639967	-0.366886	-0.358079	-1.10379	-0.188359	-1.06597	-0.442754	-0.927269	-1.27069	0.0660127	0.769967	-0.596489
4.05252	-0.833073	1.88208	-0.247105	-0.226718	0.139083	-0.246791	-1.0014	0.574807	1.8633	0.266891	-0.380161	1.03441	-1.82907	-1.55863	0.171393	0.998912	0.847105	-0.0186245	0.548967	-1.09186	-0.620188	-1.19169	-0.190678	0.0449317
4.0513	0.604127	-0.296893	0.466487	0.903894	-1.957	0.585397	-1.38663	-0.317585	-1.14737	-1.77128	0.676572	-0.596735	-0.341985	-0.594979	-1.38588	-1.00353	-2.12607	-1.60133	-0.701935	-2.83654	-1.19496	-0.571568	-0.262766	0.464232
4.05007	0.0991115	-1.13094	-1.10135	-0.193384	-0.6597	-1.07483	-1.11461	-1.8974	-0.949126	1.42263	-1.49066	-1.59789	0.804522	-1.662	-1.03953	-0.903075	-0.358119	-1.40298	-1.57144	-0.415596	0.441796	-1.94996	-0.704425	-0.108605
4.04885	-0.805498	-2.79364	0.932634	-2.06715	-1.2987	1.70478	-0.100532	-1.10736	-0.259562	-0.514854	-0.321015	-1.33478	-2.84367	-0.329291	-2.53831	-1.31843	-0.998678	-0.830174	-0.00977269	-0.757915	-1.18089	0.875321	-2.32151	-1.49425
4.04763	-0.46291	-0.223924	-2.73277	0.142005	0.599365	-2.15314	-0.279965	-1.06955	-1.5305	1.56134	-0.71513	-1.34521	-1.04593	-1.3385	-1.79147	1.32223	-0.751407	-1.11018	-1.74424	1.33541	1.7155	0.642956	-0.824574	-0.247999
4.04641	-0.0108736	-0.389973	-1.92531	-1.09815	-0.76957	0.794634	0.084764	0.126949	0.891776	-0.414459	-0.445291	1.08432	0.764289	0.894049	0.412753	-2.6969	-0.78155	-0.556266	-0.627989	-1.03117	-1.72678	-0.627248	-0.114951	0.243196
4.04519	-0.516391	-0.0185905	-1.47108	0.0106789	1.31548	-3.10019	-0.100207	-2.28521	-1.65658	0.185773	0.471551	0.237594	0.97204	-1.33528	-0.151954	2.99956	-1.04213	-1.24985	-0.561386	-1.10542	-0.114118	-0.955335	-1.35547	-0.680197
4.04397	-1.29741	-1.3014	1.29741	-0.866136	-0.765792	1.05854	-1.22934	-1.13472	-0.597553	-2.56063	-0.960151	-0.51405	1.02551	0.272848	-0.49923	-2.36293	-1.31372	-1.83771	0.270152	-1.35422	-0.0860794	-0.540775	0.805528	-1.05159
4.04275	-1.03189	-0.117111	-0.51712	-0.803567	-1.01995	-2.09872	2.88799	0.719168	-0.669061	-1.15143	-1.4567	-1.36831	0.253917	-0.632985	-0.216072	2.44303	-0.31373	0.520223	-1.19077	-0.781166	-0.75332	-1.46345	0.312913	-0.820469
4.04153	-0.433762	-2.01624	1.06914	-2.06604	-0.40335	1.46081	-1.54729	0.406601	0.76205	-0.677995	-0.0133468	-1.37055	-0.909015	-1.75284	-0.14618	-2.77143	-0.806049	-0.273852	0.618741	0.0510211	-0.362285	1.18836	0.534182	-1.255
4.0403	-1.81949	-0.456887	-1.28307	0.656561	0.606285	-0.136172	-0.0268249	-0.485951	-0.222314	1.53372	-1.66352	0.151722	-0.972827	-0.708327	0.733508	2.11284	-1.11852	0.91618	-1.27046	-1.30962	-2.68911	-1.79566	-2.29996	-1.72619
4.03908	-0.168285	-0.596681	0.0376875	-0.336969	-0.918734	0.764579	-1.64617	-0.554272	-1.05698	-1.19766	-0.298645	-2.84067	-2.31402	0.196336	-0.842181	0.0661524	-0.360328	-1.23566	1.07784	-2.32452	-3.10207	0.644614	0.460279	0.803297
4.03786	-0.885799	-0.956852	-3.02376	0.170317	-0.746057	0.654751	0.207591	0.356944	-2.50134	-0.654694	-0.886032	-0.35346	-1.6357	-2.96365	0.346394	0.8794	-0.163557	-0.547604	-1.31591	-1.75255	1.70769	-1.21383	-0.672807	0.865019
4.03664	0.0584934	-1.14744	-0.232555	-1.6654	-2.49879	-1.21044	-2.04918	0.582375	-0.396178	-0.675065	-0.465973	-0.252244	0.563967	-0.800571	-2.35096	-1.74102	-1.46345	-1.16624	-1.40249	-0.769095	0.114614	0.600398	-2.30043	-0.528381
4.03542	-2.18683	-1.34868	-0.595131	-0.149483	-1.73038	-1.75758	-0.863628	-0.138826	-0.298494	-2.24222	0.23757	0.472297	-0.474915	-0.74512	-1.31411	1.78556	-0.273582	-1.19226	-0.632744	-0.751305	-0.389557	-1.74284	0.507008	0.305961
4.0342	-2.22921	-0.375145	-1.39778	-0.44018	0.117755	-0.0239458	-0.773692	-1.16238	2.62627	-0.940335	-0.659807	-2.33377	-0.587946	-0.0605483	0.544151	-3.54119	-1.58245	-1.05788	-1.85225	-1.6985	-0.735462	-0.396825	0.584379	-0.623167
4.03298	1.54849	0.101156	0.497839	-0.176089	-0.21638	-0.194952	-0.823257	-2.34758	-1.40133	-0.994164	-0.905129	-1.46139	-0.650653	-3.64966	-1.8832	1.30625	-0.408653	-0.63722	-0.647933	0.479362	-0.631067	0.845109	0.39867	1.27675
4.03175	-0.395041	-2.57047	-1.22925	-0.52918	0.19412	-2.97342	-0.0880043	0.115765	0.0173114	0.987819	-1.54563	-1.03785	-0.809723	-2.15812	-1.14918	-2.28875	-2.3411	-1.78344	-1.91547	-0.208222	-0.697155	-2.05724	-2.11703	-1.10282
4.03053	0.648878	-0.572909	-1.71757	0.742537	-1.67985	0.95077	-2.77528	-1.47358	1.2319	-1.62906	-1.27912	0.0139892	-0.176905	0.0209896	1.3549	-0.100789	-1.35106	-0.931982	-0.0547798	-0.994985	0.54673	-1.53634	-2.35257	-1.18938
4.02931	-1.52524	-0.251897	-0.930101	-1.57924	-1.20527	-2.20405	-0.367782	0.184299	-2.4512	-1.7269	-0.237302	-0.824094	-1.21455	-0.166144	2.36179	-3.84331	-0.467135	-1.68964	-1.13808	0.649337	-3.36229	-0.725753	-1.46032	-0.915852
4.02809	-1.71261	2.39961	-0.070168	-2.10363	-0.932101	-1.07838	-0.063321	-0.818889	-0.714983	-0.212759	-1.61947	1.91524	0.00324697	1.28363	-1.95713	3.85495	1.0697	-1.14149	-0.392228	-2.53607	-0.499466	1.42217	-0.363689	-0.174547
4.02687	0.37611	-0.742285	-1.96782	0.296301	0.305154	0.145954	1.4756	-0.713926	-0.352924	-0.125005	-1.06046	-1.4766	-1.19569	-0.767221	-1.08242	0.36801	-0.095303	-1.8076	-0.173513	-0.686063	-0.357598	-1.93041	1.48187	-0.243288
4.02565	1.46346	-2.93629	0.845505	-1.26277	-1.07316	0.103902	2.3758	1.07395	-0.500948	0.968838	-0.315882	0.24045	-1.21348	0.583976	-0.489709	3.75758	-0.46715	-0.149507	-0.554058	-0.0770274	-1.4058	-0.532705	1.73959	0.426558
4.02443	-1.42763	-1.12885	-1.19925	-0.753535	0.693448	-0.91372	2.25705	-0.646233	-1.03877	0.449745	1.02613	0.0991359	-1.69426	-1.65453	-0.184081	-0.733973	-1.85042	-0.776968	-0.60536	-1.05006	-0.224615	-0.135099	-1.05788	1.3278
4.02321	-0.976452	-1.03238	2.1202	-1.1987	-1.36255	-1.14908	-2.05226	-2.38454	0.157105	-2.34498	-0.153166	-0.107084	-0.787385	-0.319199	-1.55314	0.297256	-0.604827	1.29346	0.430755	-1.22103	-0.429519	-1.30068	2.77171	0.14178
4.02198	0.208155	-0.490701	-1.36686	0.536588	0.629688	-0.48287	-0.509228	0.261955	-2.1154	-0.86255	-1.728	-2.06228	0.654177	-1.81269	0.660417	-2.2042	-1.61188	1.02832	-1.71185	-1.95968	-0.536552	-0.440398	0.855598	0.136111
4.02076	-0.695548	-1.21468	-0.172922	1.1673	-1.20591	0.547894	2.19728	0.604638	0.185038	0.356203	-0.42583	-2.13128	0.0656421	-0.913204	-0.202995	1.67806	0.439896	2.65634	-0.505947	-0.38808	-0.870555	0.205837	-1.02077	0.00364592
4.01954	-1.97105	0.401334	-1.01693	0.102583	0.511425	-0.100571	0.576768	-0.516491	0.364141	0.280598	-0.567442	-0.127737	-0.244081	-1.14086	1.32433	-1.73492	-0.27642	-2.31084	-1.74451	-0.485073	-0.349961	-0.231873	-1.07364	1.34457
4.01832	-0.0558578	-0.205988	1.12838	-0.751179	-0.548899	-1.18535	0.150256	-1.47613	0.183117	-1.8498	-0.252001	-0.17511	-2.13657	0.404456	-0.987619	1.55453	1.90698	-0.792878	-0.886616	-1.65557	-1.41697	-0.367363	0.188399	-0.853399
4.0171	-0.107699	0.528642	-0.719828	-1.4431	-1.29626	-2.10531	-2.73322	-1.16779	-0.536469	-1.23699	0.572222	-0.923849	-0.446138	-2.46893	-1.38687	-2.16353	-1.34626	-0.633755	0.200245	1.11481	-0.862744	-0.268677	-1.76413	-2.37367
4.01588	-0.138134	-0.460739	-1.38256	0.755952	-0.644763	-0.262636	-1.10983	-1.04397	-0.729606	0.998908	-0.545105	-2.20382	1.15462	-2.23177	1.01731	-0.339928	-2.07931	-0.675783	0.221124	-1.61634	-2.29946	0.938858	-0.618976	-1.82068
4.01466	-0.531552	-0.0686289	-2.32735	-0.497351	-1.73869	-2.26421	-1.14166	0.129095	-0.268858	0.418921	2.3206	-2.00295	-0.713993	-2.59105	-0.533443	-1.51986	-2.88246	-1.3168	0.599024	-1.79348	2.28973	-0.446804	-0.955109	1.97438
4.01343	-0.0769518	-1.82531	-0.5621	-2.2898	1.19155	-1.10768	-0.366594	1.95407	-0.0134826	-1.82731	-1.80615	-0.585147	-2.07115	1.04126	0.467941	-1.38039	-0.346444	0.0546505	-1.6802	-0.0906328	0.0344759	-1.07854	-1.60121	0.440826
4.01221	-0.557157	-1.09621	-1.49161	0.0226388	0.50897	-0.419313	0.297934	-0.76188	-2.26713	-0.846264	-1.05742	-0.193737	-0.567872	-0.32915	-1.53716	-0.452155	0.187182	2.08429	-0.765926	1.17586	0.576609	-1.44426	-0.571236	3.20807
4.01099	-2.33531	-1.51551	-0.0442507	-0.280504	-1.56534	0.320348	-0.960231	-0.803934	-0.665884	-0.79934	-0.786931	1.35723	-0.118416	0.844529	-1.26794	-0.958305	0.129324	-2.56582	-1.2314	-1.78321	-2.07674	-1.55452	0.120152	-0.605413
4.00977	2.97048	0.347592	-0.660311	1.77885	1.07812	0.494143	-0.9872	0.731832	1.56914	-0.456485	-1.78385	2.51263	-0.624944	0.224087	1.42416	-2.06607	-0.0943505	-4.21225	-0.684605	1.51551	1.0296	-2.45133	-0.731702	5.97189
4.00855	0.505765	1.6376	-0.596084	2.80007	0.407627	2.94505	-3.2935	-0.780304	2.94602	-1.93605	-1.19865	0.0687404	0.247801	3.42574	3.40255	-3.93502	-1.07234	-3.81557	-1.0678	0.211976	-2.11152	-2.4743	-0.468887	4.68424
4.00733	0.497171	1.57517	-3.50254	3.49107	1.10053	3.23399	-2.82668	0.154666	2.73793	0.558559	-0.851083	1.677	-2.09537	3.3698	3.33121	-3.15561	-1.74482	-3.10879	-1.14945	0.606332	0.997468	-2.65826	-1.70329	6.51629
4.00611	0.279134	-0.317331	0.378083	4.34782	2.74841	5.39936	-0.986218	-1.34181	1.27293	-0.740675	-0.808969	1.31432	2.56595	0.916146	1.42882	-2.4097	-4.78247	-5.80781	-0.846237	1.83831	-0.439633	-1.7654	-0.567099	6.12518
4.00489	1.72934	3.15113	-3.55317	3.23933	3.06037	1.23637	-1.88365	0.659212	2.63718	1.12328	0.674661	2.29469	0.893907	2.54884	5.16178	-1.40816	-0.507245	-2.34398	-0.879659	0.658079	0.968412	-2.93767	1.07198	5.96464
4.00366	0.263824	1.7468	1.61599	3.014	3.45372	2.68936	-1.85602	2.55455	3.61253	0.72252	0.521083	1.53532	2.73563	4.69923	2.49392	-1.57246	-1.73464	-2.77717	1.37846	-0.680431	-0.50874	-0.290683	0.656004	7.83151
4.00244	4.4102	3.72661	-1.46288	2.80714	2.45023	1.46277	0.0601368	0.45711	4.35152	0.038703	0.475454	3.3698	4.11182	2.24297	2.70456	0.524558	0.50629	-2.36101	0.66822	4.23559	1.2639	-3.19264	0.976866	8.21983
4.00122	4.19656	3.79436	1.11867	4.5803	3.26074	4.91923	-0.058531	2.41971	3.44756	1.36269	1.16439	3.83195	2.14329	5.3297	6.56729	-3.31331	0.205873	0.34453	3.21044	2.75186	0.870933	0.987983	0.871587	8.61161
4	2.86558	4.74574	0.050836	6.28927	2.39144	3.90866	2.54806	4.2396	4.32598	5.38417	4.95293	4.98128	4.19077	4.05693	5.73434	1.22448	0.543239	-0.917326	0.753463	3.67352	2.93828	-0.912496	2.42641	8.63504
3.99878	3.4079	3.59507	-0.407987	4.84619	2.37529	4.98187	3.77805	2.57151	4.8314	1.91146	4.02592	2.0122	4.70584	5.96869	4.58531	0.502281	1.67158	-1.14095	0.0390633	2.85485	0.676579	1.33802	2.29999	7.70928
3.99756	1.03958	2.35667	-0.12717	6.2116	-0.253041	4.56818	1.21493	0.867799	4.74549	-0.28967	2.61752	4.59142	2.18693	4.95456	6.23009	3.4292	0.0592414	0.045307	1.27042	3.26349	0.773841	1.31926	2.77067	8.90909
3.99634	0.945879	3.34839	0.28266	5.92775	1.63481	4.28487	-1.57121	-0.185247	4.57771	1.19265	3.27455	1.48191	2.71846	4.5362	5.28742	0.44239	1.13475	-2.5893	-0.904002	1.09339	0.367432	-0.745089	0.239435	7.24701
3.99511	1.44503	1.94952	-1.21422	3.39435	1.20729	2.71398	-1.1272	2.93567	4.26695	-0.33424	1.37094	3.58406	2.30901	5.04296	5.04996	1.72345	-0.621037	-2.37243	0.421275	0.720414	0.607179	0.0541393	0.240113	9.32453
3.99389	4.58398	3.17281	3.19291	3.29622	1.63233	5.15457	0.063951	2.08211	3.00826	2.34297	4.45437	4.78261	2.33193	4.08248	6.42934	-3.77713	0.977038	-1.33331	2.82707	2.06737	1.06253	-1.51238	1.68463	5.03058
3.99267	5.43641	3.21075	2.54437	6.1453	6.71712	4.34886	1.78657	2.02117	5.826	1.66615	2.62289	3.98648	1.29651	4.42103	7.20993	1.50541	0.955244	2.31051	3.55709	2.35883	1.16079	1.24924	2.56784	7.45557
3.99145	2.42495	3.25961	1.29547	6.33191	3.05446	6.05244	4.53839	3.06031	3.66384	1.71054	5.95563	6.34198	5.00919	4.963	5.63767	-0.558784	2.10185	-0.129161	2.53555	3.65241	1.65347	0.0157477	4.55586	8.97618
3.99023	2.40133	3.48561	0.252979	6.35862	1.69102	3.61631	0.364494	3.21599	3.30351	0.251362	3.6525	4.17232	3.44723	3.1003	2.73562	2.50743	3.11552	0.128968	2.52785	3.33446	1.51907	1.83738	3.30143	8.18923
3.98901	2.73901	3.43348	1.54581	4.68148	1.71267	4.41979	2.45899	3.63093	0.811247	1.88619	1.59077	4.07793	3.88533	5.4676	6.26627	0.88862	0.314809	-0.786239	0.201195	1.29094	1.06604	-0.511913	1.56702	5.77821
3.98779	1.00609	3.11188	-1.46001	4.9568	3.05426	3.94456	0.199049	1.9927	3.13256	1.98537	2.70502	3.70086	5.10986	3.34556	4.45936	3.32736	-0.537531	0.341995	0.162521	3.74767	0.0766856	-0.606236	-0.967604	8.59729
3.98657	1.03645	2.55567	-0.426684	2.99663	1.15065	3.5239	0.630452	2.79971	3.97058	-0.10374	2.64244	2.98724	4.18286	4.16534	6.15287	0.131619	0.648599	-0.595716	-0.356828	0.782375	-0.0756193	-0.364806	0.0709348	5.25963
3.98534	3.0145	3.90129	-1.48015	5.30236	1.23199	1.862	0.481263	1.35145	3.04122	-0.207663	1.31244	3.87972	1.72282	4.11929	4.98581	1.8744	1.95513	0.584674	0.231011	1.98926	-0.46876	-0.404139	-0.651976	5.02071
3.98412	0.273928	1.75043	-0.559363	3.14544	1.19119	2.38259	-1.15545	0.434831	3.28594	-0.774489	3.86186	4.0482	0.711525	3.47498	3.39711	-1.75662	-1.47296	-4.45544	-0.737459	2.04321	-0.551644	0.671555	1.15075	4.52022
3.9829	2.26134	1.41446	-0.267615	4.24586	1.05757	3.41234	0.640397	0.979308	3.96258	0.612241	0.478544	4.07384	3.45188	6.84466	4.78437	2.90874	0.324411	-2.7222	-1.33535	2.3412	-1.19537	-3.50527	2.69947	6.85968
3.98168	0.873741	2.66643	0.168333	2.5992	0.306518	3.9819	-2.74465	2.50129	4.08424	0.231388	2.2031	3.57961	1.19615	4.48492	3.82788	-4.33903	0.378206	-2.48205	-0.163978	0.424265	1.83769	1.5563	1.35207	7.84642
3.98046	0.314441	3.02875	2.33584	5.07182	0.875628	2.48688	-1.44962	1.74	3.9523	1.1008	1.42239	2.74995	1.72248	4.75403	5.36146	2.42541	0.69784	-0.393954	-1.02342	1.25334	0.521889	-2.42379	0.878413	7.89363
3.97924	2.68879	4.76759	1.83924	6.14797	2.67359	5.04236	-0.574479	1.51495	4.49019	0.766143	1.86612	4.33483	3.18649	4.61693	4.71314	-1.89006	-1.66936	-1.70427	0.0112898	2.25209	1.96538	-1.3986	2.4416	10.1335
3.97802	3.59473	5.80702	2.40594	7.82577	4.55339	3.77384	2.59323	3.11923	6.53962	2.2798	2.89799	4.5803	6.05537	6.04243	7.11011	1.95639	1.4525	1.03699	1.88278	3.43306	2.55082	0.170324	2.8627	7.89089
3.9768	7.37438	9.6963	4.22324	7.223	6.37732	5.70592	5.25342	4.54415	8.78753	3.25223	6.66538	6.25891	5.59634	5.58148	9.60933	0.119395	2.69991	1.56896	4.5564	4.61944	4.37079	-0.662732	5.18861	10.2108
3.97557	10.1454	9.71062	6.94539	10.6407	8.90782	8.2626	4.79305	5.77458	10.6177	8.2823	10.9272	10.9156	9.41535	9.07045	11.425	5.20868	6.86284	6.07842	5.41603	5.63877	5.31313	2.06682	7.92308	13.3255
3.97435	11.6704	8.26533	3.64155	13.3536	8.88115	9.78319	8.47507	9.26789	9.29886	9.4755	13.6285	12.8303	11.3035	11.4968	10.5363	5.16426	6.22282	4.11959	5.42445	7.04771	6.78028	7.61091	8.48634	14.9395
3.97313	8.3788	8.41353	4.28921	12.6853	5.6897	8.97468	5.81492	8.03811	6.83182	8.23298	10.9289	11.4656	10.3297	9.11578	8.23673	8.7519	5.75925	3.38386	5.5032	5.88812	5.76042	5.5298	7.60527	12.0327
3.97191	6.25003	7.56181	2.2958	9.77741	4.93848	6.95276	3.64919	5.68281	3.71759	8.03546	6.84346	7.96875	4.43907	6.7632	7.5222	5.9444	4.23503	2.69841	2.22565	7.68142	5.4992	1.97997	6.64352	11.9891
3.97069	8.04858	6.08829	2.67987	9.16002	4.05896	8.16646	2.94383	4.51705	6.45767	5.64998	6.27008	7.63549	5.95578	8.43913	8.99886	6.9083	4.66536	2.84775	2.13361	4.8334	3.44988	2.99817	6.17534	9.259
3.96947	11.0216	7.06287	4.82937	9.2747	5.64377	5.87397	3.65591	5.9779	10.0509	3.9132	4.96014	7.86004	8.24531	9.5469	9.63272	3.40568	3.44792	3.63985	4.57994	5.61998	4.98074	1.93183	5.56195	10.3508
3.96825	9.16349	8.41555	7.57459	9.14714	10.2754	7.95084	6.94578	8.62309	9.88999	7.77341	8.69283	11.6853	10.8754	10.4918	11.4306	5.11041	6.77678	6.58256	7.68928	7.32166	5.60752	4.49819	8.18898	12.3932
3.96702	9.1475	9.01362	4.31469	10.1102	9.24827	8.84075	6.85518	9.83139	9.16111	8.40786	11.9902	14.5184	10.2407	11.0653	11.7701	5.90302	6.51793	5.43274	6.0859	7.57903	7.35767	5.60073	11.4022	15.2746
3.9658	8.75478	7.98809	3.93104	10.4143	4.81912	12.1098	8.16566	6.74344	8.88438	7.68503	10.5108	9.97857	10.0963	11.5368	10.1543	9.52145	8.59999	2.62749	4.46497	5.89845	5.36636	4.52986	9.05523	11.562
3.96458	4.68219	8.26272	0.276091	9.61678	4.76872	5.70604	3.61512	6.90923	6.68272	6.11474	4.43934	10.3858	6.20957	7.35508	6.47154	5.0443	7.45545	1.93195	2.02244	6.1751	4.29487	1.40592	6.70984	9.72104
3.96336	6.61007	6.32137	1.83281	6.74402	6.25553	7.3495	2.20588	4.24032	2.80393	4.00596	3.40194	8.99035	4.64747	5.318	6.23023	6.16553	5.3815	2.76244	1.507	5.02326	1.31245	0.628035	4.30794	8.20063
3.96214	4.41391	2.79253	-0.0614566	4.46502	1.44122	4.59309	0.933402	3.5543	3.87719	4.96004	2.46438	7.59627	5.15593	4.22287	5.61688	2.52041	3.80713	3.11825	3.22959	3.42464	3.78719	1.09848	1.26983	9.07201
3.96092	2.07258	2.84686	0.466517	4.03245	1.20674	3.10634	-0.147892	1.53658	3.2202	2.54964	3.39059	7.23805	2.51846	5.26552	6.33949	1.18208	1.22227	0.899691	1.40985	2.17662	3.74895	0.82339	2.87362	7.6691
3.9597	3.05343	3.31855	0.392656	6.65005	3.2272	5.03919	0.934671	4.42119	4.39015	2.35524	3.92759	5.3314	3.24506	4.07859	5.3587	1.06569	3.4496	1.83527	1.13712	4.47379	3.43403	0.519452	1.31581	7.46415
3.95848	3.48463	6.3464	1.15458	5.37913	2.37834	4.53369	2.19041	3.30608	4.89264	1.37637	4.22012	5.45696	2.67332	5.53514	6.72734	1.73554	1.70361	0.297888	1.31875	3.05268	3.54005	-0.561869	1.89765	7.98222
3.95725	6.03568	5.38082	2.44632	4.87149	4.76456	4.36043	1.423	4.17478	5.20968	5.07685	6.44237	4.91648	6.50264	6.07208	8.14307	1.93532	2.93051	3.3909	3.26323	4.91441	4.80844	-1.03634	4.63973	12.0563
3.95603	5.07717	7.8931	4.72802	7.13846	6.06963	8.7186	5.33517	5.43467	8.69717	5.17101	7.66721	9.63759	8.34173	8.96354	11.0068	2.52073	5.97309	4.00956	4.18801	5.0073	4.04257	2.57507	7.8718	11.9756
3.95481	6.33391	8.95151	1.282	8.57949	5.16586	7.22896	7.89318	5.70261	9.59689	5.60198	11.992	10.0915	8.33692	8.67616	9.71663	5.37383	5.53767	5.318	3.5574	4.32318	4.04148	3.93107	7.25826	11.8488
3.95359	7.07794	7.09549	1.62274	10.6872	3.78945	8.56076	5.11286	5.6018	4.64109	5.98582	8.27339	9.19528	5.68848	8.45911	7.3336	4.96646	6.0701	0.676945	2.6821	5.58157	4.54589	2.85376	5.70085	11.8468
3.95237	5.99589	5.66374	-0.203248	9.40041	3.41861	5.82205	2.31382	3.68552	7.19682	5.82678	4.87922	6.09842	3.76529	4.93974	7.20374	6.34304	3.49896	2.35781	0.64099	5.14689	2.68183	1.11667	4.344	9.30701
3.95115	3.311	6.3179	2.82138	5.20109	1.32561	5.11047	1.06667	2.68361	5.21325	4.17833	2.84991	7.07473	1.27891	4.59521	3.35288	3.53709	3.24245	-0.0345729	1.14169	2.51464	1.85436	0.651054	2.14516	8.96782
3.94993	2.30307	3.99579	-1.41789	7.26118	1.00316	1.53228	0.063086	1.38943	5.18128	2.23245	1.96081	6.81322	3.78636	5.38353	4.67796	3.55366	1.26307	-0.590493	-0.0549613	5.92871	-0.0127649	-0.411518	0.580455	9.03883
3.9487	4.5439	5.70409	3.03928	3.88081	2.13903	3.68639	0.520356	1.88374	6.28076	1.9722	4.69473	3.84921	2.48488	7.62109	4.86194	0.984096	3.11984	-0.236756	-0.193052	2.74081	0.92955	2.55152	1.89128	8.38259
3.94748	3.69181	5.6567	0.620452	4.90358	3.65517	3.39454	2.18025	2.26587	6.32135	3.42793	0.98574	5.32651	2.57342	6.79725	8.67356	1.69797	3.74349	1.3721	4.09311	3.68328	4.51935	1.87095	1.51674	12.914
3.94626	6.596	6.03974	3.90005	8.08706	2.84075	3.3478	1.2808	3.91379	6.96217	6.01812	6.77873	7.43709	7.59544	9.44454	9.59756	-0.84221	3.71445	2.2565	5.4242	3.72959	4.58672	4.07842	5.15721	12.3981
3.94504	8.26642	10.797	4.87144	9.157	7.08791	7.58219	6.47599	6.60632	11.2526	8.02238	9.85961	10.1617	9.67349	10.9383	12.5298	4.89672	6.74933	6.18644	5.82235	6.15113	6.35914	4.93866	8.09077	14.6387
3.94382	7.22459	10.1154	3.47866	11.074	8.41141	9.87516	9.2293	6.96291	11.6446	7.48158	11.5203	11.07	12.5894	10.9268	10.7485	5.18909	9.15606	3.46511	6.93356	6.4983	6.8947	5.90015	11.2014	13.8302
3.9426	9.31815	9.23415	1.93219	12.9368	7.47	7.12062	7.25813	5.26807	9.44402	8.40275	9.15689	13.2351	8.24618	8.81831	8.53172	8.78998	10.1721	4.23241	4.91374	7.95673	5.20789	5.31029	9.12632	13.489
3.94138	6.22376	5.04447	2.88103	11.0916	4.40893	9.60978	2.48292	5.52407	7.07696	5.51807	6.46439	9.58053	6.24728	9.25423	7.35826	5.4455	5.30976	3.09101	3.95594	6.47449	3.67699	3.01126	7.62872	12.0537
3.94016	5.26648	7.08182	1.35366	9.51432	3.69079	4.78342	2.35049	4.82613	6.88522	5.88869	3.44636	8.34445	4.76666	5.395	7.70018	9.19012	5.14503	3.71362	3.93733	7.04926	6.1567	1.63496	4.92922	9.66872
3.93893	2.79329	5.32181	3.74812	4.4603	2.40278	7.91157	3.94492	2.77571	6.34463	4.16374	1.23887	7.23423	4.83107	6.91626	6.3969	2.48831	4.50631	-0.222221	1.15489	3.69121	1.4208	1.89927	6.68855	7.90285
3.93771	3.03814	5.60308	0.613953	4.71747	2.8067	7.10387	0.176277	0.14077	6.86274	2.73099	3.3254	6.79835	5.08881	4.74811	8.00804	3.9588	5.36048	0.922071	2.92087	4.62283	1.46035	0.311207	5.64483	10.6735
3.93649	2.66236	4.32591	-0.0893973	5.85756	3.51033	3.41207	3.51198	3.66573	5.03612	1.50293	2.15915	7.40622	3.97639	6.08094	7.23039	-0.642039	1.40616	1.01366	1.52775	4.08421	3.0123	2.79847	4.45576	10.1973
3.93527	5.14749	9.19478	-0.531489	5.02149	4.06135	2.37462	3.19376	2.4371	3.67456	2.69537	4.08305	7.81346	4.37751	5.61891	6.98125	3.51088	3.83987	0.511755	2.40164	5.50749	3.56414	0.878012	4.62596	10.7125
3.93405	4.08806	4.94473	4.13457	6.22671	1.2781	6.41323	2.4445	1.61954	5.25535	2.63206	4.09051	7.21984	6.368	5.51432	7.54428	0.868979	2.48401	-0.00546968	2.90715	4.00685	4.7607	2.38665	4.44282	8.92201
3.93283	4.43323	5.4214	3.02009	6.92639	3.43775	7.92963	3.55616	2.05396	6.15568	4.61654	6.05933	6.10047	5.42739	7.85806	7.96498	4.52058	4.72512	1.91964	5.18231	4.76622	4.27783	2.55364	3.02236	10.4319
3.93161	4.90555	7.08373	1.35362	5.64737	5.0731	6.60136	4.25388	5.06178	8.00705	5.03721	5.90704	7.55578	5.93739	7.66358	7.47922	-0.814174	1.03201	4.22403	4.29733	4.93322	4.78955	2.72747	5.96897	12.9106
3.93038	6.24403	6.9242	2.65372	9.85664	4.57326	6.70883	4.76759	5.21573	9.59499	3.73555	6.65238	7.81837	7.47139	8.31566	9.76375	6.39368	3.01918	3.14517	3.28275	5.74896	3.66536	4.1641	6.75923	12.1547
3.92916	6.88266	6.3642	5.06925	9.9803	5.75552	7.18022	1.22445	4.89065	8.91432	6.07044	9.19051	8.90329	6.32458	8.98167	9.72689	4.45593	5.07267	3.50674	3.70853	7.13804	5.31168	6.00506	3.72228	12.9234
3.92794	6.2595	8.92302	4.48618	9.50764	4.65538	4.85624	3.79638	3.77793	9.96771	4.54872	7.203	10.1973	5.27844	9.70168	9.50297	7.74453	5.51133	3.33061	3.78906	5.12191	7.11783	5.59037	6.64062	13.8642
3.92672	4.9175	10.2661	3.67428	8.05648	5.69182	6.93816	6.55968	3.6347	10.9145	4.26901	10.2902	9.77661	6.36717	10.4421	9.40391	3.92684	4.58017	-0.0528237	5.43519	7.97121	9.64065	5.83537	6.8478	12.3449
3.9255	8.45014	13.6849	4.69727	9.97883	7.0569	10.5824	5.82255	5.04954	11.5907	6.43456	13.1385	10.4224	7.82761	13.6703	11.6511	7.48072	7.16453	6.38954	5.45328	10.0083	9.02768	9.08163	8.9664	15.2512
3.92428	12.8123	16.9353	5.11084	10.799	11.0751	8.88851	6.12556	7.00545	16.8481	8.17549	16.6455	14.4394	8.64522	15.1774	15.4476	6.85433	7.19397	6.17142	9.90372	12.2105	12.9269	11.8024	11.0213	17.4562
3.92306	12.5326	19.721	11.1057	13.6309	15.3645	13.6227	11.9971	11.8067	25.5742	14.6222	24.0076	20.901	17.6701	19.2364	22.0758	14.8312	13.2422	10.9284	14.8312	17.8005	15.2242	13.7719	16.171	23.3331
3.92184	16.0734	26.645	13.0905	14.9043	17.5487	21.0213	18.5573	15.3026	33.1794	17.937	32.5202	25.2638	28.12	25.8656	26.9351	20.3203	19.5443	14.0565	19.4572	20.1682	16.7595	20.5782	19.0044	26.2481
3.92061	14.8408	24.7747	11.4028	21.1033	14.9614	21.9863	19.7319	16.8078	28.019	20.2984	29.9602	25.9841	33.9382	23.555	23.0619	23.8438	19.5387	13.6828	15.3224	20.9411	15.6753	21.7055	21.0977	24.3611
3.91939	12.9241	19.9524	7.7827	23.2448	10.0147	18.8876	13.9282	14.0156	20.5456	22.1917	20.3738	20.7316	24.4819	17.3965	19.3647	19.4971	18.0661	14.2772	10.2171	18.6953	12.1496	15.0793	17.6715	21.2954
3.91817	10.8176	15.7021	6.09665	21.0024	8.57672	15.6808	9.63396	13.5608	15.4179	16.8239	12.5143	16.977	16.2231	15.4114	14.6673	19.8702	14.0709	11.0559	8.75663	11.88	8.71132	11.1901	12.1123	17.4422
3.91695	7.8245	13.955	3.7148	15.7745	7.63831	13.2455	5.93537	11.3846	13.8666	12.0296	9.10137	15.0204	12.5126	12.6601	12.643	14.0825	10.9441	8.74271	5.97293	12.5912	8.03931	7.53816	9.6327	16.2668
3.91573	8.32587	11.0521	5.03406	9.76355	6.60453	12.7693	7.44389	7.06591	10.3235	9.00295	8.95336	10.739	8.23258	12.4695	10.8654	11.4624	9.41869	6.16368	6.54273	7.59204	8.41927	7.09905	11.3217	14.436
3.91451	8.06998	12.796	8.71189	12.4042	6.31006	8.59402	6.46311	7.23414	9.04675	9.49751	9.75356	12.9645	9.23611	12.4209	10.5886	7.00597	4.8977	4.45073	7.54077	9.31527	11.6956	5.00456	9.52016	17.0528
3.91329	8.5148	12.315	12.4855	12.5714	9.67507	9.55861	7.2943	5.96834	12.0885	8.46613	8.96279	11.9918	3.92811	14.6684	9.18478	7.69216	7.00393	4.57287	6.65166	10.5852	14.4473	5.89171	11.1472	17.9108
3.91206	12.2323	18.9096	14.7272	13.3107	15.0749	8.68427	12.0887	9.25361	14.8043	7.33814	13.738	11.4419	9.05226	17.9365	10.515	5.66337	8.77514	6.63185	8.46141	14.4097	20.4508	6.87613	17.3912	23.3903
3.91084	20.6027	23.999	27.7764	17.4222	21.4832	12.6657	16.7911	12.141	18.2277	9.73937	19.9625	16.4371	9.44435	23.6398	15.4482	7.5535	9.59704	11.3316	13.2185	18.0301	27.4095	13.5851	25.5216	29.3987
3.90962	32.4889	36.8092	36.5806	22.2784	34.2893	18.7057	27.2977	21.8041	25.7176	16.4144	30.9732	20.2394	14.1667	33.1513	24.0731	12.0615	14.9027	22.8163	24.553	28.9602	35.6622	20.4288	45.0838	40.7011
3.9084	38.033	48.5406	55.929	29.8159	58.6612	32.2235	41.6268	35.4608	35.1513	31.7407	46.5164	35.7466	25.8767	45.4106	34.0132	19.9051	29.7879	42.3406	41.3427	37.5621	48.8506	32.3233	67.3857	58.9451
3.90718	41.3879	58.7972	63.3979	45.2249	72.3397	47.5762	63.1845	47.8225	46.1117	42.0681	55.3162	43.2599	35.7085	51.0639	41.3677	26.7218	44.1753	48.6387	49.9035	52.9187	58.3843	45.0099	77.2334	71.0232
3.90596	53.742	64.088	60.1438	62.512	61.8752	51.4539	66.3231	50.2945	47.088	45.7082	51.8951	42.4473	44.2585	55.5535	38.0372	28.824	50.0267	45.716	49.8059	59.6332	54.3436	52.5173	75.7133	67.4721
3.90474	54.5584	61.5262	54.6394	59.7867	59.9564	53.5119	56.1811	53.1518	43.2277	55.8647	48.8229	46.3828	39.493	49.9306	42.0998	33.9051	52.0562	63.4202	53.6591	58.5266	51.5701	47.9131	78.4815	71.3511
3.90352	45.56	60.6058	58.2512	49.6061	70.1639	62.3539	57.7919	56.9071	46.6235	61.6733	51.9993	54.8895	37.6897	54.6389	43.509	39.5513	53.2912	72.171	54.4725	56.5955	48.8375	50.274	80.5191	70.2742
3.90229	41.8551	55.2091	46.8674	55.109	58.5311	60.4845	61.4332	56.1867	39.841	52.3852	47.3596	47.7834	39.9838	44.9933	39.5403	37.055	53.149	56.1549	47.7411	55.7301	43.9915	53.9705	69.4324	65.9771
3.90107	36.6718	46.0595	34.154	53.9758	30.681	52.0175	44.8655	44.0564	27.442	41.9904	27.799	37.2154	36.8728	32.6859	29.4193	30.0226	47.9383	42.835	39.158	46.2505	34.7747	41.2136	49.1994	50.9349
3.89985	27.4069	31.9734	19.6402	37.2199	19.7856	38.6896	27.3261	34.6444	18.6897	39.339	18.7005	30.4004	20.5171	22.2667	22.2777	27.3504	36.8117	40.3238	25.7432	34.7218	20.4611	26.7963	30.1769	34.8854
3.89863	19.2477	21.7098	13.7651	21.5382	12.8013	31.1076	17.3025	25.0606	15.4433	25.9123	14.6819	24.4921	15.7352	16.9722	18.879	20.3836	23.9889	30.7354	19.9333	26.5385	14.9707	18.9663	21.6576	25.0383
3.89741	18.0262	17.2873	9.49848	16.3043	9.05734	20.9089	12.5936	18.1525	14.6363	14.7716	12.1431	18.0974	12.553	16.2779	15.0731	16.0556	19.8822	23.2053	17.3315	20.0559	14.0329	12.09	17.3828	22.571
3.89619	13.0579	15.884	9.29497	13.9174	11.4589	16.5625	12.8589	14.8496	10.4823	13.4714	15.7896	16.3141	11.6049	16.7356	16.4712	10.856	16.2274	18.6281	12.5222	19.9909	15.249	9.50853	16.5219	19.7392
3.89497	17.3029	17.1482	10.8616	14.893	11.8503	14.7096	13.0035	11.598	14.0866	12.6061	13.4442	16.3759	13.6005	17.3235	18.3807	13.1877	17.5577	23.4515	16.8977	21.9457	16.6313	12.2857	20.3118	23.2649
3.89374	17.0869	19.1338	16.0053	16.8526	18.5361	15.4085	20.6278	13.7947	16.8428	17.8671	25.6437	20.5081	18.2082	22.254	24.2972	12.2208	20.5567	25.8326	22.2243	23.3561	20.0595	14.1743	26.515	25.7228
3.89252	18.5647	20.1206	15.5592	21.8729	21.1889	15.6745	28.5881	16.4572	22.6115	24.7111	28.8339	26.4902	27.2055	22.5006	26.7522	16.9345	26.0981	28.8758	22.1325	28.8529	24.2927	17.7051	29.4404	30.0624
3.8913	18.8784	21.8421	16.9973	26.3252	18.134	19.7388	28.2768	17.6742	23.1962	24.7929	25.6768	23.0502	30.5523	25.9611	21.7961	15.4379	24.3462	23.0412	18.0856	28.1819	21.0919	20.1962	30.259	30.1087
3.89008	17.1976	19.7822	14.87	28.7716	16.9548	18.2222	22.1382	15.9268	20.6266	24.9513	21.7081	21.0487	26.375	21.0498	16.3177	19.7068	22.5783	20.6566	14.996	22.723	20.6278	16.6877	24.4739	26.4068
3.88886	16.51	19.1576	19.9641	23.8641	16.7263	16.2657	19.4506	14.7767	19.1858	20.9476	19.399	19.47	20.0707	20.906	17.1373	15.6816	18.1436	18.306	13.7115	22.4793	20.4038	14.4284	21.2452	27.2226
3.88764	17.9819	22.6152	22.87	23.1461	22.1932	14.4694	20.441	16.3429	20.6334	19.8335	21.4421	16.6514	16.4938	24.9315	16.0563	14.6095	14.7021	16.2681	14.8601	23.5195	29.0103	16.2944	24.7987	30.5225
3.88642	26.452	30.769	36.7787	24.1032	28.7411	19.4175	26.4798	21.4024	22.2932	18.8578	26.0426	17.3887	13.8549	29.7029	19.937	14.9699	17.5648	17.2531	17.4557	27.0251	37.5793	21.1731	33.9168	35.9042
3.8852	42.4017	43.9232	48.9221	29.9439	44.3172	23.1269	33.4758	29.7885	29.3341	23.3728	38.8791	25.4591	20.9051	38.6238	30.1586	19.3678	23.6028	29.5293	30.768	38.1651	47.6432	28.1405	57.4956	50.2425
3.88397	46.6551	61.5749	68.8832	33.4722	72.6192	43.2721	52.3666	45.5886	43.8135	38.6583	59.6885	39.1775	31.1041	53.46	41.9964	22.6993	37.5173	55.9543	54.4149	49.4149	60.492	42.748	85.3962	73.5238
3.88275	51.0236	76.3946	80.7799	55.1531	95.5034	59.4052	81.3756	63.1036	55.7789	56.4947	71.4498	53.0661	41.138	65.5414	52.0413	35.6396	57.8886	67.4627	65.4378	65.9886	72.4583	58.1803	98.5598	90.7664
3.88153	66.7903	81.7712	79.4418	77.4002	80.9223	67.668	86.767	69.1863	57.6955	58.5325	66.9009	53.5332	52.8477	66.7985	49.6219	35.2419	63.9201	61.4046	66.3114	75.1144	72.1717	66.4612	98.6503	91.057
3.88031	73.9414	82.3039	73.9097	76.309	76.8099	73.1453	73.0856	70.5265	57.6222	70.1375	59.5569	57.9822	54.0093	66.0285	51.4555	45.6008	70.403	79.1557	71.3318	74.7787	68.4886	63.8438	100.894	91.7693
3.87909	64.3631	80.2319	74.9258	67.7201	90.6339	77.6457	76.1526	76.7854	59.4797	78.6981	67.3103	68.461	55.7507	66.1467	58.7578	49.0168	72.1183	92.9216	74.3687	73.7685	64.058	66.3661	107.826	93.3271
3.87787	53.95	73.7166	64.821	72.259	81.1222	80.6429	82.2653	73.7653	56.1543	71.206	63.7028	64.505	56.9217	60.6516	54.1872	51.6359	72.3321	76.8554	70.433	70.2169	59.7079	69.4236	93.2964	84.8923
3.87665	51.5114	59.4322	41.6181	70.8741	49.0459	71.604	65.7127	64.59	45.4724	59.7611	41.8546	47.5892	50.6105	43.3181	40.7639	42.4906	62.6657	59.9725	59.165	62.1776	47.5432	56.7711	67.8262	66.743
3.87542	41.3716	43.7033	25.2771	51.6519	27.8385	53.261	38.3623	48.8775	29.4244	51.4002	21.009	42.2379	34.1338	28.4512	28.7626	40.545	51.5801	56.6253	40.3655	43.4783	25.2698	36.094	42.5116	47.0808
3.8742	29.8476	29.2233	12.9135	31.0894	17.9247	38.4181	20.6283	36.4082	19.1757	34.9935	11.6522	32.1851	19.5854	18.9325	20.7178	29.0428	34.853	42.9988	27.7892	33.6101	17.4331	21.5575	27.2087	27.8547
3.87298	19.5892	21.9313	9.16066	18.4618	11.3404	29.4529	13.4184	26.0119	13.8637	19.5441	8.14604	21.6912	18.1918	13.8018	16.472	17.6648	25.2913	31.105	24.3749	23.1066	12.0756	13.1877	16.9604	20.4642
3.87176	13.87	15.007	5.22666	13.8871	8.32594	22.2667	8.94473	17.5024	9.7281	11.5825	5.74132	15.6744	12.1888	10.6216	14.9636	9.23283	19.3379	23.4377	17.843	17.9399	9.13759	8.971	14.6546	15.4286
3.87054	12.8508	12.405	5.68686	11.578	6.91869	15.788	7.29308	10.7103	9.31535	7.07791	5.23061	14.3194	7.51475	9.32046	12.081	10.2014	11.8752	18.9767	16.4567	15.4955	7.82702	6.51606	8.99146	10.8126
3.86932	10.2682	9.37034	2.78314	8.22448	5.20091	13.7776	5.07206	10.4177	10.3226	5.63373	2.87299	11.3851	5.81778	8.74129	8.8439	2.21382	10.975	13.9875	12.3825	12.069	5.83876	4.64667	6.27129	13.2496
3.8681	7.93787	9.1104	5.13137	9.59651	5.26082	11.3767	3.81607	6.37924	8.04416	3.38562	3.03342	7.9179	6.22583	8.08828	8.19079	6.97998	9.90714	15.3073	10.1313	10.4746	4.57134	4.03911	7.39613	11.1012
3.86688	4.82744	6.73285	1.6677	10.6732	5.83848	8.68034	6.4716	6.45956	8.25626	3.93437	2.27397	7.27966	9.28127	8.99643	6.30446	3.14949	8.04638	7.48324	7.08629	5.9469	3.50543	4.03401	4.58935	12.9808
3.86565	7.37078	6.04014	5.53865	9.87965	4.28066	7.2415	3.46196	4.55835	9.91313	3.88671	4.8305	9.42334	6.50436	7.69958	6.83271	3.51014	5.19837	7.49509	5.49664	7.6739	5.00861	2.67754	5.75435	11.9659
3.86443	5.72164	6.64432	3.62804	8.32496	6.29928	7.26266	6.42962	5.80583	7.19536	3.96074	6.45098	8.14698	4.66752	6.74914	7.55404	1.04426	4.88048	6.1371	5.96047	7.98071	6.11795	3.30474	3.4578	11.7677
3.86321	4.55104	9.28321	5.4147	9.66514	4.99722	8.9353	7.28346	5.14899	8.27858	5.30851	7.36195	6.99539	6.64258	8.55301	8.64446	2.81805	5.36778	4.64551	4.51253	6.96593	5.33035	4.15552	4.13607	9.65044
3.86199	5.31661	8.67958	3.59365	9.17313	6.85343	7.28919	4.80792	6.33488	10.5272	6.8604	5.15809	6.17669	7.71725	7.6586	6.08608	0.0696449	5.6793	5.05486	6.88355	8.7574	7.72843	2.03085	4.89615	11.205
3.86077	7.38	7.79773	7.2564	11.5046	5.88288	9.52066	7.23633	6.83063	9.3557	5.90141	4.72457	7.50681	5.91331	9.94102	7.13706	3.97768	4.60654	4.3896	5.39276	8.65146	6.22742	4.2326	5.4961	14.7148
3.85955	7.26681	9.2102	7.01148	11.3268	7.51075	8.72867	6.53909	6.8183	12.1972	6.62214	6.02092	7.09959	6.04834	8.86002	6.03731	4.16359	4.97082	6.71246	5.46432	7.01018	7.60239	4.78477	6.59049	14.2576
3.85833	5.08132	9.08761	8.00492	10.8294	6.9494	10.6776	6.84725	6.28561	9.70264	4.20241	6.04505	6.8399	8.95379	11.6601	7.71027	6.32248	4.55205	2.85093	5.88429	9.18839	8.05933	4.19538	8.32458	12.6083
3.8571	9.10558	8.80361	8.77143	11.885	9.1812	9.25981	8.6307	7.66569	9.3729	6.4072	8.33599	9.5469	6.77859	9.70813	10.4575	3.62866	7.0028	7.50896	7.47241	8.01565	10.3974	6.68694	10.6442	16.2285
3.85588	8.97278	12.9975	13.3589	13.001	11.7842	11.7769	11.6047	9.20821	11.9489	6.45786	9.5113	8.96563	8.76866	14.9371	6.59852	3.83458	6.71682	3.6084	6.52604	8.74121	12.9797	6.63465	12.7818	17.0162
3.85466	13.6065	17.2114	14.6257	15.3391	12.7678	9.22714	12.274	9.65188	14.1861	7.97534	11.7855	9.77946	10.5512	14.385	10.9426	7.69476	10.2273	7.40326	9.76778	11.9931	14.5976	8.97866	14.2008	20.5524
3.85344	18.6352	20.9866	21.4474	15.8867	18.5824	13.8319	15.116	11.6595	16.3602	9.24499	15.0663	12.689	11.6869	20.1136	13.9806	6.40406	8.42666	10.0329	13.6347	16.8758	20.0405	11.9249	22.1739	25.7024
3.85222	20.8377	26.6728	27.3149	20.4138	29.9933	18.829	22.7158	19.2746	21.6131	18.1706	20.6703	18.685	16.0015	24.9714	18.3698	10.8287	14.4423	19.978	21.1973	21.2876	26.6	15.565	30.0378	33.0792
3.851	23.5039	31.4148	31.0423	24.5792	38.221	27.8754	32.2892	26.2104	27.1947	21.7584	28.6371	24.5118	23.3043	29.9642	22.1217	14.8566	21.7581	22.8326	26.0091	24.0879	30.1267	23.2601	37.1481	41.4869
3.84978	27.0928	34.9078	32.9909	35.0412	33.139	29.337	35.6686	29.2571	27.7036	24.2133	27.2671	25.1848	23.4023	30.5905	24.0136	17.0146	24.5122	22.5703	26.8749	31.7375	33.5462	25.9301	41.367	41.6091
3.84856	31.4495	35.0878	35.0876	33.5383	33.6488	33.0118	31.5566	31.5519	28.2581	27.1115	26.8314	27.8253	24.2882	33.5736	25.6739	19.0571	27.0216	30.8994	30.9564	32.2522	32.8098	26.698	44.3349	43.4372
3.84733	32.1302	40.0353	37.2907	33.9708	44.7477	36.3502	37.5174	33.2735	35.2571	33.1817	32.6241	34.1186	25.89	33.9933	29.6243	21.2892	30.2716	39.2372	36.1923	32.9503	32.4401	28.5357	45.7569	46.4561
3.84611	26.8511	39.9237	36.9839	36.8193	41.692	39.4996	44.7133	36.2578	34.1628	30.793	34.2129	33.6303	29.6557	33.5711	28.3191	23.498	35.022	33.4408	33.1749	33.6867	33.3987	33.6022	47.3445	46.5993
3.84489	25.9013	38.4462	25.6189	40.0654	29.3516	35.0312	33.758	33.3366	28.6866	29.6874	26.3429	28.9012	28.9274	27.0529	24.1414	24.2315	31.4013	28.172	29.6745	31.8157	28.7756	28.9519	35.8379	42.299
3.84367	24.2553	29.7697	22.3915	33.0392	21.7718	32.426	24.6845	28.6136	26.1217	32.7757	20.7636	28.3534	24.044	24.101	22.5671	20.0157	26.5029	31.8026	24.8972	26.2669	23.7754	21.741	29.3119	34.2846
3.84245	25.6113	25.8302	18.409	27.5119	22.4513	26.2254	22.992	24.4985	23.4535	25.6196	22.1188	27.8825	23.1308	23.1347	24.8113	21.8627	23.1941	28.5876	21.0254	24.1309	22.9982	18.2703	25.1818	30.26
3.84123	24.0067	27.8489	21.2367	25.9649	22.85	24.4708	21.5031	24.4539	19.4147	21.3997	23.4988	23.4576	19.8026	24.5039	20.2424	18.4638	23.3788	24.7553	20.887	23.3755	22.1789	19.7488	27.252	25.512
3.84001	22.7589	26.2564	21.2443	24.6733	23.5512	23.7402	21.212	23.5508	19.6348	22.5451	24.1975	23.4191	15.9428	24.9929	20.5896	19.4184	20.1178	25.2728	19.4279	24.586	25.2589	18.1384	26.9608	31.3446
3.83878	22.2551	28.6302	25.091	24.231	23.4165	24.1357	23.7997	24.2767	21.8085	19.9089	22.2184	23.784	18.8174	25.6066	20.8645	15.1872	19.4665	22.4436	22.76	24.7556	28.3836	20.3476	30.4588	31.3516
3.83756	27.7271	32.0014	28.2576	26.9616	27.9203	23.6787	28.5445	23.7774	25.8448	22.1306	24.7845	24.6316	23.831	29.0774	22.729	20.7934	21.6469	25.8671	23.6568	25.809	28.5672	21.1732	32.8377	37.6595
3.83634	31.4736	34.7497	36.567	29.1703	39.4156	27.8024	30.7813	29.7769	31.8046	27.5993	33.2966	29.8517	25.6712	34.9634	28.9635	16.9658	26.0698	32.7971	30.8281	30.7085	34.2773	24.4307	40.3245	44.1089
3.83512	34.2215	41.8276	42.6506	37.498	48.1352	36.2022	43.1849	36.3017	37.4618	33.28	39.776	38.4111	33.914	40.0009	32.5203	24.6806	34.1075	39.6773	36.8315	36.0441	41.7146	32.6903	47.6979	50.8636
3.8339	35.8143	42.88	42.5204	46.3429	44.6823	39.6944	47.0932	37.0948	35.6915	33.0572	42.6568	35.3602	34.8577	40.476	32.6189	26.4605	36.0887	35.3173	35.7098	37.6222	47.3356	34.4604	51.4252	52.2027
3.83268	38.3557	45.3443	41.4707	46.2477	40.6676	38.7498	40.4849	37.5621	35.7116	36.3304	37.9219	34.4167	30.5	38.2077	30.1538	31.1078	34.5688	35.323	30.7985	37.3603	46.9633	33.2937	46.6357	51.6406
3.83146	41.9448	45.9348	45.3853	41.4783	42.1298	39.1774	39.9125	37.5808	33.7892	39.6442	39.9992	35.7457	30.2816	39.3701	31.4719	27.0301	34.4268	39.319	31.7571	36.8065	47.4312	33.6325	47.9347	52.4806
3.83024	48.4981	53.4175	53.6454	41.6583	50.8127	40.6013	45.7893	43.546	39.0826	35.9735	47.9576	38.246	28.928	48.7946	35.5044	34.0611	37.4188	44.6154	39.792	43.7185	54.8559	36.7775	61.5271	58.1173
3.82901	54.9037	66.5497	71.2679	44.8692	73.8294	48.1758	59.9596	54.7948	48.6894	44.2703	58.5519	45.0329	35.2031	60.5229	43.217	33.1047	43.4863	54.6279	51.8999	50.2061	64.5353	46.3722	81.28	73.5112
3.82779	65.7234	80.7551	82.3845	59.6888	89.0308	59.6157	74.3601	64.1213	57.6219	53.7488	70.528	55.209	44.7394	69.8742	50.2835	42.3482	55.6296	66.8452	64.9749	68.4592	78.5867	60.5335	102.449	86.7051
3.82657	77.0985	90.2752	91.667	72.4301	100.511	73.3095	88.9556	74.3362	66.492	65.632	76.9098	64.0068	53.5587	78.5332	60.8179	45.872	64.4843	79.0382	79.7807	75.6656	85.1518	72.609	113.883	100.25
3.82535	81.9559	97.2117	98.1897	81.5179	111.962	85.0898	98.6378	86.8336	71.1979	79.5616	81.2944	75.86	66.4167	83.2037	67.7066	56.5675	79.3206	97.111	91.0246	85.1219	90.2697	79.1246	123.568	113.656
3.82413	77.1037	97.9128	96.4162	90.8146	114.212	95.6329	105.82	93.1166	74.1993	86.2794	84.1446	79.6285	72.9174	82.2208	64.4628	60.44	87.4181	100.406	90.8504	89.0639	89.5775	83.2715	123.632	113.226
3.82291	71.1961	87.596	81.5473	92.4609	91.9107	94.4678	96.7768	88.6441	62.799	84.6145	75.6762	74.1372	66.6258	73.9094	60.3177	64.2769	86.7273	92.3796	82.9452	84.7617	81.3107	78.7189	109.901	103.222
3.82169	61.6088	75.9102	63.3499	84.1352	68.049	84.3879	78.2046	79.604	53.131	77.591	55.7075	64.8359	53.3104	59.9549	48.6755	55.6569	78.4464	84.0642	71.4401	74.1289	62.9675	67.2044	88.4379	84.6333
3.82047	54.0799	63.8056	52.1355	63.2918	55.6035	70.8349	59.4002	64.9486	43.7552	65.1992	43.7968	54.7786	42.7414	46.9415	39.581	50.4562	65.3217	77.94	58.2321	62.0112	51.5724	53.9915	73.4341	70.9401
3.81924	50.2794	54.8637	45.2106	48.3206	48.6953	58.4051	51.0997	59.0974	38.1591	51.0299	38.3005	46.9495	36.4118	42.7151	38.9058	40.7137	55.4729	68.6748	53.5096	54.5134	43.8001	44.8897	62.816	58.3137
3.81802	42.3928	50.1226	45.0076	42.8164	53.0632	55.71	46.9787	51.5876	35.3368	45.667	35.0239	44.2525	35.1842	43.4288	35.6096	35.2341	51.7337	64.3219	52.1138	50.4684	42.0933	40.4239	60.3421	55.9916
3.8168	41.0824	44.9054	37.4197	42.1528	45.1688	50.9613	47.2725	46.0779	34.1355	40.8269	32.9403	40.7365	35.0022	36.2655	32.2926	29.5337	46.731	54.0798	47.491	46.454	40.7317	38.7611	55.4252	50.5109
3.81558	33.9808	40.2155	32.5891	40.6837	32.6801	44.7471	39.3016	39.4584	28.655	33.0335	27.2393	33.9385	28.5205	31.9201	27.8984	28.6302	42.8928	47.35	40.6372	38.1861	33.2749	29.5014	43.6433	42.9729
3.81436	28.5338	31.1638	24.0177	34.3012	24.8347	36.0225	26.7079	31.6406	23.3613	30.2401	21.8596	29.0286	24.1338	23.8795	22.4872	21.8154	34.8191	43.6856	32.9968	32.4715	28.1518	23.7662	31.012	36.4269
3.81314	24.5511	27.466	23.194	25.4377	22.4393	30.092	23.1671	25.6917	21.6703	24.1055	20.4905	25.0921	18.4679	22.9536	18.7533	22.5421	28.5145	34.5411	27.5549	27.2316	23.6986	20.5412	27.6162	30.7018
3.81192	23.3699	26.7835	21.7	21.8663	20.8167	22.9758	23.2552	23.0143	20.4844	18.7196	17.7157	20.0625	15.3064	22.4201	17.8982	14.6387	23.3288	28.1615	26.384	26.0946	23.3394	17.2353	26.2682	30.2643
3.81069	24.665	26.9167	25.9673	22.6729	26.5524	23.8526	24.4803	23.4123	20.1779	17.7785	18.9433	20.0077	16.014	22.0974	17.9077	14.7245	20.0682	27.7822	22.8672	24.8428	25.5281	18.1144	28.5192	28.1913
3.80947	26.4171	31.5325	29.6247	22.3872	33.9424	26.4592	29.0837	26.8107	23.8348	20.9212	24.6461	23.3224	18.9246	27.2381	21.1497	14.8958	23.0289	32.79	28.7367	27.4157	31.037	20.4359	35.3558	38.8504
3.80825	29.3252	33.8465	35.7412	27.3406	41.0208	30.4115	35.6616	30.4803	30.2385	23.5974	26.9297	26.4014	22.8303	32.2245	24.0769	17.974	28.2521	36.3123	33.6652	30.1406	34.2054	25.5362	41.1029	41.7814
3.80703	31.42	37.0443	36.2623	34.6998	39.0343	34.0019	39.1422	33.4321	28.3723	28.3986	29.3476	26.0556	23.8557	30.4012	24.8049	18.6614	30.1228	32.475	32.6514	33.5068	35.5457	29.7348	43.5981	43.9202
3.80581	32.0765	37.5586	33.5552	36.0943	36.0937	34.492	36.6657	34.2572	28.1732	28.1655	29.2552	27.4785	25.8347	30.5594	24.0092	20.014	31.4663	34.183	35.7211	31.6777	30.5102	30.3088	43.1019	42.8769
3.80459	29.1984	36.1959	30.2054	34.4455	38.7151	33.9985	33.9588	36.322	29.0811	31.1974	26.4046	30.2302	27.1156	30.8529	25.0307	21.8167	32.5486	40.4778	35.6034	33.2593	30.7128	25.7093	40.5687	44.2053
3.80337	25.5378	33.5936	29.1928	31.5013	37.1954	36.8056	35.4107	31.7445	27.1119	33.0566	25.9319	26.387	25.9586	30.3021	22.9857	22.7617	31.9752	34.6956	33.9128	29.4415	31.1518	26.9485	39.4095	40.5887
3.80215	23.0819	29.521	22.386	33.6245	24.5333	33.8846	29.8216	30.393	22.815	26.6449	22.4943	25.0957	24.768	25.0164	21.7929	19.1738	29.3347	26.8916	25.5558	27.6283	23.7326	23.2534	29.4497	35.9467
3.80092	21.5171	25.1222	17.0457	27.609	16.5271	28.4591	23.2998	26.8657	17.803	24.0254	13.5038	21.4805	20.3756	20.2125	18.5438	17.0292	25.1106	27.9021	23.4043	24.2756	16.2621	19.0747	26.6423	29.9879
3.7997	18.1701	16.5622	11.3307	21.2248	14.7914	22.4497	15.5849	20.7823	16.3317	20.6021	14.424	17.885	14.6718	14.4916	16.1022	16.3464	18.675	26.6755	16.147	19.7533	13.6352	13.9654	17.5382	23.4791
3.79848	13.0628	17.1055	11.4787	18.5821	14.1282	20.2971	13.5667	19.9822	15.2511	16.9512	13.3833	14.993	14.7436	14.6092	16.0227	11.3668	14.541	19.0819	14.0982	17.4667	9.60592	12.8796	16.241	21.0748
3.79726	15.4423	15.32	7.67893	15.4166	12.163	16.5223	11.9679	15.9611	13.7259	13.0509	11.4657	14.161	14.712	11.4407	11.6732	12.503	13.6542	14.8344	11.026	12.3391	11.2296	11.4693	13.0541	17.4597
3.79604	11.3157	10.5817	9.16731	15.2765	7.55988	13.2931	11.4291	12.5873	12.7518	8.97235	9.50409	13.6877	11.3332	10.9204	9.76012	8.48743	10.0864	10.8103	9.54751	9.32593	8.94117	7.24215	10.8026	15.0414
3.79482	9.30006	12.1565	5.39825	12.1573	6.45936	8.99879	6.49265	10.2363	10.4134	6.88214	6.11607	10.9325	7.10988	9.08283	9.36087	11.2558	11.0875	12.049	7.86284	10.6797	5.95454	5.8369	8.62776	16.9403
3.7936	7.62587	10.0043	9.80698	10.0252	5.86887	10.0239	9.59253	6.59249	9.73978	6.90619	7.76976	10.6552	8.07125	10.8703	9.80813	7.13517	7.55041	8.53358	7.86848	9.36197	7.84195	4.56723	7.17055	13.6969
3.79237	8.05994	11.3234	7.53166	12.2841	9.60171	9.3464	8.3802	9.2494	10.9313	6.01305	5.76748	10.9681	6.16639	11.1426	10.8295	7.26436	7.94024	7.25742	8.38186	9.64864	9.17063	5.45509	9.41722	15.2123
3.79115	9.13423	10.5985	10.7163	11.3893	7.53105	8.53258	7.31709	8.75456	10.4363	5.01881	7.64173	8.34984	9.21589	15.4377	9.37202	5.278	8.42508	6.25117	8.02877	7.72013	11.4379	8.9803	10.0756	16.3901
3.78993	12.9731	13.667	10.2297	13.687	13.6628	9.37373	11.1798	10.1689	16.0354	7.44113	11.3945	10.9323	8.92469	14.682	11.7401	6.94452	8.2759	11.0604	8.24142	10.1823	11.7544	8.8334	12.6145	19.3042
3.78871	13.0257	14.9476	14.0859	14.6302	14.3802	12.4525	12.7693	12.1935	16.6509	9.12715	13.4789	10.9373	9.37092	15.9057	11.8473	7.32498	10.0271	9.35053	9.70515	12.9191	12.4028	10.5952	14.2829	19.5637
3.78749	16.3453	19.0181	18.5855	15.3071	17.064	13.1243	16.3352	13.3961	20.1889	12.4996	17.9428	14.3686	12.5281	18.2652	14.6672	13.4981	13.4395	12.2791	13.1507	13.5297	18.1885	10.8434	16.1539	25.4722
3.78627	22.0545	22.3136	22.5744	19.4103	19.5268	16.0337	17.8047	17.7992	23.4382	15.3914	22.4484	15.7614	15.9549	22.9424	20.6745	10.2535	13.7306	14.4066	16.7367	17.8068	19.3317	14.7117	19.452	30.164
3.78505	27.3155	27.4941	27.1207	24.7243	30.8444	19.0189	23.142	22.6886	31.7045	21.5262	30.7931	25.2837	23.8735	27.015	24.7516	16.7933	19.1193	24.2667	20.2117	21.6492	25.5405	17.6848	27.7262	39.7815
3.78383	29.288	32.3526	34.7003	29.548	39.0835	26.8385	34.3178	28.8283	38.7993	25.2532	38.6004	33.0273	29.9856	31.1626	29.8874	23.84	26.718	25.5238	23.3509	23.683	29.5712	26.9475	35.4008	44.8391
3.7826	33.8097	35.7976	33.3401	36.8996	34.1024	28.2408	36.67	31.4258	35.9202	26.1496	40.3431	29.7163	31.106	35.3601	28.0561	31.5092	28.1349	22.7642	25.6625	29.7176	34.6939	29.719	37.9806	45.186
3.78138	35.985	39.6171	38.2587	36.4045	36.9837	28.8338	34.5038	31.3533	33.2302	28.2967	35.5012	33.234	26.5366	35.1262	31.0185	27.5187	30.5742	30.0785	27.0067	32.9033	36.5322	29.5651	41.0711	48.9115
3.78016	40.7544	47.0374	46.5216	32.838	51.545	32.6314	40.4962	34.7035	39.1408	33.7695	38.4321	37.1301	27.3516	40.7442	38.8383	35.4091	35.9336	44.8346	40.7708	41.0395	44.2072	33.0716	53.8236	55.9174
3.77894	45.7534	53.2125	56.5278	40.171	64.706	43.1555	53.5375	47.2846	46.0236	40.9036	49.373	45.0989	37.8001	48.5012	41.4624	32.9001	43.2178	52.935	52.1359	43.391	50.5814	43.3655	67.6589	67.271
3.77772	48.8295	59.2172	60.963	52.7596	66.0885	51.9734	63.0591	52.8758	49.3525	46.0254	53.3777	49.4063	44.8263	50.9525	41.3456	37.6392	52.7938	54.3566	58.3643	51.1766	57.2261	50.7443	74.5378	75.6083
3.7765	48.037	58.2273	56.6701	59.3441	56.1376	57.068	59.9877	55.2533	49.0678	50.676	49.7191	50.4428	47.8794	46.0883	39.5011	38.0335	53.2816	52.9284	55.6625	48.826	56.2545	49.6537	71.1351	71.9447
3.77528	44.3553	51.869	45.2943	59.9791	44.2944	53.5964	52.1912	48.5051	44.1947	49.581	39.5589	47.041	44.135	40.1299	38.14	39.5044	50.0207	52.1201	46.0196	45.637	48.1239	46.3269	57.9439	60.6098
3.77405	37.0789	43.6782	33.4444	48.5273	37.2816	47.885	41.0684	45.3361	37.0315	42.5404	36.8277	39.6505	37.6004	37.5414	33.9284	33.0397	43.8839	47.1065	34.1039	38.4863	40.0475	40.5778	48.1304	48.4644
3.77283	38.5958	40.8986	33.5253	40.0671	32.4887	38.7435	35.604	38.4359	36.5438	36.1277	33.5888	36.8433	31.3572	35.7407	32.1777	33.2631	37.0039	42.9885	30.3967	34.7752	35.0218	37.1509	43.7167	44.4149
3.77161	43.1865	42.1219	36.1046	34.1374	39.6061	33.923	36.9545	39.271	38.324	31.5598	38.7502	35.9653	33.1163	38.1533	35.095	29.5346	35.4858	42.5383	32.1478	38.0075	35.8809	35.5811	43.2137	45.7315
3.77039	48.0117	49.8288	47.264	33.7281	52.4411	37.5216	42.0261	43.0076	44.4784	36.2199	48.3781	44.4734	34.4269	45.7929	42.9484	35.0481	40.1781	49.0218	41.2429	43.6382	41.6684	40.6644	56.5865	52.9279
3.76917	57.7322	57.2777	57.8268	45.0173	70.1492	45.0216	56.7127	52.783	53.1738	42.7822	59.7891	53.3245	41.7484	55.3215	47.4852	41.8859	49.858	60.5675	52.9918	51.5742	50.7868	46.8702	68.9498	66.5857
3.76795	52.8108	59.0053	63.1192	56.3171	71.4407	55.001	65.9588	57.1779	53.6843	50.6671	63.7255	57.999	48.2973	57.0189	46.5464	49.8114	57.1634	61.8624	56.4068	54.9599	55.0577	53.6951	76.0415	75.4457
3.76673	50.7281	56.4135	54.2515	62.2516	51.5988	58.2483	60.6809	54.1651	50.423	55.757	53.3475	52.1285	49.0791	48.4386	39.3195	47.4781	54.4627	54.4793	50.556	51.8348	52.7495	51.4483	67.5943	68.7471
3.76551	44.6402	51.7937	47.4245	57.7518	37.6468	52.3374	46.5304	50.0087	42.7028	51.4986	38.1906	46.4523	46.9767	41.4495	35.4104	45.1572	48.6765	52.4024	43.4151	43.6503	44.5847	44.2221	54.0635	63.041
3.76428	46.355	45.4203	42.8291	41.4249	36.3961	46.8269	38.7034	46.3407	42.6602	49.3143	31.896	45.1408	45.09	38.8596	39.3462	37.9982	41.8281	51.5899	40.783	37.4279	40.161	35.9677	44.6854	57.2646
3.76306	45.1082	45.9006	41.7899	40.4945	48.0954	46.3829	40.7871	46.3994	40.3318	46.4459	37.2221	46.5634	48.7702	39.3919	40.0482	34.5166	42.1356	49.3338	40.6129	34.4054	41.6485	37.4863	46.0877	54.9374
3.76184	44.0893	45.9813	36.4602	44.7482	46.9691	45.8792	45.9664	47.0162	39.1039	42.1242	43.3615	47.7673	43.3854	40.9595	36.295	32.3408	45.0667	41.1472	37.1975	35.7076	43.5622	38.6962	50.0081	49.4789
3.76062	38.5627	41.5811	31.1891	45.6998	37.9616	41.4125	38.6388	44.0578	33.0152	43.0243	41.2218	44.6233	34.3134	39.1351	35.1255	34.7929	45.2547	37.4415	33.391	34.1348	35.6213	37.043	47.3984	42.0021
3.7594	33.9922	37.6967	25.2065	42.4757	28.3702	35.8931	30.5	35.6683	28.3224	40.1217	33.6728	39.1679	28.1266	32.2016	28.24	31.5274	39.5221	35.508	26.3383	31.794	31.257	33.0542	38.3826	36.4898
3.75818	29.9052	31.6899	27.8175	33.0374	27.7749	31.316	28.1394	31.6484	26.2407	33.3961	28.8256	32.488	25.2768	31.8496	25.8863	32.9202	34.2093	30.7513	23.4472	29.8249	29.3156	28.2462	35.1286	32.8065
3.75696	33.8602	34.1971	31.4477	31.0467	30.0551	28.2333	26.9029	33.6508	28.1271	29.9204	30.4168	29.7809	22.0183	33.6889	30.2611	28.1251	31.8735	29.8522	26.191	32.0091	30.9337	27.0902	36.355	39.4633
3.75573	39.5789	38.6564	42.6319	29.9079	43.9874	30.7579	34.8938	35.8774	32.7385	31.0438	35.9946	34.2228	26.9258	38.9239	31.0394	27.4487	30.8493	40.6325	36.1625	34.3635	38.2136	29.462	46.6578	45.7486
3.75451	40.4984	46.3443	47.4164	37.8144	61.2238	38.9972	45.2815	42.3562	40.8539	37.9583	45.4609	44.0092	34.334	43.6601	37.9647	32.2556	41.125	48.6775	42.8982	40.8397	45.296	36.7358	56.9751	60.9661
3.75329	39.5927	46.6633	51.3204	49.682	49.7564	47.2082	51.3149	45.5195	45.521	40.8785	48.9388	42.1989	43.1193	46.5305	34.2283	36.6954	43.2858	42.7752	44.086	42.1397	46.7744	40.4817	55.743	63.3155
3.75207	41.1011	45.4038	39.427	55.3763	35.0625	43.6696	43.6124	46.0354	41.6525	41.5101	38.613	39.9862	44.013	37.7037	32.0184	34.4144	41.8571	41.6653	41.1642	39.0905	43.5932	40.3376	48.8644	58.0986
3.75085	41.1446	41.5924	36.8595	46.5711	37.6471	41.5244	37.1264	42.3623	39.1908	45.65	35.3755	40.6443	42.4177	35.3623	34.1522	33.4683	41.7567	44.2165	34.5374	33.1603	39.8642	34.7364	42.2861	53.3761
3.74963	39.2053	43.1371	37.8533	40.2606	40.819	39.7722	36.5321	43.3503	37.3762	45.4286	39.7224	44.0882	38.3146	37.7452	34.1139	31.5346	38.8583	41.4959	32.5622	32.5907	42.7093	33.6712	43.5095	50.5215
3.74841	38.6642	41.8038	34.6099	39.8977	38.9099	41.553	36.4154	42.6615	35.2802	40.8659	44.5933	42.1985	38.5602	41.7851	34.7815	30.4754	42.436	37.9819	31.5693	34.5039	37.2427	35.8886	47.9092	46.265
3.74719	39.4572	38.881	31.7656	41.5315	35.7779	36.4538	33.8137	39.4051	32.31	38.8119	40.3259	39.5182	33.7744	37.6666	30.3214	33.0518	38.7868	34.6232	31.7249	36.0603	39.3226	37.1117	45.0302	46.5844
3.74596	35.1442	39.2057	35.1906	38.7427	36.6825	34.826	31.7007	38.1978	32.5814	36.1141	38.1139	37.4865	26.2836	39.2232	30.4547	32.1989	36.7499	35.9086	28.2477	35.6517	37.9539	34.603	46.0307	45.4238
3.74474	33.0545	38.7471	37.2061	35.5866	40.1012	33.5867	34.144	35.3549	31.9823	36.0332	37.5034	36.1945	24.2217	37.5395	29.3802	33.0043	36.1556	36.8277	30.6049	36.4933	41.3004	32.987	47.0031	47.0993
3.74352	35.4195	40.4731	41.4787	38.1145	40.3044	34.2005	37.7712	36.0761	32.9405	32.7183	36.3883	36.6097	24.8899	37.9482	28.0652	29.6226	36.103	36.4629	34.7478	37.5175	45.0242	33.1655	48.4229	50.8602
3.7423	35.0124	43.9873	42.4301	41.1946	44.7752	33.649	38.4322	34.8926	34.9808	32.6786	39.4516	32.8216	25.8414	40.8563	30.4607	28.6791	38.4522	40.6522	33.7018	41.8795	47.4797	32.722	50.932	56.9217
3.74108	43.0111	53.2085	53.3327	43.2188	48.3678	39.5755	44.0001	41.0744	37.3491	35.154	41.6751	35.7061	32.3925	47.4631	36.0245	29.3255	38.664	40.3678	40.643	49.0104	54.9998	41.2913	57.6383	62.6827
3.73986	58.0958	66.7463	64.1482	47.5603	69.1392	47.548	52.6025	53.3969	48.1647	44.95	53.3842	44.2743	36.8794	56.1098	47.0526	34.8269	47.4511	59.5885	57.8697	59.8526	61.4095	50.592	77.6633	78.2846
3.73864	63.9536	74.7847	77.6321	55.9956	101.3	65.506	78.2976	69.1519	63.8908	61.6339	71.0975	63.867	48.3903	69.6739	57.703	43.2515	67.1553	81.4084	72.4403	66.2852	71.3422	64.4709	101.387	95.1029
3.73741	61.6422	78.4171	80.4274	78.1662	95.2519	76.9456	93.5484	75.302	67.9355	67.7914	80.083	71.6093	62.7375	69.4042	56.26	52.5705	80.4732	76.6167	74.3417	77.0592	77.1693	75.133	106.524	96.0519
3.73619	58.7368	69.0831	61.3982	86.778	60.2108	73.935	76.3608	67.8837	56.0943	67.319	63.7532	62.1068	62.1843	54.4856	42.8229	46.2838	74.9358	64.54	61.1733	67.1339	69.1477	66.8195	89.5525	83.8267
3.73497	48.9747	53.8805	43.4208	64.9119	45.0596	58.9586	50.6318	56.049	43.1642	62.5516	41.6648	54.765	46.0153	44.2009	36.0404	48.8132	63.4047	63.9957	44.8691	50.7085	52.3503	49.1318	62.7278	68.6057
3.73375	41.8698	43.3991	34.1521	45.4866	35.4322	47.3854	38.5736	44.5478	33.2906	47.3163	33.8203	45.0368	32.5702	37.3577	28.5581	37.9328	49.0893	49.3646	35.1587	42.413	45.1069	39.102	46.1517	52.3555
3.73253	35.4761	35.9995	35.3259	35.1568	33.9084	36.5339	33.4814	39.3017	30.9337	31.9471	29.2494	36.2117	26.6754	32.824	25.619	29.9992	40.0874	41.5713	30.1679	37.4653	45.1516	33.3715	45.5503	50.7508
3.73131	35.418	41.9066	40.2273	31.8365	38.4225	32.9996	34.0122	37.4118	30.3791	25.7204	31.4647	29.7126	22.435	35.7163	24.87	24.2631	35.024	36.0145	30.8237	37.4571	48.9087	35.059	44.6167	49.883
3.73009	44.1288	54.2364	53.9671	36.1353	50.9114	31.3936	42.907	39.3765	34.4364	28.6591	37.8257	30.7864	26.3484	43.3283	32.3236	26.658	37.2955	43.3004	39.0216	47.1503	56.7748	39.9691	56.2917	61.0513
3.72887	69.7803	73.4422	76.6448	41.2196	78.7004	44.7385	56.6712	52.0632	45.5952	39.3421	54.7062	38.8537	32.6506	61.4532	46.2275	28.7001	46.7006	61.48	59.9696	65.3825	68.958	53.7487	86.3195	77.3956
3.72764	78.1594	93.0824	100.537	56.7731	132.176	72.0534	88.2468	79.1018	70.9288	66.3142	82.1476	65.5035	50.6601	83.8512	68.5472	45.4306	73.6907	106.097	95.0407	81.4069	86.9421	74.4712	130.23	114.545
3.72642	80.3681	103.509	111.449	94.253	143.917	100.703	124.693	100.397	87.4928	87.9677	105.506	87.9672	75.7852	93.2138	73.8178	59.3434	99.7537	108.596	104.9	98.9	101.083	97.8163	153.872	133.066
3.7252	78.3687	96.977	89.3347	119.373	92.755	105.079	119.052	95.8623	75.5351	84.4095	88.6024	78.6031	81.8133	75.3232	58.4253	61.8113	102.656	85.9146	91.921	99.2407	93.1965	98.4761	130.67	118.695
3.72398	60.8504	71.4211	57.875	95.4814	53.6214	87.0215	76.7745	80.8708	51.841	82.6853	52.8069	65.7517	59.6582	52.1292	45.3658	55.6021	86.3932	86.7409	64.3096	72.2273	64.128	67.6049	88.6987	92.0631
3.72276	44.2776	49.744	33.0332	59.4582	36.3014	65.5781	47.8431	58.5769	36.3184	66.7463	31.5908	53.6855	37.4035	37.5543	32.7776	52.8782	63.8727	72.7572	43.3573	53.954	42.7354	45.5992	53.8788	60.087
3.72154	33.4583	35.8737	21.6716	31.3243	24.8846	49.2769	33.0298	48.1693	27.2234	38.605	23.4706	37.4216	27.0087	27.6835	24.8515	32.0132	46.0805	49.8534	36.8307	38.9612	34.7039	33.2107	39.2214	42.4502
3.72032	26.8912	29.2165	19.8882	23.776	22.9078	36.9629	25.4381	32.9987	21.3005	26.5473	18.0991	27.68	21.8052	23.2093	22.7076	24.6109	34.5867	35.8094	28.9648	30.3201	32.2437	25.9463	33.9544	35.4479
3.71909	23.91	25.6094	21.062	22.9318	21.6864	27.5642	21.7348	25.2932	20.6302	16.1842	15.5552	24.1409	16.2413	22.4113	18.6738	15.8037	29.7495	30.1018	22.4147	28.3072	30.3093	21.0075	28.3486	31.8645
3.71787	23.583	26.5497	23.3613	23.3398	23.9375	23.8977	21.6151	23.4453	20.7838	15.1889	20.2119	21.3105	13.8605	24.2927	16.404	17.0863	27.6022	28.9695	24.62	27.0788	34.1354	19.0357	28.7458	33.4643
3.71665	29.6042	34.3588	31.8551	24.0622	31.1203	23.8131	27.1072	24.9865	25.2902	14.6914	26.0278	20.1625	17.4439	28.8467	21.6359	11.78	26.383	30.7471	26.0509	30.2549	38.6501	21.7077	36.2818	41.6303
3.71543	43.4196	46.6659	47.1529	30.8257	48.6093	31.2208	35.9224	32.6763	34.1165	24.0407	37.5375	25.3659	21.2446	39.7048	31.6632	18.2448	30.9145	44.1126	38.4687	41.8292	49.6068	32.0441	52.4973	51.2767
3.71421	45.8951	57.387	64.2366	44.6056	82.9323	44.6768	59.8042	48.0074	47.6771	41.5379	53.8627	42.7034	31.6621	53.6895	43.2297	25.8204	45.2551	61.1688	56.6105	48.9465	65.879	46.6697	74.1682	74.6289
3.71299	50.8707	65.6264	78.425	64.2134	86.519	59.1654	80.9044	58.1723	55.9225	48.904	66.2938	49.2481	44.2347	61.721	42.6525	33.4685	56.9644	60.2456	57.1226	60.6996	77.403	57.6288	88.7491	85.0451
3.71177	53.6725	70.9334	74.906	75.761	66.8433	60.5675	78.7275	63.0944	51.638	52.9371	58.2732	44.8167	46.6673	57.8531	36.7459	36.2555	56.4827	55.7503	55.7199	62.9723	77.2385	64.0943	82.9532	82.6115
3.71055	61.8681	72.7799	74.5217	66.7269	70.3463	58.392	65.7621	63.212	50.6962	58.1213	54.4928	48.1384	41.3912	59.7224	40.702	42.8589	56.2048	67.0409	57.2039	65.0856	74.371	60.0461	83.9398	84.9855
3.70932	73.0375	82.3725	85.2894	62.8435	95.9891	67.9817	76.453	74.1682	59.8497	63.2234	63.3334	54.8926	44.7253	68.4689	51.9615	44.1915	62.74	84.5748	74.6794	74.4385	82.4864	67.9766	104.302	97.5634
3.7081	77.8881	95.5001	103.037	73.3895	127.07	87.763	102.725	92.4134	71.6955	75.354	80.6721	68.3923	58.6839	81.7291	65.0192	53.5274	83.5506	97.6353	93.3977	88.2505	99.7627	83.9805	132.495	121.202
3.70688	77.7955	97.6027	105.128	98.5475	122.288	97.9096	116.21	98.8708	75.4703	78.4811	89.4253	76.4911	70.128	79.5666	63.8556	55.6371	98.5101	95.7284	95.4553	98.509	109.409	96.3826	136.728	129.166
3.70566	77.8537	89.7715	89.6473	101.835	88.3508	92.765	105.746	91.9308	63.9905	78.0913	70.4715	68.8855	70.0961	68.3398	52.0212	54.8624	93.5323	87.3327	80.8015	91.417	95.6874	87.2831	120.379	117.752
3.70444	76.466	80.7429	70.0416	77.1827	69.4976	80.0497	75.7966	80.7064	53.6845	76.5299	53.2711	62.9498	51.1115	57.9877	50.9099	53.5169	84.047	88.6408	72.4703	82.1491	80.0555	73.7902	102.739	101.144
3.70322	67.9049	75.6546	67.6114	58.1768	84.0076	77.1832	70.9072	78.7349	51.0987	71.1584	51.9154	62.3979	47.2617	60.5022	53.0488	50.6547	82.8914	98.8058	75.8758	77.8663	72.6078	69.605	101.429	95.4605
3.702	59.2165	69.6947	67.5926	61.9348	86.9374	79.9226	79.2528	75.6194	53.105	66.2564	61.3765	61.2518	49.9554	58.8084	51.4042	48.5537	82.4699	88.4292	73.7768	76.8306	79.0261	69.9338	103.932	100.173
3.70077	53.3824	61.2001	57.1976	70.7913	55.682	73.0312	72.7152	67.0177	43.6135	52.7504	52.1437	52.6676	52.0415	47.8546	38.6094	39.7071	77.7136	65.6309	65.0192	70.5857	69.4115	65.8405	86.578	87.127
3.69955	40.1878	43.9812	35.8549	60.2377	34.4197	57.2066	48.893	50.07	33.5216	50.6773	29.4586	41.9898	38.9789	33.9916	27.9893	34.5057	64.0796	61.6833	47.4965	56.3685	48.1701	47.5837	60.5568	67.2643
3.69833	31.2268	30.5478	26.2895	37.1152	22.6558	45.5172	30.3726	38.8604	23.3246	40.7149	18.609	33.8689	24.5429	25.8162	21.5956	29.6455	48.7816	55.1609	33.8246	40.4773	34.4356	33.9159	39.9456	44.27
3.69711	23.8147	23.4968	19.2959	27.4363	19.8914	31.1853	23.1312	30.1954	18.8339	27.215	14.6817	22.4068	17.5702	18.4109	18.2203	20.8546	35.533	40.7802	27.3788	32.8898	27.4521	23.6706	28.6403	36.647
3.69589	19.7631	20.2906	16.0058	19.6856	18.47	26.1258	18.8737	22.7683	16.1902	16.1574	14.0895	16.4689	14.6815	15.1748	14.1357	14.7561	27.7058	29.7878	24.4815	22.9003	24.6944	19.8403	23.7456	27.7952
3.69467	18.7278	18.4579	17.5164	18.3343	18.0446	20.2442	16.5285	20.3042	15.7121	14.4092	13.9307	14.8826	13.3058	13.235	10.7951	10.6095	25.0175	25.2648	20.7153	22.5127	26.3267	16.0272	21.1876	28.8485
3.69345	18.6305	19.9344	21.4869	19.6525	20.9728	17.8054	19.0003	17.3227	16.9068	12.8364	14.7422	13.4008	11.0459	18.9277	9.99093	9.93276	20.4435	22.4623	19.1988	18.7604	24.5803	16.049	22.0858	28.8015
3.69223	24.6161	24.659	27.8341	18.8739	25.6976	17.8079	24.5933	21.147	19.4237	11.8315	18.6805	13.2594	14.8462	20.4542	16.661	12.3191	21.8373	24.5182	20.0946	24.7719	28.2018	20.1126	25.2108	32.0345
3.691	33.7354	32.9752	40.9957	26.6534	41.4332	24.5249	30.9652	30.4099	25.5346	17.3806	26.1641	17.3294	17.8761	28.9156	23.1653	13.0174	24.7908	30.3809	28.4109	32.358	35.2519	28.1833	40.5221	40.4176
3.68978	40.7799	46.4545	51.0359	33.7462	67.0316	35.8704	46.8079	41.6387	39.0482	30.9796	39.0031	29.963	29.0456	40.3166	33.9596	18.4725	34.2725	51.6955	47.1525	42.8454	45.3047	37.1236	61.5378	59.8449
3.68856	39.8978	51.048	61.5124	52.2302	78.584	51.7535	66.21	53.0108	47.0741	43.5245	51.5132	43.4896	41.0235	47.7036	37.7947	27.431	46.6949	56.0588	55.1216	49.3823	53.7885	48.1247	73.2462	72.1128
3.68734	41.6807	47.8617	49.6764	66.7414	52.9045	56.0028	63.9263	51.5873	41.5448	44.5037	46.6859	38.0478	45.7268	39.2915	30.244	31.0349	49.3716	46.2924	49.3984	50.9809	52.4058	49.9064	63.7688	67.1591
3.68612	34.6475	36.1269	33.2581	52.9293	28.7214	47.9118	41.7739	43.7904	31.5486	46.4518	28.6358	33.6476	32.3577	26.9548	24.8407	26.818	44.3637	41.9051	35.825	36.0716	36.4617	32.488	44.7295	48.7215
3.6849	26.5076	26.6641	20.0234	33.8916	23.2682	34.7566	25.7322	31.4884	20.3396	37.9247	17.0039	26.2533	18.7624	20.7529	18.4669	27.1043	33.41	39.2472	25.5841	28.4213	23.7911	19.1833	30.623	31.4165
3.68368	21.9641	19.5659	14.7099	22.5564	17.291	29.8812	20.0684	27.3953	14.6517	24.4875	13.3046	19.7591	15.9602	14.1414	14.1938	14.1644	25.8264	27.8391	18.0437	19.888	19.6788	17.0355	20.3869	22.1363
3.68246	17.6531	17.8484	10.4329	17.7132	13.6888	22.1178	14.7182	22.8148	12.8346	16.9231	10.667	14.6418	14.2735	11.8516	12.6205	12.1214	22.038	22.7058	15.5184	16.3819	15.2801	12.6567	17.0796	18.507
3.68123	14.1323	13.7313	8.28725	16.26	9.94999	16.591	12.4996	15.1754	11.931	12.7473	10.1456	11.5265	11.5804	11.2199	9.34503	8.64499	17.2923	16.8921	14.0722	14.7128	12.1097	11.7608	14.5131	15.5331
3.68001	11.3888	10.479	8.97508	13.0975	10.684	12.9434	9.87426	12.1628	11.5616	12.1081	8.70557	10.1931	6.77472	9.00231	10.8302	9.75657	15.5547	16.8172	12.7943	15.677	9.71262	6.86353	13.7302	14.1178
3.67879	7.83964	8.50279	9.7641	11.4392	9.22068	11.0735	8.18473	12.7702	10.0369	8.64597	8.08172	7.87096	9.67098	10.6471	11.052	5.00016	12.8513	15.1241	12.1755	10.3788	12.8013	6.39424	11.1284	15.6544
3.67757	9.16841	10.2021	8.98391	14.1127	8.01795	10.6497	9.67394	9.90286	10.0721	7.97924	7.8659	8.06019	11.5744	8.31392	8.23561	9.09817	13.1317	15.6805	10.5173	10.3537	9.71786	8.59346	9.88537	14.567
3.67635	8.49319	8.15285	9.16814	13.9844	10.1617	10.6181	9.7023	9.76566	12.2853	8.84919	9.11328	8.12099	9.43225	9.68615	8.90868	7.12393	13.8006	11.3319	10.326	9.48495	11.7486	6.61673	8.94612	16.1162
3.67513	10.0901	8.67168	6.34935	13.0809	11.5153	11.0082	6.9776	11.5279	11.5692	7.88578	9.37894	8.38475	8.74456	8.9842	8.5383	8.14478	11.261	10.822	10.8551	9.66488	10.9639	8.1713	9.68308	15.7034
3.67391	10.2391	8.33343	10.6525	14.8302	8.39388	9.49711	10.2698	12.6572	12.7978	8.87154	8.33116	7.27287	10.6744	9.95233	8.71433	6.27276	8.05492	8.06409	10.4439	8.14811	11.5512	9.21925	10.1525	15.6042
3.67268	9.93841	8.27146	9.72362	16.5728	10.7586	9.64143	10.9526	10.5372	13.5941	9.76079	9.71569	7.7323	10.9805	8.64851	7.5276	8.30797	10.5722	9.06713	10.494	9.83942	12.9623	8.02653	9.0469	16.7221
3.67146	11.5607	7.71074	8.39279	13.0826	8.60713	11.5502	8.15213	10.7997	12.6676	10.2386	10.0756	7.23227	11.3907	8.23506	6.99426	4.22045	10.1253	10.8679	10.9821	12.2832	9.98167	7.26429	8.99144	16.6044
3.67024	13.1498	8.76699	10.8063	14.2761	9.4978	9.56001	12.351	11.1821	13.0711	8.01623	8.63799	10.1189	11.6052	10.0993	9.4537	8.52746	12.7863	9.53198	12.4896	10.5849	14.6362	9.06395	11.6147	17.7289
3.66902	11.6881	10.5712	9.68612	15.1227	10.8974	11.5481	12.8992	12.0789	16.0378	10.0141	10.5948	8.66547	12.9704	10.0888	13.3007	5.84372	11.2118	8.12768	14.3195	11.7554	14.0224	9.17029	10.9782	20.6917
3.6678	12.8158	10.9632	12.7434	16.723	12.9096	11.7443	11.4862	12.8771	20.1119	11.8642	12.5846	11.5767	18.4242	13.8668	11.3395	9.29182	12.9223	13.1317	12.3099	13.1679	16.3915	9.91096	13.144	20.9659
3.66658	13.0815	11.9447	10.8622	15.9372	11.8898	13.5165	13.258	11.8743	21.0055	10.4257	14.3186	11.3054	16.8705	11.701	12.0964	10.9596	16.9329	14.3454	14.4356	15.2551	18.6809	13.8599	15.86	23.6496
3.66536	13.5291	12.2441	14.0292	18.4404	10.6119	12.6818	14.0811	11.6625	18.7828	11.3879	12.4978	14.0348	17.2185	14.6968	14.3527	13.7082	17.3724	12.8937	14.8592	14.0742	19.6784	15.0971	17.6344	27.4621
3.66414	12.1721	11.6319	11.756	17.7081	11.4824	11.5387	13.1978	13.9925	19.3694	14.4035	13.2097	13.7845	14.8514	13.3158	13.226	11.308	20.4202	15.0327	16.0584	15.5188	17.8915	14.9895	20.3239	29.9818
3.66291	13.6349	10.3021	10.6499	15.538	11.2495	11.5398	12.3503	13.2685	17.7965	13.0965	11.6102	14.5535	15.87	12.8836	14.9418	15.1461	21.1213	13.0267	17.751	15.6	19.8516	13.9841	18.8946	27.2567
3.66169	13.2166	12.0602	12.3414	18.4513	11.1504	12.2936	12.238	14.6694	18.8802	9.63416	11.0169	11.8756	15.2192	13.2239	12.6951	11.4043	19.2271	11.6409	15.3208	14.8077	18.1005	12.6901	14.5725	25.0265
3.66047	13.7343	11.9809	15.0974	17.2025	12.829	13.6592	13.1221	14.8368	20.8864	11.4552	10.0784	13.0263	16.4578	12.5694	12.7414	13.9999	18.148	11.9759	16.6851	13.2411	15.8864	12.0382	13.18	21.9039
3.65925	12.082	15.01	11.3455	15.8126	12.6453	13.2317	14.3117	12.1105	21.3881	13.0175	12.2859	17.5292	17.8701	14.1126	13.6486	12.4611	17.7078	15.2489	14.1966	16.054	16.567	14.0228	15.7381	22.2588
3.65803	10.9035	13.2903	11.8138	17.2162	10.1767	13.3585	13.3089	14.6017	17.1511	11.606	13.6355	12.1914	17.8074	14.8198	11.5774	15.772	17.472	13.3584	15.3127	13.4003	16.0759	11.9738	14.5934	21.6013
3.65681	14.0796	11.7071	10.1709	19.3724	10.6418	14.3608	11.7674	13.2234	16.5586	13.9542	10.9853	12.955	14.5451	13.5374	14.4278	11.5334	17.2656	16.1862	17.5733	14.0501	15.1485	12.4595	17.9748	22.2971
3.65559	11.1275	12.4519	12.2131	16.7016	12.4004	13.1239	13.2266	14.859	17.2505	14.1709	11.2845	12.6274	13.0548	13.1416	12.5351	12.8632	18.1597	17.9614	18.5873	15.1943	13.6192	12.066	19.7656	21.6922
3.65436	9.24847	11.768	13.1535	16.9957	9.58272	11.7428	11.2308	13.6935	16.1452	10.2331	9.4532	10.657	15.929	8.62138	10.2483	10.0477	16.2034	15.2548	17.4946	14.6447	14.0376	11.0429	12.1969	18.7931
3.65314	8.35963	11.0916	10.2232	15.131	8.29818	14.3893	10.6775	12.0549	15.8952	10.402	6.53036	9.08371	15.0529	10.7537	9.05441	8.18202	14.3227	11.706	14.3461	9.45365	11.1064	11.196	11.8101	17.8031
3.65192	10.6417	8.73345	7.27884	14.8654	6.446	10.3325	9.97842	10.3889	11.6883	7.78434	7.69596	9.62515	11.1547	6.91724	8.80673	6.86408	12.8699	10.6572	13.0991	10.1922	10.2108	8.98159	10.3212	15.4191
3.6507	8.68332	6.94661	7.16389	11.9469	5.1928	10.8967	8.6797	10.1649	11.6848	6.50246	6.95011	7.15205	8.79937	9.74552	7.24186	8.68318	10.4242	9.06167	10.3379	9.33095	10.8413	7.6611	8.69401	14.6883
3.64948	6.49883	7.05652	5.45258	9.69664	6.81992	6.87195	7.13855	10.3037	9.85191	4.80363	4.68599	6.93372	11.2558	7.97409	7.13456	6.64122	8.35384	9.42712	9.11375	9.05857	12.333	7.5667	9.3295	17.0231
3.64826	6.762	6.97875	8.60337	10.8478	6.60372	8.9374	6.10866	8.71316	11.2762	5.63622	6.26508	9.06167	8.84239	7.40957	6.33041	4.79083	10.883	7.39366	9.62261	9.14656	12.8044	9.13519	8.77961	17.778
3.64704	9.35201	8.69669	7.73956	10.7884	6.6943	10.2955	8.17712	9.46542	11.894	6.37205	5.421	6.27248	7.79046	7.7318	5.16646	2.20709	11.8006	6.26136	11.0451	10.3064	12.4316	9.59058	9.45898	17.2427
3.64582	6.03807	8.81582	7.45992	12.3084	5.30968	10.246	11.0787	8.12375	8.918	6.45208	4.96512	6.20736	8.94803	9.16635	5.78238	4.37542	9.69416	6.51817	8.8507	9.15484	12.0383	9.59721	10.8225	17.371
3.64459	8.297	6.65439	8.37708	10.1059	6.96365	7.25307	7.93192	8.24716	11.8114	5.57936	4.99399	6.27808	7.88394	8.60006	6.92081	4.42103	9.98818	7.70338	10.204	11.6029	13.7321	7.19258	12.7204	19.1814
3.64337	10.4237	9.4132	9.01921	12.644	7.39054	8.26353	8.32243	8.81644	11.6642	6.45919	7.70805	6.36368	9.33442	9.76113	8.13704	4.06536	10.6684	9.28934	12.4465	11.4621	13.4622	8.52021	14.2192	19.154
3.64215	8.31876	10.778	9.5421	13.1621	9.71581	7.65268	8.31085	10.2516	15.3899	8.55049	7.24693	7.81046	10.7258	10.9685	11.0037	7.48639	14.713	11.1475	13.2638	15.31	15.3399	8.46316	18.3897	21.721
3.64093	7.16946	10.5345	11.6651	13.1228	8.06028	9.28031	10.1926	11.7462	16.9621	8.34793	7.85346	9.07328	13.3222	14.3778	14.341	8.11401	15.8159	13.2542	15.8734	14.5215	15.4996	9.3382	18.8932	23.587
3.63971	10.2818	8.82948	11.2162	15.2122	9.85443	9.73188	13.2034	11.3516	16.8523	8.67834	8.92812	10.9603	15.2709	12.6333	13.9877	9.53883	13.9863	12.7504	13.8189	16.3704	17.7829	10.3795	15.7654	25.0984
3.63849	9.87327	9.07274	9.61853	15.2817	8.14054	11.7202	10.4872	10.5871	13.8305	8.7931	8.05331	10.5179	14.0765	10.0555	11.0976	8.04742	15.047	9.56943	12.6538	12.3219	15.6666	9.86749	13.8745	21.1104
3.63727	9.67278	8.58257	9.588	14.3788	9.5405	9.86785	8.38191	10.9337	14.7347	8.87422	8.12645	9.36421	12.4352	10.1485	12.1138	9.69281	14.1314	11.4711	11.0701	11.465	14.0833	8.95683	11.5342	19.6272
3.63604	7.70941	9.19105	9.97303	13.845	7.67306	11.3218	8.16759	9.90236	14.4586	7.63625	7.46307	9.84199	13.2388	10.4773	10.53	7.35317	11.21	8.85775	10.8045	11.2304	12.5297	10.2824	12.6631	18.5302
3.63482	9.164	9.82429	8.81245	14.6714	7.56028	11.4601	9.4502	11.1162	13.758	6.09624	6.24289	8.13997	11.3658	9.04217	9.14924	9.57994	13.0885	8.10664	9.45505	12.5628	11.7606	8.75064	13.1599	18.0223
3.6336	9.10958	7.09203	8.33139	12.989	6.54698	11.3835	7.41454	8.76351	12.807	7.64936	7.40891	8.00096	10.1995	10.0382	10.6289	5.0389	12.2258	9.52754	11.083	9.34507	12.1664	7.23742	11.8236	18.1254
3.63238	6.59076	7.28849	7.84848	12.6001	6.20531	9.28146	8.12274	9.69647	13.8204	5.55693	6.63229	9.05935	10.5141	8.48405	12.5359	8.83505	13.2316	8.70192	11.591	9.39989	10.5261	8.35892	12.3992	19.3143
3.63116	7.91568	6.00341	7.41068	13.2066	6.05874	10.185	9.14235	8.68236	14.1666	7.0793	6.13053	6.83352	11.146	8.47296	10.4488	2.65641	11.0575	7.33897	9.05461	10.9463	8.54521	9.40365	11.385	14.9875
3.62994	6.43837	9.07448	4.41054	12.2152	6.88273	9.38031	8.40462	8.2613	11.4864	4.33725	4.51779	7.02508	9.6965	7.62045	8.73886	6.33244	10.398	8.47763	9.73412	7.5732	8.28821	6.67261	11.3868	15.9849
3.62872	5.31072	5.89851	6.37301	11.0833	4.29109	8.7592	8.30358	8.14453	9.22742	5.01007	6.20378	9.14017	7.02103	6.63574	7.21921	3.22552	10.4841	4.54775	7.44474	8.81529	8.32465	4.82846	8.03832	14.5761
3.6275	6.22066	5.43009	4.28733	9.82555	5.48738	6.32952	6.1993	5.84124	9.68466	3.83315	3.06337	5.79046	7.12515	4.12736	5.63622	6.89975	7.57706	5.95693	9.94024	8.35341	8.35247	4.51689	6.79461	13.3191
3.62627	6.10889	4.46556	5.62856	8.77735	3.04511	8.05408	4.75765	8.14139	10.0964	4.40291	5.20407	4.23984	6.88215	5.15395	7.06966	2.43697	8.47583	2.92271	7.22354	6.28283	5.02837	4.59292	8.16974	12.4451
3.62505	5.58274	2.66105	3.88664	9.64309	3.6881	5.10228	5.46942	7.97032	8.99064	4.0497	4.48718	4.98211	6.1281	7.45274	5.80072	5.63479	6.98078	4.85952	6.04813	6.62837	6.78785	4.60638	3.58903	12.7618
3.62383	5.27531	4.90375	4.95121	8.15583	3.83973	5.46197	4.75321	6.80326	7.39118	6.02895	5.07738	7.11782	6.42321	4.83237	5.00184	1.49351	5.72877	3.05927	5.43121	5.11511	6.3817	4.59102	6.0104	12.7692
3.62261	6.51182	6.51062	5.69665	10.1654	4.19338	6.00868	6.72913	7.04912	6.57665	6.114	4.93905	6.20482	5.52357	4.36959	3.39739	4.69718	5.40965	4.55281	4.06031	6.38386	4.21755	4.89418	6.47311	10.3726
3.62139	5.88108	5.51317	4.63858	10.2065	5.96571	6.02795	7.28917	7.08423	9.39558	5.44044	5.09729	6.41621	4.90414	5.69227	4.3643	1.07926	3.84472	2.4418	4.60404	4.95894	5.58872	3.92268	3.52314	10.0779
3.62017	6.30491	7.29236	5.14328	9.29763	6.43534	7.28402	4.36248	5.78381	9.56713	4.99675	5.72651	5.89954	8.21434	6.631	5.06285	5.85463	4.38372	2.26638	4.20186	5.47354	6.50084	2.59883	5.09744	11.7357
3.61895	9.56607	6.62966	8.61615	11.2248	10.5668	5.56484	6.77215	8.60819	11.3616	7.4335	7.71007	8.29676	6.39824	7.01878	7.25452	3.4429	5.12507	4.30822	6.00293	4.84087	6.38027	4.60353	7.50243	11.9279
3.61772	8.82904	8.05798	9.7939	15.5849	10.25	9.39795	8.05625	9.5377	11.6204	9.15665	10.1782	12.684	10.9276	9.68905	9.07885	5.86386	6.93043	6.12236	5.68452	7.24912	8.93115	4.49832	8.53213	13.4909
3.6165	8.73031	6.103	11.5097	15.1936	9.96057	9.47497	12.6636	10.0491	14.5893	9.17283	9.39261	9.6181	9.8888	9.73701	10.1577	7.12911	9.01201	6.53329	8.14009	8.30586	8.95601	6.55148	8.25815	15.8994
3.61528	9.09475	7.64958	8.75718	17.8491	9.07843	8.20348	9.92629	10.1204	10.9915	10.1186	10.1082	10.5232	10.4924	8.67212	9.36235	8.27302	9.87263	5.31655	8.10351	6.96885	6.60551	7.06609	9.78856	13.7656
3.61406	7.13934	7.29597	9.12837	15.4511	6.55572	10.5867	6.40828	10.1369	10.4547	9.00165	6.83418	10.7872	11.2778	6.4501	7.13488	6.971	7.91091	4.37455	6.98171	6.90438	8.0995	4.52567	7.20038	13.3911
3.61284	7.9711	5.97288	5.31003	14.6589	2.24063	7.60343	6.4101	8.0638	11.9662	7.07105	8.0067	9.70612	10.2456	9.28412	8.39871	8.23644	6.22239	6.65119	7.03007	6.60373	6.63404	5.62666	7.09038	12.7951
3.61162	5.23492	9.52956	5.43495	12.4165	8.06222	7.61652	7.43975	7.07313	11.7285	5.14892	9.05779	8.89694	10.9367	8.60742	8.06457	3.38655	5.05737	4.92633	5.34817	6.37063	6.933	4.52241	5.45161	11.8429
3.6104	8.31829	8.25689	7.48087	11.885	5.76756	10.6751	6.33792	8.3221	10.9647	7.30445	9.31793	10.4615	10.6724	9.83434	10.72	5.6787	5.28689	4.52433	7.12334	6.0407	7.17375	5.70377	4.25564	12.3647
3.60918	12.6157	10.9745	8.23212	12.0136	8.57347	7.3079	6.34238	10.7395	14.5395	15.258	12.6036	11.012	13.2699	10.9184	12.2475	5.1753	6.42593	7.27324	7.70382	9.56156	6.41011	6.17288	8.35536	16.7437
3.60795	11.4863	12.0103	10.4495	13.1808	12.8532	12.0295	10.3209	10.7917	16.5918	14.8827	18.1416	15.503	14.4337	12.8268	13.3002	8.71884	10.3549	8.79676	9.36538	6.81585	9.11641	10.1072	9.1275	19.5458
3.60673	10.6426	10.5284	7.3407	18.1195	8.40611	12.838	11.0486	14.3594	17.573	12.299	17.9146	15.1252	15.3988	14.566	15.3453	13.7919	11.5171	9.57592	8.26797	9.29178	9.63353	13.9903	11.2292	16.419
3.60551	8.65542	9.59547	5.69019	18.6573	7.40137	11.6564	11.0063	11.4373	13.3617	11.2158	14.0274	12.629	11.6843	13.9441	10.0671	13.2197	10.5776	7.0244	7.85613	8.68908	9.13667	8.9555	8.53074	15.1472
3.60429	9.16788	9.23042	7.35785	13.0321	7.24821	9.63046	7.74544	10.2051	11.6611	9.66105	7.68703	12.3622	9.90112	9.04115	8.43368	11.9333	10.0802	8.07468	4.83818	7.29147	7.70274	6.6204	6.56126	14.7518
3.60307	7.34501	8.33221	6.60592	11.9236	7.36887	8.06344	7.20378	7.19744	12.4479	10.473	9.99238	10.2229	9.91872	10.3041	8.15835	12.6172	7.50219	4.38172	7.02275	3.66491	7.00567	6.70321	6.85711	13.1708
3.60185	9.26723	8.94945	6.62654	11.4978	6.02791	7.50924	5.81137	7.96544	9.69753	9.56416	8.03548	9.10604	9.27933	8.35399	10.4374	7.14261	7.06087	5.23888	5.23688	4.82987	7.67316	6.45131	6.98863	16.0112
3.60063	10.6676	10.2693	9.23638	12.9099	8.85683	10.3134	8.44656	7.63684	15.6592	13.0042	13.9332	9.51645	12.5092	12.3285	11.6722	8.20197	9.01047	7.0431	8.57378	7.27427	8.30473	6.07345	8.25017	15.6918
3.5994	13.7195	13.572	10.0819	13.4758	14.3824	12.2362	12.0194	11.841	18.7177	16.6812	19.3273	17.3553	15.5969	13.8639	15.5208	9.38699	11.7531	13.4638	11.2393	9.87633	10.9041	10.7298	9.98699	20.36
3.59818	13.0735	13.9937	13.5974	18.77	13.186	12.174	14.2892	14.7765	20.4326	18.575	21.9201	17.026	16.8636	17.9146	17.9597	16.6483	14.5383	12.0066	9.68361	13.0137	11.8664	12.0592	12.659	20.9427
3.59696	10.3981	12.5894	7.79524	23.467	11.3964	14.3543	12.3457	13.7929	18.7628	16.9627	17.1682	15.5939	14.5843	14.0976	13.3053	15.7985	14.1372	8.92142	7.84855	13.0164	11.3583	13.0648	12.2372	17.5998
3.59574	10.2391	10.7169	8.55322	19.0841	7.04614	10.1103	8.61245	12.1821	11.211	12.7597	10.2056	15.1597	11.5348	9.13171	9.61243	12.9896	11.1562	10.0869	6.86371	10.0022	8.22769	11.0759	8.93198	12.4661
3.59452	9.70803	8.29602	5.98862	12.4311	5.004	8.94952	6.57898	8.22847	11.0078	5.90948	5.85012	11.2589	9.96201	9.0105	9.66868	12.0198	10.2917	10.1287	5.7621	9.30203	5.13533	5.20499	5.17626	11.2741
3.5933	6.07531	7.24436	6.11499	9.09	2.85914	9.06248	7.09154	6.90975	10.8085	6.31577	4.5085	10.1083	6.83629	7.27133	7.06872	9.7831	6.63074	5.86349	3.16341	5.87542	4.89294	6.07748	5.91801	9.98337
3.59208	7.53308	6.08965	1.56175	10.4829	2.86435	6.22759	4.60584	7.82609	7.88665	5.67059	4.67836	8.43762	6.34507	6.16547	6.19076	7.28417	6.55029	4.28726	5.48103	5.35984	4.12756	4.48688	5.35268	9.35754
3.59086	6.65892	6.43075	3.72971	9.80248	2.55312	9.73415	4.55566	6.83406	8.78277	4.94059	3.22444	8.64023	6.48013	5.8914	5.707	4.65435	4.62302	3.05811	3.3607	4.8608	4.0259	4.53114	5.50303	9.25369
3.58963	3.53584	7.25815	3.60819	10.5798	5.59108	5.72418	5.06235	4.7381	8.4813	1.47907	5.92728	6.38347	8.11224	5.19519	4.99296	5.83685	3.82798	4.66108	2.51148	4.22044	4.64763	1.98274	4.9577	11.3373
3.58841	4.81195	5.77329	3.21282	8.71696	5.08646	3.86925	2.26211	5.32761	9.00117	3.34857	3.22841	7.98158	8.12919	6.85487	4.1548	3.30082	5.16984	2.34393	2.68568	4.81694	3.79006	2.83332	3.93806	10.4118
3.58719	4.62181	6.05082	4.54355	11.7937	2.99679	1.63359	4.11442	5.1971	9.24574	1.72698	3.53856	6.70128	7.2912	6.51812	5.7335	3.092	3.66877	5.2301	4.57181	3.76258	5.09937	3.47883	3.73017	11.8163
3.58597	3.6456	6.25235	6.17365	8.93581	4.32013	6.379	3.83989	5.91027	8.20469	3.64102	5.16577	6.15887	6.80781	7.5354	3.19173	0.865849	4.01128	3.32454	3.27123	2.76597	5.53247	2.01298	4.17743	10.1627
3.58475	4.90599	7.3596	6.35537	11.4682	4.16019	5.49951	6.06498	5.39705	10.644	5.02142	5.21106	6.51596	9.99985	6.42773	4.55345	2.86943	1.78698	2.98984	4.91627	6.34004	6.89655	4.42106	3.21305	12.8267
3.58353	7.89968	10.1248	12.7617	11.541	6.04309	5.78535	7.00319	7.71994	15.2497	8.71863	6.53953	6.16316	16.7622	9.28033	7.68788	1.89372	2.99071	2.63812	7.03214	4.58843	10.6432	4.97718	7.11369	18.3357
3.58231	11.7987	14.3919	14.2526	14.133	14.6418	9.36867	9.46465	10.7808	22.6038	15.7208	10.8553	12.3045	20.62	12.5746	10.0213	7.09932	4.55124	7.00633	12.9182	9.06655	12.7709	5.47012	7.90744	24.4989
3.58108	17.0315	16.219	15.5453	21.5809	20.9229	17.1459	13.6451	13.9989	18.4982	15.7972	17.6896	17.7632	21.4826	17.2232	16.5828	7.61578	11.5629	13.0194	12.8406	10.8824	12.668	12.0828	14.2548	23.1422
3.57986	15.3032	15.8935	7.98424	27.3647	12.5076	16.8633	17.0396	16.0319	14.5739	18.0241	23.2408	16.6464	13.4824	19.9517	12.53	15.3871	15.2349	10.1486	11.2749	15.1194	11.8554	15.8227	18.1799	18.2002
3.57864	11.2451	12.232	8.10556	21.4175	7.74553	13.9158	11.7553	13.4884	12.7257	12.4853	16.6122	13.838	6.75633	14.4273	10.6779	12.6586	14.2223	9.9452	8.02262	12.613	7.99354	11.0303	14.0989	15.0039
3.57742	8.98963	9.36667	5.59307	14.9031	7.24433	11.6428	6.40697	10.2525	10.1884	9.78341	9.71125	14.1387	7.69299	12.5303	8.05028	15.0671	9.96458	11.6255	6.47613	8.74655	8.66892	8.70586	10.3944	13.0587
3.5762	7.21168	9.70119	5.83271	13.4931	6.19632	10.4675	7.81501	9.55914	11.0117	7.93718	7.55729	10.2435	6.89897	11.8367	7.42558	11.1467	9.45274	8.93418	4.69998	6.67347	7.06219	7.16176	8.34873	13.5327
3.57498	11.416	11.9897	6.9333	11.7522	9.51741	8.5544	5.52531	7.87382	10.8827	9.13315	7.43323	8.99931	8.11272	9.79991	8.86887	10.4567	8.55268	7.02024	5.77447	7.78606	8.94055	5.65989	9.78137	13.9296
3.57376	13.8041	13.5481	16.7651	12.6812	9.65998	7.42898	7.07166	11.1972	20.809	13.9294	11.8833	12.5493	16.7091	13.1094	14.28	9.05347	7.90395	10.4039	12.1027	8.96372	9.28915	8.57532	10.2716	19.2101
3.57254	15.8022	17.2401	18.933	16.7658	14.5502	12.4234	11.2808	12.8576	27.7209	16.6675	15.097	16.9537	21.6498	17.2707	22.6489	11.5459	12.3921	16.8214	18.5002	13.343	13.3371	11.2474	16.8872	24.42
3.57131	20.065	20.0482	19.3242	25.2398	19.6277	18.5933	18.055	17.7544	23.8718	17.0763	20.352	22.5871	20.2076	22.363	22.7138	8.03978	18.2609	17.0284	16.2619	13.3786	14.6235	15.6114	19.1654	23.7455
3.57009	15.8849	20.7712	11.9303	32.33	15.8644	17.5287	16.995	16.0673	16.9697	16.9482	24.1831	17.8236	14.9318	21.5797	18.3615	17.4224	21.1171	13.3413	16.1951	14.9151	13.6862	18.4034	20.5618	17.7536
3.56887	10.955	14.0188	7.49458	22.6352	7.32873	14.6611	12.3579	12.1113	14.0404	12.1695	17.3613	14.7229	11.2306	15.5596	13.4971	16.2822	18.0199	12.9333	11.9519	13.6908	10.26	15.4779	16.9825	16.1559
3.56765	9.05247	10.2701	5.96497	18.0625	3.09026	13.9573	6.43072	12.5437	9.90989	8.83107	8.46704	11.0151	8.64741	10.4335	8.58885	14.7164	11.9294	13.5923	7.83289	11.1301	6.61933	8.46658	12.8217	14.2002
3.56643	8.31772	9.64671	5.83562	11.747	3.46261	12.0288	5.82794	9.16815	9.51924	7.01882	6.00523	10.2965	6.21002	6.83613	8.39941	12.2523	9.5509	8.21742	5.97029	7.97019	4.61154	5.82388	9.48931	10.5098
3.56521	5.88443	8.1986	4.93367	9.23294	3.4484	6.75039	6.6876	6.49093	10.1698	4.30117	6.92753	7.72059	7.62982	8.00266	7.90089	9.81382	7.77796	7.0815	5.08189	7.58408	5.6907	6.00697	7.2452	10.6386
3.56399	3.89448	7.97063	5.29368	10.8319	4.61029	7.50122	4.77705	6.5087	8.17221	3.79782	4.88904	8.53598	5.6812	6.42365	7.14106	4.18974	6.01006	5.42068	5.38283	7.44053	5.48534	4.93967	5.25726	11.8306
3.56276	5.64093	7.15565	6.12502	11.3633	3.9051	4.9245	7.35683	5.67312	10.5163	5.22841	7.34183	9.0816	4.82592	8.31922	7.8869	7.03535	6.99801	4.66627	6.46305	4.90202	7.70799	6.29694	6.13168	14.2156
3.56154	6.12696	9.29867	5.13278	11.4113	6.88651	7.03566	7.46014	6.37287	13.017	6.7657	9.03852	8.12978	7.76436	10.2501	9.98778	4.36178	7.42665	4.61802	6.33652	7.52794	8.21273	4.85467	11.3116	14.4861
3.56032	8.95505	10.9057	11.0414	12.4193	7.41992	6.32387	8.26059	4.24442	15.4748	7.37516	11.8531	9.41817	6.87745	13.634	9.04004	6.58743	7.51988	6.79764	9.54298	8.0905	15.3437	9.09179	10.7023	16.4296
3.5591	8.96716	12.3101	14.0445	16.7051	10.0037	8.54704	13.2698	9.19824	20.6603	7.77192	14.6038	11.9855	9.91396	15.2496	13.1827	9.1775	10.1005	8.90098	9.36793	8.32674	19.463	8.45913	14.2146	21.1865
3.55788	12.2158	17.4131	19.7606	20.9856	13.7398	10.2279	15.6205	10.7739	23.4295	13.6776	20.6022	12.8546	15.3332	19.3707	12.6117	11.0507	11.4642	7.34982	13.5213	10.2482	22.8329	12.8449	15.7	27.2122
3.55666	20.8166	25.8298	26.0868	23.2578	19.1289	13.769	22.938	17.088	31.0412	20.4441	24.8739	17.6416	19.1686	25.3069	19.8446	12.0545	11.6189	13.5636	13.9711	17.6441	28.5041	21.8252	20.1992	33.7159
3.55544	45.2896	40.2762	38.9595	29.0376	30.9025	22.7834	31.1203	24.6778	43.7252	46.4381	35.6111	23.2236	35.6675	37.0415	35.9099	21.0521	19.785	22.8708	29.6772	24.3718	34.0991	31.3602	35.47	44.2903
3.55422	49.6634	52.8389	57.1279	36.4267	68.4917	43.3615	57.7794	46.6407	70.4589	63.9228	63.4262	55.1804	63.1399	53.6043	60.2286	31.6325	35.92	54.2742	51.8827	32.5638	45.7711	49.1515	56.3847	74.3601
3.55299	51.1944	58.5178	64.0514	63.738	76.6901	65.6978	85.6192	54.4956	77.9192	57.2604	88.273	82.068	92.0871	67.9727	62.2634	61.3192	59.6243	57.0672	52.0681	39.6524	58.981	61.7607	71.6674	77.0443
3.55177	54.8957	55.3243	41.3682	82.8904	40.1208	66.1923	75.3087	47.5463	58.0837	60.8966	70.8285	64.7898	84.5738	53.665	40.9516	66.201	58.5349	37.1161	50.2132	41.1738	55.4374	63.9297	60.4868	67.3538
3.55055	38.5899	39.3073	26.9207	60.5969	20.2445	55.8927	41.0393	42.2083	39.9396	45.8675	34.6475	50.9096	45.2368	37.9028	34.1094	61.7178	48.5306	41.004	30.7471	31.7821	35.3748	40.6719	39.4436	47.7309
3.54933	26.0969	29.9261	20.7081	36.1951	19.2723	38.581	27.3035	35.3123	26.6605	26.9749	22.8859	38.8867	26.5195	29.6929	29.53	54.4077	34.7822	37.3549	25.7321	25.9369	28.6328	28.107	27.947	31.8084
3.54811	24.5003	25.6444	21.2021	23.1251	17.9011	31.4566	24.7762	28.7119	20.801	19.6442	19.6154	30.7021	23.594	25.249	24.8964	33.3279	26.2777	26.5246	20.9737	22.8299	26.4148	23.6411	25.1129	32.8635
3.54689	23.0954	29.6667	23.6156	23.1157	20.3016	25.0067	22.111	24.4297	21.4969	19.2995	20.0983	20.8117	19.1699	23.9884	20.8422	21.4211	22.644	22.7418	21.5876	22.5722	30.0181	21.3165	29.0222	31.5169
3.54567	32.6479	38.4793	37.3232	23.5099	30.053	24.2608	26.0629	25.4365	24.4411	27.6822	24.2665	26.1355	16.5466	28.7157	26.4469	21.6127	25.6336	26.1141	25.7631	27.3573	34.1187	23.6338	35.7612	38.2432
3.54445	43.4859	49.113	49.6168	30.6844	56.6994	31.2107	37.8016	35.794	33.57	45.9421	38.2161	30.65	23.0436	43.1194	35.5721	22.1301	31.6326	47.3899	45.6735	39.6438	44.2313	32.8521	58.6361	52.8862
3.54322	44.9431	60.0648	70.1308	41.3483	88.4288	51.5383	63.2805	53.304	50.6332	49.911	56.1186	51.9252	35.7103	56.8746	43.46	32.6697	49.3177	69.06	59.415	48.8722	56.2686	45.1466	80.1185	75.3381
3.542	51.1629	62.2806	66.4736	67.4216	70.9625	60.2588	75.4276	56.2651	51.4403	51.1966	60.6969	53.7447	47.2987	57.9595	38.3175	40.5896	57.1242	56.4417	58.7188	57.5699	63.995	55.5647	81.9619	76.1337
3.54078	44.5435	52.8086	52.4199	72.6601	43.5172	55.2381	60.1204	52.0044	41.4414	47.8593	44.6254	42.9944	46.1689	43.6357	31.1081	35.7266	50.2588	47.2453	45.5575	46.907	51.4863	49.1908	68.7587	65.3541
3.53956	38.3888	44.2762	37.4684	53.4307	33.0945	43.8232	40.5402	42.1736	34.0887	37.1791	27.3154	38.4794	28.6923	34.9979	27.7342	35.195	42.5272	51.3185	32.9807	42.3077	40.9751	35.5005	50.3646	51.7266
3.53834	39.7542	45.6322	37.5534	33.3174	36.303	39.9435	34.6582	40.6819	30.5625	37.4468	29.2474	33.8674	23.6663	37.6903	29.4999	31.0128	33.1625	45.9351	31.8915	41.0007	38.0935	31.1673	47.8214	44.779
3.53712	47.3874	51.8439	47.8375	30.5368	55.3433	39.8054	40.5025	44.3892	35.1277	49.2145	39.5189	36.7148	25.7994	42.9204	39.1042	27.5888	36.8901	54.3622	48.0337	44.7872	41.8278	37.3413	66.0126	52.6074
3.5359	46.3368	59.1431	63.6887	40.5812	81.3394	52.6788	62.3599	54.9444	50.3483	51.0018	52.1432	53.4107	36.8643	57.0353	46.6004	33.1923	48.0024	73.1434	63.5781	49.0642	52.2095	47.0275	84.2801	70.2065
3.53467	48.488	57.9185	62.0803	63.9315	71.0301	59.7438	71.0393	54.6244	50.4464	46.3247	56.8542	55.4527	47.9402	49.9519	41.1948	40.3379	60.5754	63.6042	59.9178	56.9928	57.3689	53.1857	84.5733	71.6259
3.53345	39.9585	48.9306	43.8714	65.5264	35.2464	54.9685	57.3944	47.5541	39.0173	46.2034	37.3362	42.0662	44.2084	35.1012	29.9767	33.5452	53.4543	48.5694	48.0867	49.9964	44.8037	44.8539	62.3859	57.2528
3.53223	29.7882	35.6155	24.3285	44.2837	21.4171	42.6039	30.611	37.4648	25.2541	30.3248	16.7252	36.0667	26.8495	24.0545	21.2531	31.2561	39.4686	48.2064	30.0341	34.8413	25.6999	26.8641	37.8726	41.3137
3.53101	19.0651	23.1933	15.0205	23.2583	13.2024	31.6	19.6304	27.4852	14.4542	15.5299	12.0774	26.5658	14.1751	17.3202	16.5039	23.1484	28.3153	34.5927	20.5828	25.071	17.1945	18.2118	24.2027	24.6278
3.52979	11.9088	19.1625	12.1625	13.4548	12.3371	21.7595	15.753	21.0289	12.9983	9.75922	10.8946	17.1595	13.8167	15.1353	12.5497	15.2456	19.9795	25.2736	13.8252	16.4114	16.2759	12.3742	17.124	19.9995
3.52857	15.2933	15.1683	14.5285	14.3015	12.9636	15.2365	13.0023	16.3091	10.9224	7.9625	9.21587	11.1643	11.242	12.6409	10.461	9.04549	14.4841	18.8038	12.5752	13.5598	15.9752	10.8391	16.5492	18.4784
3.52735	14.7633	17.9425	18.872	14.673	15.8709	12.9073	16.0455	13.6928	12.8304	9.76103	12.4228	12.3018	8.3308	17.5257	9.97688	8.88973	11.765	17.5853	13.9007	14.5959	19.0988	11.8662	17.9287	23.3965
3.52613	21.9681	27.3532	25.6529	18.3154	21.8166	15.7954	20.7905	15.8015	17.2511	19.1638	17.1179	11.7288	8.39704	21.927	17.2252	8.19142	13.919	21.0261	18.2366	21.7734	22.8401	17.1268	25.9936	26.224
3.5249	32.32	34.2714	37.0552	20.8766	41.8669	21.2339	29.6267	24.2689	24.9016	35.7322	28.5068	19.4564	14.3307	31.466	23.7542	14.1365	21.3279	33.4759	31.2219	29.0762	34.0489	20.1923	43.6019	40.2828
3.52368	31.9876	43.5535	48.9456	32.7106	67.4052	35.362	45.5291	38.9993	36.5517	39.3964	43.5312	36.6259	25.0785	42.6303	33.0607	18.6194	34.7452	52.5706	44.1693	35.5613	44.3448	32.2801	63.0888	62.0688
3.52246	36.1142	46.5507	49.3721	52.3589	56.1872	45.3849	56.4009	44.5817	39.1202	39.1065	50.3733	40.1591	36.5255	44.2564	31.2714	29.4788	43.3396	45.102	45.0685	43.165	49.966	41.7401	65.9413	63.0695
3.52124	33.8973	42.4941	37.2372	58.1085	33.623	44.3047	49.0505	41.0901	30.6626	38.4381	36.0957	32.243	32.0606	33.9053	22.4351	26.1784	41.1274	34.9626	37.4698	39.3023	42.938	39.0019	52.5877	53.2821
3.52002	27.6201	36.1211	28.8688	41.7559	25.9064	35.0096	31.5522	35.6808	25.914	28.6582	25.188	29.7446	23.0751	29.1985	20.7981	30.8536	31.7708	40.805	25.6337	32.173	29.4153	27.7913	39.5072	41.1655
3.5188	28.6512	36.9101	28.4233	30.3679	28.8841	30.9353	27.5723	32.1405	23.2743	26.7848	22.5668	25.9907	18.1219	27.5862	20.9822	22.6121	24.458	34.6283	23.8483	30.0319	29.7505	25.3739	36.8159	36.5086
3.51758	37.1166	38.4373	36.0027	25.2831	40.1251	29.6043	32.9298	33.5036	26.7633	37.9882	28.2746	27.474	21.7693	33.2934	29.9794	18.8979	26.7134	40.3567	34.6521	34.5967	33.4914	27.2141	47.8521	42.9965
3.51635	38.52	45.4112	46.2717	32.9476	61.2563	37.5093	44.6403	42.1498	34.5109	43.0408	42.8815	37.9702	28.1036	42.5419	35.4802	25.4509	37.4316	54.8614	47.2943	37.7608	42.5619	36.256	64.2284	57.7747
3.51513	36.6568	49.6973	45.4258	50.1379	56.5788	48.2409	53.9143	44.2588	39.0206	36.1643	46.9854	46.728	36.649	42.8442	34.4746	32.1784	46.1309	49.2438	47.6663	43.878	46.3448	40.2804	67.0929	61.5467
3.51391	34.1892	39.9238	34.2133	53.2094	29.7012	46.1568	48.431	38.6213	31.8843	36.7037	32.0069	34.4811	32.1517	32.8336	25.5567	25.5918	44.4232	37.7368	39.1301	41.0199	37.5421	35.1861	50.8221	48.146
3.51269	25.7187	29.0952	19.5041	39.3815	16.0485	35.0327	25.1424	32.3971	20.7814	25.7136	16.4417	29.2077	22.0677	20.6522	17.5285	28.3463	35.2896	38.3717	24.0134	28.8248	22.7948	21.1484	31.3036	35.6685
3.51147	17.9464	20.2846	12.611	21.8721	11.2268	25.4694	15.0661	23.2093	16.1828	14.5168	13.2727	20.9345	15.8143	16.8586	14.842	17.9	24.8241	29.4852	17.3586	20.7762	15.2806	15.0046	20.6473	24.1662
3.51025	11.3895	16.4342	10.9167	13.4385	10.9317	18.7762	13.5404	18.8181	12.035	10.9926	11.3004	14.7074	10.2055	14.6429	11.9423	12.8807	16.4516	20.4448	13.9696	15.8627	15.7636	14.036	13.9662	21.1891
3.50903	11.2599	16.0962	12.3235	15.845	12.8694	14.1001	12.5937	14.353	12.5738	10.9065	12.0803	12.0545	8.08138	15.5264	10.0252	6.41005	13.1545	16.4048	11.4293	14.8903	17.949	9.83027	15.8614	18.8961
3.50781	15.1245	19.0336	15.9248	15.4564	14.1619	11.0438	15.0914	13.8482	14.2244	11.7838	14.2254	13.4682	9.14605	18.12	11.0231	9.42111	13.2161	16.1122	14.7251	13.8713	23.7149	12.5187	16.1656	22.0186
3.50658	20.0568	26.2715	23.9112	17.6273	22.6285	11.9809	20.8914	17.2945	19.385	19.1231	18.2498	15.2922	11.1542	23.4726	16.6731	9.83974	13.3035	17.3642	16.717	21.5641	25.6381	17.0316	23.954	28.4589
3.50536	33.843	37.8375	37.5449	23.8784	38.2486	17.2579	29.0927	24.8169	26.0461	32.602	27.8292	19.4293	15.2386	33.231	27.4439	14.7695	19.693	27.7657	28.3349	31.808	34.1049	24.0953	41.1151	38.2287
3.50414	43.6236	51.8301	50.3663	31.033	68.6335	35.694	46.5161	39.7751	37.6918	48.9793	43.8652	34.324	26.3104	47.5503	38.9522	20.8668	32.6739	53.6958	52.2046	42.6336	45.2664	36.2579	65.8132	59.6433
3.50292	45.786	61.7367	65.7703	52.5763	83.3965	55.8969	73.8668	54.9116	50.402	48.2415	58.9858	51.7889	35.3783	57.1291	44.7339	34.6551	53.1465	63.5126	60.7157	55.4508	58.9861	49.0497	83.7984	79.8306
3.5017	42.3505	56.4947	54.7036	72.6639	54.2837	59.1225	75.694	56.3668	43.2707	50.4406	50.5079	45.4677	44.1896	43.0834	33.808	35.4454	54.9282	44.7353	55.3086	60.7657	55.1078	53.7357	78.0384	70.4328
3.50048	32.657	43.7204	33.669	56.7002	29.4787	52.1943	46.3121	44.7278	27.7557	39.5062	27.0082	37.1105	32.6478	29.8245	24.1239	34.3871	45.1295	46.4538	35.1815	41.6129	35.9677	37.0559	52.6769	53.7615
3.49926	25.0944	27.4912	18.571	33.6542	16.915	37.044	24.3313	34.1533	18.4805	21.4598	15.5587	33.0913	17.2881	19.8577	17.9588	28.37	32.3983	43.7348	22.8404	30.894	19.2474	22.0198	32.9594	33.5775
3.49803	18.8923	19.8622	12.8611	20.467	12.3554	27.1292	19.4324	27.0183	13.2072	14.9819	9.9588	23.7701	12.507	16.0563	13.9719	17.2476	21.3217	26.9778	16.3908	23.5665	15.0285	16.2378	22.458	22.7119
3.49681	13.1524	15.5283	8.32331	14.2263	8.19345	17.834	12.295	18.3036	8.62032	10.6031	9.79455	16.9137	9.55596	13.859	10.567	12.168	16.3623	19.8495	11.1485	18.6204	13.5988	13.1057	18.5822	21.2418
3.49559	9.08842	15.0191	9.72873	16.9085	9.43989	14.5913	13.1705	11.7748	9.81665	7.49857	8.0003	14.5475	8.34203	13.091	10.9815	10.5345	16.0984	14.2286	13.3612	13.5319	11.8838	9.93373	13.9686	19.1065
3.49437	11.0595	11.989	10.3241	15.4909	10.2611	10.1649	10.4952	11.2825	11.5643	8.44348	8.68783	13.2292	7.795	14.392	8.61889	7.6683	12.1193	13.5369	11.8368	13.7929	16.8163	8.61352	12.1018	19.6622
3.49315	9.35536	14.3125	18.3739	14.1256	14.9907	12.0342	13.7621	10.46	9.5876	9.09901	11.9633	11.7121	7.20999	15.7024	8.56478	5.9334	10.1996	12.4677	8.46188	13.1146	19.7149	7.73293	14.439	20.7427
3.49193	15.9888	20.6726	21.6812	17.6775	15.8751	9.74682	16.351	13.1236	12.5978	11.4129	16.6471	12.0567	7.95488	20.6259	8.62478	8.13825	10.1669	13.1054	7.74337	15.0612	27.8268	11.9937	16.5835	24.2054
3.49071	17.2778	27.1067	31.072	20.8107	26.7171	13.8563	24.6022	14.47	20.2346	14.0739	22.1565	13.4276	8.49659	27.7759	12.277	8.95055	8.71363	12.4957	11.9066	17.9139	37.0173	14.5072	23.599	34.5187
3.48949	28.4743	40.923	43.7928	29.0878	36.524	15.7469	32.9198	22.0608	27.8209	24.3468	32.9737	17.5945	12.3288	35.4376	16.7796	13.373	15.248	17.9438	19.6339	27.9224	53.2541	24.0243	37.3575	46.4422
3.48826	46.4436	66.0061	69.832	40.031	62.9939	27.5897	52.225	38.2876	39.9403	46.526	44.4655	25.4267	17.8428	56.0369	33.6816	18.1992	24.5328	32.137	35.6333	49.9672	64.5704	39.0744	58.3473	66.1748
3.48704	87.6816	101.084	104.988	55.4563	114.632	49.8872	75.1793	66.6543	61.7802	91.1642	73.8881	42.9132	35.6725	84.3192	66.3948	30.1759	43.6263	71.0395	77.7812	82.4677	90.1624	67.2063	112.399	97.8642
3.48582	106.834	133.843	149.425	82.0283	198.242	98.7061	132.018	113.255	98.8561	124.15	118.578	91.3018	65.0098	118.71	98.9419	55.107	91.0161	142.016	134.563	110.312	121.644	105.289	185.769	158.205
3.4846	113.344	150.696	172.237	140.661	213.315	141.818	190.572	140.911	119.073	122.388	150.06	129.777	101.106	137.279	103.607	87.4049	132.88	152.835	149.499	141.534	148.428	134.561	217.048	190.8
3.48338	112.216	136.456	134.585	174.222	128.126	149.161	177.378	136.805	98.0231	126.362	125.11	113.859	116.054	105.048	77.01	85.2944	137.393	116.742	127.319	135.39	133.316	137.607	193.315	162.678
3.48216	85.3454	99.9986	78.62	126.749	67.2509	119.439	105.805	109.563	65.3139	91.5308	67.3338	92.2689	80.1498	66.0441	54.5304	83.899	111.607	116.945	84.9135	97.8304	84.4266	92.1477	127.308	118.756
3.48094	58.7399	67.375	48.2172	68.8187	41.8987	86.7611	59.0808	77.828	37.2907	52.1388	36.4689	72.0232	45.7165	46.7406	36.995	68.0281	77.3118	97.0867	52.5743	69.2611	51.6606	56.6742	78.255	68.4466
3.47971	41.4277	49.388	32.6062	36.2463	32.7861	60.7425	42.2945	58.633	25.1531	30.9826	23.197	50.4942	29.9054	33.6212	29.3302	44.7255	49.9442	66.499	40.5838	48.9855	40.8832	37.0505	52.5086	49.7073
3.47849	39.1442	43.9124	31.5927	26.0587	29.1494	43.4087	33.8166	43.355	19.9675	24.4389	21.6344	35.4658	20.6957	29.9435	26.7574	26.1364	39.7983	47.9158	39.7173	40.5674	38.9657	33.1935	45.0776	38.9207
3.47727	38.3553	43.471	35.351	27.1738	38.5028	34.7588	32.1992	36.7822	23.6749	28.8365	26.0773	32.1487	19.9782	30.7719	27.1949	20.9519	35.2138	47.6536	40.8629	39.4517	42.1324	28.639	48.4328	41.7261
3.47605	39.1249	44.0694	46.9422	30.5478	51.1221	36.6965	39.1536	38.1792	31.856	34.8607	34.0784	36.3126	21.9043	37.9922	31.3109	21.3701	37.3966	54.2768	45.8374	43.3435	45.9269	31.3856	58.3493	51.0282
3.47483	38.1137	52.6632	56.0863	40.5471	62.0751	44.4333	53.8779	42.9008	36.6172	36.2798	44.3897	40.893	25.9569	43.9159	32.8431	26.5247	45.4368	56.0619	46.984	45.585	55.9596	39.3422	64.614	61.3608
3.47361	43.7425	57.8506	59.9129	53.839	55.4171	45.4212	58.7603	45.5292	37.971	42.9098	46.4603	35.6358	30.5215	45.4189	29.9373	26.1339	43.7079	51.1687	44.9208	52.8816	61.9381	43.6605	66.6387	66.0834
3.47239	48.6205	59.2154	61.9269	54.534	61.1363	48.4896	57.9734	48.6424	40.5193	48.5799	45.3119	39.9235	29.3973	47.4901	34.8491	30.01	44.3985	59.2064	47.9743	53.847	65.2006	43.9978	66.8756	71.1658
3.47117	51.4654	66.0111	74.8872	54.598	76.5264	53.4612	68.64	57.7899	47.8013	50.8267	52.5454	46.9486	29.9515	55.8974	41.2677	34.2068	48.5717	65.4842	54.1608	58.2428	74.4781	50.6563	77.5678	78.7729
3.46994	60.9965	84.9774	89.5612	63.722	92.678	60.1029	85.1194	66.954	53.4001	58.6333	62.7785	49.3102	39.0588	66.8162	48.655	40.2447	55.3061	64.2347	59.356	72.0657	84.4398	62.9975	88.4176	91.1466
3.46872	85.5516	103.587	104.666	76.038	106.986	69.234	92.6354	81.963	63.6566	87.7271	72.1376	52.7696	47.9569	78.2688	61.4214	41.2931	63.1966	79.0761	82.717	92.7221	94.2195	80.0145	112.811	104.654
3.4675	98.9595	124.074	130.547	86.7382	165.498	96.993	123.921	108.155	84.8857	108.272	93.2505	82.0743	61.8517	102.289	83.4082	57.9811	89.4722	130.752	120.688	104.933	110.505	96.1917	152.195	141.863
3.46628	105.687	132.142	151.426	120.295	182.225	125.971	161.863	127.075	104.014	107.932	122.496	109.169	87.5809	118.618	88.9045	74.864	116.542	141.008	127.075	120.201	126.639	120.796	182.203	157.048
3.46506	110.62	126.99	130.188	144.757	126.094	127.555	155.325	120.546	92.661	112.688	114.908	101.194	100.419	100.329	74.0749	76.5126	120.885	113.49	118.349	120.521	121.993	125.308	174.77	143.97
3.46384	90.5268	104.092	92.4499	112.26	94.3175	111.809	110.499	105.432	72.4629	92.7304	80.5433	91.778	78.8204	77.8985	62.3573	74.5378	109.673	118.399	90.8242	94.8859	94.5583	93.4841	135.239	124.467
3.46262	69.8152	81.0616	72.7169	80.8114	67.9944	92.6925	81.5834	85.1578	53.0998	65.5084	58.757	77.228	54.0369	64.4389	47.8195	69.8454	85.9342	105.45	69.3694	80.9029	72.652	72.0016	102.058	87.7244
3.46139	62.0311	71.2563	57.67	60.2256	57.3334	74.8949	63.4772	70.2167	42.5546	55.4804	45.833	61.0187	44.7553	53.249	39.7791	50.0013	68.8979	80.7449	62.2081	66.6553	62.66	59.4308	82.9938	73.0717
3.46017	55.0665	65.2532	57.1195	47.4113	59.9678	65.6131	57.4226	63.2852	41.3099	48.932	42.7357	51.4879	36.0382	49.9295	40.7834	43.2528	60.2356	75.6666	57.4412	58.9782	59.4719	49.9899	77.1038	69.2397
3.45895	57.4501	67.2449	63.4326	46.3968	65.9664	59.6158	60.4265	58.9073	39.9459	49.3272	50.0354	49.6597	35.8701	54.5188	39.3163	38.4767	56.4707	70.2873	60.1142	59.1618	65.767	50.3617	79.7657	69.1881
3.45773	63.3281	70.298	68.2174	54.6222	68.9686	56.9159	64.4051	58.6853	43.9172	57.8877	54.2734	50.7568	36.1274	55.3115	44.5286	36.2699	59.9152	72.6032	63.1342	65.8255	69.9297	54.814	87.4434	74.8234
3.45651	63.291	73.2353	78.8011	56.9028	88.5286	62.8159	72.1641	64.6392	52.3122	64.5658	61.2553	57.45	41.2022	61.4264	47.8951	39.1569	62.0829	90.8126	75.1503	66.6551	75.2187	59.7313	99.8638	85.4986
3.45529	62.2614	80.9665	87.2013	67.3359	96.7175	71.5995	86.697	72.8621	61.3205	61.8376	65.9625	65.043	47.7486	68.7916	50.9659	47.6015	72.2162	90.845	74.9634	72.1624	80.7834	66.1844	105.088	90.9164
3.45407	69.6805	82.8366	81.0383	78.8353	79.6376	73.6605	86.3022	74.5789	54.3384	69.1841	66.5425	57.2808	53.1733	65.5786	48.8473	45.4704	70.5335	78.9226	71.3147	77.4942	77.0909	71.5477	100.438	89.4365
3.45285	70.573	80.9335	77.738	70.5928	80.4344	71.5807	76.2238	75.7965	52.9902	73.7896	57.9819	56.9813	48.4232	61.0722	48.4701	47.0372	68.9923	89.2717	72.8874	72.9904	70.1971	67.4536	100.885	87.85
3.45162	63.3229	79.02	80.2763	64.8485	96.4505	76.0792	82.0675	78.1413	57.3208	65.6194	61.8948	66.7111	44.8978	63.5825	51.7012	50.3619	72.1024	96.2971	75.8692	74.0233	71.8267	65.2433	102.154	90.9086
3.4504	61.3847	74.0267	74.74	72.6177	86.607	79.958	89.8491	73.9604	57.2794	56.3964	65.696	61.3652	52.8301	64.3703	45.8379	48.714	73.6023	79.7625	71.66	72.8695	69.9605	67.7768	94.1923	87.2795
3.44918	57.7041	64.2614	58.888	74.6798	55.2645	68.3313	73.7711	68.6342	45.9552	53.8176	47.27	48.2829	48.5115	49.5252	36.7636	40.2762	64.2086	65.5797	57.0654	62.0989	62.653	60.538	74.4145	70.2731
3.44796	50.1298	53.7018	50.2994	58.1031	45.036	55.7641	53.8854	55.5855	35.5523	44.7111	36.1174	45.2258	34.175	42.1815	29.5027	39.2806	52.0742	63.7619	43.1002	50.283	49.6836	44.2245	58.4416	61.8733
3.44674	54.2972	55.7603	51.6174	43.2748	48.6721	49.3283	47.3491	49.6657	34.087	44.0828	37.4778	38.3072	26.5956	42.0016	29.9614	32.6889	45.1503	58.1231	43.7967	52.0339	47.3533	39.9495	61.5446	52.8406
3.44552	56.2365	60.8638	64.9643	39.1992	72.288	50.2973	56.7492	55.3379	39.4727	51.479	46.3681	44.7716	30.1969	49.4274	40.999	32.1707	47.7908	66.2037	58.6438	52.816	56.606	47.0772	80.2093	63.9191
3.4443	55.3081	69.7741	78.6094	48.4322	94.1471	60.5735	81.2487	64.2063	52.7219	52.8986	63.2706	56.9095	38.255	61.2556	45.977	34.6601	60.3098	76.8186	67.8295	60.5317	69.1309	56.8308	93.5802	83.9078
3.44307	61.3521	76.4677	81.0224	70.1218	83.9455	71.0173	86.9035	68.2668	54.7962	59.5431	65.5406	54.8775	48.1048	61.9499	43.6819	41.1378	65.8708	70.7519	67.441	71.3235	71.5154	67.7631	95.3992	84.6256
3.44185	66.388	72.0511	71.1735	75.2982	70.4096	65.0619	74.8919	67.3655	48.8269	68.6884	54.0462	53.6841	48.0163	55.1278	44.5263	39.5511	64.2939	76.4591	67.265	73.6233	62.7538	65.7082	91.3318	80.3488
3.44063	61.2409	68.6454	71.4873	62.0926	83.5966	70.1451	73.6732	69.753	49.383	61.8829	52.4055	57.4872	42.2676	56.4396	45.8382	46.0177	66.8808	88.6371	67.1956	66.5568	60.7674	59.012	95.3383	79.7954
3.43941	52.6126	66.5621	64.7935	62.3162	79.1691	71.12	77.6236	70.8337	50.3344	50.4867	55.6699	56.2153	44.3003	54.7958	43.6399	46.0179	67.1639	80.0305	67.3568	64.5189	57.3134	60.905	85.8483	78.954
3.43819	47.1341	55.8804	49.5407	63.8471	51.5029	64.6674	66.5434	61.3232	40.6321	47.7556	44.1238	43.9392	45.4606	45.6767	33.9781	36.8341	58.5133	59.763	54.4469	54.7377	48.4168	56.0931	69.9447	65.4697
3.43697	37.4241	40.3136	30.7992	54.4976	30.2145	52.1542	41.8883	48.4779	29.669	35.2495	23.7082	36.1375	31.1949	28.7785	25.6888	33.2727	45.8956	53.0024	40.8696	40.3197	32.6373	38.7155	47.5603	46.9339
3.43575	28.2001	26.8695	20.1014	33.3753	20.9108	37.6129	26.1347	36.1195	20.3831	23.546	17.6869	27.2213	19.2457	21.7149	18.8787	27.674	35.8844	43.6249	29.6841	27.958	21.421	23.7918	30.7031	31.9291
3.43453	22.0639	19.431	12.9049	21.3291	15.3864	25.4211	18.3878	26.4049	15.8398	14.1272	11.7458	19.4144	14.0926	17.1611	13.7822	18.8335	25.8725	33.6728	23.0766	21.4955	19.2844	18.2323	22.9259	23.7746
3.4333	17.3459	16.0937	15.3171	18.9902	15.7803	20.8179	16.1728	20.3399	12.8673	12.9144	10.1934	16.6282	10.5166	17.3003	9.34574	10.3965	20.9075	23.3738	20.0973	16.4909	18.5512	14.4068	17.54	21.0322
3.43208	17.3917	16.2986	17.0927	17.0043	17.614	14.4185	14.6692	13.8867	12.6984	12.2399	12.4767	12.9723	9.00845	15.2195	11.7323	11.8126	14.7311	20.3135	15.0258	15.8811	20.1662	12.2865	17.3707	22.6382
3.43086	17.522	19.6006	22.5328	18.0235	20.3111	15.4424	17.4938	15.1301	16.4835	16.3579	14.8533	11.038	10.6232	19.3572	10.7387	7.87935	14.6656	21.6888	19.2606	19.0397	22.7825	14.627	22.2065	23.4131
3.42964	26.0019	30.2555	31.1209	22.2039	31.0573	15.8711	24.6849	22.6866	22.8054	23.1325	23.3065	13.7861	11.5712	27.9804	16.1484	11.4438	18.4517	27.3358	25.6083	24.1204	31.8405	18.8068	30.0678	34.2179
3.42842	39.0338	39.4836	43.1624	29.8094	49.3899	25.5631	35.2049	30.5444	32.531	37.873	33.4683	25.6815	21.5694	36.8594	27.5874	13.5344	27.3696	37.3749	35.7635	32.508	40.3791	29.3816	48.9322	47.8506
3.4272	43.4902	48.6421	55.7122	41.4439	65.4325	40.7342	52.3551	45.3115	43.1395	47.9122	49.1457	37.152	34.0621	47.598	34.5232	21.8201	40.8563	53.5433	49.7816	41.3172	51.4022	38.1266	66.4974	66.3495
3.42598	51.2433	54.8267	60.9052	56.6075	66.0733	51.1748	65.9064	52.5652	51.0453	53.5975	56.832	49.1618	49.5962	51.109	39.9594	30.6036	48.7388	54.0233	55.3631	46.1104	59.0788	49.423	70.6944	72.9573
3.42475	49.3267	49.9616	50.7572	64.1882	50.2802	54.0346	60.3534	50.5148	44.8824	50.5781	51.2079	47.7343	51.0202	46.2752	37.1424	35.0579	49.4423	48.8535	47.5069	47.1991	56.4104	47.4586	64.5442	65.9417
3.42353	41.7308	43.0782	39.8749	55.1741	38.8083	47.0458	46.2191	47.4258	34.9201	42.6063	42.6683	43.3088	36.5503	42.3383	31.0922	34.7036	44.9088	48.7097	37.3465	38.5909	44.4016	38.8999	50.6722	55.7188
3.42231	34.974	35.1067	34.3669	44.095	33.6036	38.4747	36.156	39.0331	30.2579	35.0252	35.3505	37.6117	24.7446	39.4159	25.0238	39.3413	38.0718	41.1822	27.7238	33.8717	42.3661	31.7596	44.3725	43.6903
3.42109	31.3759	34.7344	38.2977	34.337	34.7642	32.0301	35.8069	34.3151	28.7642	28.4622	32.7423	30.6099	20.3836	36.9624	24.011	29.7843	31.9172	36.0824	26.8082	29.9995	42.7604	29.6946	38.4616	42.0028
3.41987	34.3675	39.3075	44.9537	34.8866	42.3452	30.9847	37.2793	33.3847	30.3077	28.447	36.6787	28.7329	18.1805	40.1503	23.1776	30.6648	31.0219	31.9716	28.4063	33.1693	53.5395	28.9233	41.9133	49.1326
3.41865	44.182	56.2876	63.9719	40.732	56.2607	30.4708	48.7034	41.7327	38.3459	37.7111	44.167	32.4839	19.5372	47.2091	31.0329	29.2486	29.7664	37.8832	38.0811	41.8395	65.1601	38.4428	54.5032	62.5263
3.41743	78.4481	84.4629	91.9596	50.7976	87.0754	41.9523	68.2781	56.2375	55.6818	68.2207	61.8183	40.6373	33.851	69.9	51.2757	34.849	41.1166	56.829	57.5644	68.1287	83.1375	57.1478	87.5357	82.6533
3.41621	103.249	115.084	130.224	69.4709	152.818	73.5558	103.225	92.6094	83.4841	109.422	95.7727	69.5402	55.6236	98.2357	78.9756	47.2222	70.0127	106.333	111.301	95.7009	109.229	87.4907	145.353	126.161
3.41498	114.298	144.255	170.514	109.304	215.676	123.449	167.221	131.004	120.402	122.436	136.391	117.364	92.1854	132.772	101.614	79.982	116.216	148.684	142.491	124.378	143.347	120.901	192.671	179.327
3.41376	132.586	151.138	168.803	163.446	173.173	145.456	194.134	141.283	127.047	135.955	150.268	120.54	132.73	132.859	96.3301	91.2719	135.43	127.446	142.306	144.163	159.038	147.184	196.94	188.389
3.41254	129.737	132.346	132.407	159.24	115.73	133.869	151.959	129.826	109.177	133.851	118.725	115.47	130.004	106.934	86.5573	90.4214	130.088	128.65	124.677	122.859	129.56	125.805	162.592	165.03
3.41132	112.3	111.672	100.509	115.779	99.8098	117.345	108.015	115.41	85.4995	107.334	94.7445	110.637	94.3203	100.169	83.4064	95.874	113.73	136.302	99.3622	103.618	102.246	95.7219	131.989	129.827
3.4101	101.839	104.523	91.126	93.8498	100.957	106.597	100.569	105.707	70.0629	95.2465	90.9399	97.3981	73.8636	94.5134	80.7966	90.6789	101.065	117.935	95.0298	99.0424	91.8029	93.136	123.136	108.242
3.40888	99.2119	103.998	92.4775	85.2309	109.879	99.6535	98.4756	105.48	68.1446	92.2496	84.2668	87.7593	66.3284	92.8135	78.4593	78.5726	99.1568	114.428	97.714	97.5744	89.0283	88.1378	130.401	106.601
3.40766	91.5263	99.5969	94.8294	87.1263	112.538	101.078	103.503	100.256	69.4698	88.5492	86.9232	87.6043	67.9601	86.8083	74.6466	81.6912	101.852	118.576	102.473	94.6146	91.7036	87.753	135.313	110.839
3.40644	79.2057	89.2006	88.536	92.2614	97.7079	99.0281	101.294	92.0698	64.5958	79.385	79.2875	82.9881	64.8019	76.8101	63.2881	74.8392	98.2657	110.176	93.1295	91.9812	86.3057	83.3087	124.503	104.2
3.40521	71.5816	76.1519	71.2542	85.3576	71.33	87.9624	84.5248	80.0054	54.5522	68.075	62.1485	67.7525	55.6247	63.3049	51.4092	68.4585	87.6226	95.197	76.9925	78.8186	76.0738	68.905	100.087	89.8262
3.40399	57.6951	61.8055	59.7035	66.1932	55.794	71.361	63.296	68.2786	42.592	52.5898	48.9916	58.0186	41.1456	51.1429	41.2794	52.9551	72.172	85.2205	57.5913	62.9366	65.6291	54.1556	77.2151	74.2149
3.40277	52.6039	54.3992	54.099	50.7354	51.5607	57.1471	55.3641	55.6347	38.609	40.9485	41.6467	47.4844	34.4169	46.0057	32.8983	44.7734	55.3201	72.0136	46.6221	52.8715	60.0154	43.9273	61.7026	63.1025
3.40155	52.4765	57.055	59.3841	49.1842	52.6172	47.8221	53.1733	50.7854	42.6969	42.1688	46.0456	41.2747	34.2829	46.4218	33.1344	33.8409	47.0644	62.2918	46.1525	46.99	64.1418	43.3433	61.746	62.6866
3.40033	64.2938	69.1042	77.0647	47.74	70.6319	47.4478	59.9392	54.0932	50.3215	56.787	55.2353	43.8322	39.9561	58.3233	44.7388	35.7263	46.6311	62.6438	55.4704	56.164	72.8173	49.38	72.9087	75.612
3.39911	91.5555	92.1709	100.664	57.3029	106.484	60.1079	80.9336	72.6483	67.2639	85.9067	80.1151	57.0212	56.8649	80.0217	66.9435	42.21	56.575	81.2049	79.8453	77.4455	91.7316	67.159	105.651	97.5474
3.39789	111.419	120.917	132.34	82.4624	161.658	89.5041	116.04	105.921	88.1404	115.618	110.277	87.0249	73.6017	110.533	95.4302	60.9634	88.7113	123.668	118.628	102.642	116.139	94.4017	156.121	136.351
3.39666	118.737	138.826	154.351	123.343	194.159	126	158.918	133.064	104.962	128.194	140.349	111.692	89.7427	129.18	107.467	89.7208	123.571	149.047	147.102	130.796	137.241	124.771	194.277	168.392
3.39544	115.883	140.467	149.309	153.955	170.28	147.014	179.683	145.633	109.42	128.092	135.852	117.899	104.802	120.187	95.7343	97.2515	140.859	144.018	140.814	142.155	137.323	133.763	195.733	170.896
3.39422	101.278	115.039	114.052	144.455	111.874	136.335	146.592	129.473	84.2302	106.13	97.7332	103.742	95.0093	91.8161	70.6495	94.1189	130.682	128.133	110.204	122.998	109.867	112.444	154.743	137.949
3.393	78.4603	85.4373	75.2215	105.346	66.3773	104.69	92.8698	101.089	56.7756	76.0772	57.8082	79.7775	66.4122	64.2999	47.6138	81.5611	100.261	110.876	79.7634	87.1881	71.8746	79.2932	102.438	96.679
3.39178	60.1362	60.7471	51.4757	58.7431	47.6605	79.8866	58.9163	76.1861	39.8045	49.4255	33.0358	57.049	42.7594	43.4622	38.8404	61.3926	72.9523	90.0386	54.4641	64.1435	50.1863	52.071	68.5688	66.0188
3.39056	52.3635	49.3836	44.1474	37.9689	45.5514	60.2491	46.7781	60.3329	29.0911	41.0475	30.4931	44.026	31.7619	38.7758	33.3008	40.7415	55.7887	69.6778	52.6433	50.8646	43.5098	43.4424	59.2999	50.8633
3.38934	49.8427	48.0848	45.1465	33.8803	56.7991	53.3741	48.2495	53.2069	33.9681	39.9342	34.0757	38.7189	30.037	37.4055	33.9277	29.2397	49.5828	68.3902	57.8243	44.9467	42.2963	38.1576	59.4248	53.4084
3.38812	43.9484	47.0441	49.0791	39.0116	58.8201	53.1366	53.9768	51.459	32.1344	36.4959	39.6411	39.0166	31.7956	36.9634	31.5849	30.2182	51.6197	63.0233	55.5895	45.0093	44.6763	42.1795	64.9879	52.3317
3.38689	40.0462	41.0378	43.0774	47.5688	43.7535	48.72	50.7737	46.6957	30.4243	35.7709	34.9276	36.172	30.7164	30.3859	25.5809	26.9989	48.6015	55.5057	47.4059	42.5417	41.0203	36.6085	57.3705	48.1614
3.38567	29.8958	29.8269	33.8611	40.6437	33.5552	40.161	38.0979	38.7125	24.8229	26.6118	25.1138	29.1957	24.2659	25.0853	18.8806	25.0251	41.7674	49.2758	34.8192	33.3607	28.9574	29.7448	44.3804	39.9412
3.38445	22.8164	24.0305	25.9445	32.0221	24.9909	33.5258	29.2409	34.1045	19.4998	19.1399	16.5646	22.0246	19.8323	21.5659	14.8297	19.9261	33.0393	43.0153	24.7191	25.807	25.8186	21.2765	29.2034	29.153
3.38323	20.2198	18.8972	23.33	24.4429	18.7582	25.1775	22.3401	27.423	15.8019	13.3092	14.0429	13.2451	15.1492	15.4352	9.34815	13.4266	21.9003	30.9628	19.7533	18.8963	21.8787	15.6	19.9527	25.0685
3.38201	18.182	17.7147	18.9304	19.8682	18.5347	19.518	20.9195	22.0599	13.6107	10.9449	13.1024	11.9897	10.459	14.1971	6.50847	10.9274	16.2135	23.4613	17.1204	15.328	20.3049	12.6167	18.6896	22.382
3.38079	23.2079	20.4819	26.8167	19.4492	23.3071	17.5501	20.9175	23.0779	13.0809	13.3042	11.5927	8.72351	9.39191	17.654	9.22098	6.94682	15.6871	23.5726	18.2826	18.8665	23.1542	14.5403	20.0486	22.5321
3.37957	32.5771	25.8821	35.2915	20.9893	35.0057	19.1915	27.3092	27.1377	20.0015	25.4462	21.4497	11.0586	11.7078	23.5879	15.9734	8.85446	18.9945	27.7486	25.7643	25.1404	28.3599	20.4822	32.8812	31.2634
3.37834	34.4058	35.1573	47.041	27.1679	58.3915	33.0849	41.2696	38.2236	29.1601	34.3179	34.1092	21.6189	19.5592	33.3129	26.6232	13.4581	30.2721	45.3631	40.5777	31.4056	35.394	28.4083	50.5547	46.4307
3.37712	32.4975	39.8652	51.357	41.6898	66.7214	43.5751	58.392	44.4519	36.8708	32.8545	40.9735	33.4311	27.6062	37.1642	25.8719	22.5622	42.4323	48.6224	46.1828	41.0818	44.4032	39.0308	58.177	57.7939
3.3759	31.2134	35.4392	41.211	53.8858	39.0704	45.4174	55.7833	42.5817	31.5203	34.4921	33.5347	28.3261	33.525	28.9698	19.1634	19.662	41.4071	34.1783	38.6979	37.5098	39.4215	39.7501	50.6218	47.8601
3.37468	25.4586	23.7081	23.1846	44.4092	23.5127	34.253	33.9259	33.6943	19.7644	23.5899	15.6123	21.9503	24.0338	17.5662	12.7363	21.1519	34.4256	33.98	24.4804	28.5224	22.046	25.0267	30.4504	35.15
3.37346	14.9735	12.2095	12.3962	23.2064	11.4046	27.0452	18.284	25.9492	10.2784	15.3339	7.70495	15.0258	13.0254	10.141	7.8027	16.5307	23.2826	27.5708	15.8948	14.8051	10.1239	13.8652	18.2235	17.9646
3.37224	12.089	6.39981	6.82118	13.4648	9.38101	19.0507	11.6773	18.8774	9.69437	5.56836	4.59307	7.24028	8.62558	5.4386	3.11463	8.25217	14.2876	16.5484	10.5798	9.81528	8.57145	8.96086	8.6854	12.5312
3.37102	10.3813	3.64909	4.35677	10.4128	5.14444	11.6742	7.30852	12.5947	4.26676	2.28277	2.11947	2.50539	3.85695	3.78773	0.194143	-0.899795	13.2371	10.101	6.39949	6.7359	3.36248	5.30474	5.20212	6.9038
3.3698	5.7843	0.514656	2.08055	8.04215	4.22386	6.92692	5.53349	8.57782	2.59161	0.472086	-0.141262	1.02493	3.51301	0.854772	-0.137871	0.735212	9.28857	6.50196	7.29178	3.8837	4.28942	0.600892	1.90057	7.39022
3.36857	2.93615	-2.80244	3.64591	4.33537	2.91194	5.67562	5.48464	4.552	2.6484	-0.908963	0.789832	0.058495	-0.186394	0.258598	-1.45799	-2.70123	3.38679	4.98505	5.03107	1.39922	1.02697	-0.659441	-0.194809	4.99573
3.36735	1.53054	-2.18176	-0.820775	5.13323	-0.00661173	4.72348	0.641721	1.85898	1.22239	0.0966372	-0.651122	-2.87287	-0.211687	-0.906486	-2.41244	-2.26778	4.4605	3.95317	4.36752	-2.2099	-0.0233992	-0.46954	0.115084	3.12734
3.36613	-0.0952663	-3.88547	3.64975	7.01857	-0.263804	1.66952	2.59003	2.90965	2.34386	-0.833013	-1.20303	-3.24578	-1.58924	0.430142	-3.09517	-5.63747	0.486698	2.8525	0.762575	-1.23921	-0.0114657	-0.0852486	-2.51619	1.55553
3.36491	1.06939	-3.80403	1.15042	3.22408	-0.206804	0.242564	2.49503	2.00913	2.051	-1.9435	-1.19125	-4.57405	1.10884	0.123349	-3.55198	-1.59516	2.0162	-0.409014	1.1716	-0.840145	-0.254342	-2.19726	-3.25132	4.13264
3.36369	2.03847	-4.02408	1.51387	1.88429	1.32101	0.898544	1.88852	2.92591	4.08584	-2.23851	-1.11978	-3.97943	-0.499867	-1.49678	-0.710943	-5.23663	1.66808	-1.53328	-1.55994	-2.82226	0.625443	-2.46055	-3.94567	3.04225
3.36247	-0.588784	-5.03918	-0.30337	2.72811	1.94293	0.748114	2.25341	3.62267	2.58563	-0.437745	-3.179	-5.79685	1.27327	-0.927904	-2.32597	-4.50991	-0.116631	-2.34828	-0.158808	-2.20568	-0.978575	-1.29656	-3.62395	2.1412
3.36125	-1.09142	-5.06632	0.639018	5.4018	0.559484	0.354389	0.243677	1.90056	1.79541	-1.55635	-1.42678	-4.37156	-0.250171	1.22627	-2.83892	-4.92416	-1.49173	-1.72382	0.168444	-3.12533	0.736339	-2.20326	-3.22234	3.13401
3.36002	-1.87055	-4.09495	2.53006	5.92108	1.08472	-0.014137	1.32698	2.14838	-0.259398	-0.780267	-0.101569	-4.72205	-0.966423	-0.3354	-2.6209	-3.59534	-0.978839	-2.97463	-2.7826	-3.97127	-0.234735	-2.15298	-4.56633	2.94279
3.3588	2.58527	-4.33785	1.40335	6.35852	1.32369	0.828701	0.784413	1.28745	3.00412	-0.728515	-1.59524	-4.58652	0.0665401	-0.136685	-3.47703	-5.05025	-0.0361136	-4.77107	-0.895318	-3.47987	-0.152383	-3.04598	-5.27827	2.84306
3.35758	1.99607	-2.12777	1.48652	5.97414	-0.120119	-0.379825	4.42257	3.41074	1.92752	-0.15772	0.782092	-5.43405	-0.719705	0.766346	-1.83375	-3.59083	-0.238192	-0.147401	-2.88349	-4.30161	1.05178	-1.15075	-0.812971	3.39072
3.35636	1.58743	0.0889881	2.36421	6.1855	3.45495	3.04647	1.888	3.41549	3.6329	2.46377	0.489257	-3.22173	0.535836	1.17241	-2.0471	-3.88304	1.07653	-1.3443	-1.58877	0.543982	1.61723	-0.79973	-1.10536	3.9225
3.35514	4.64131	0.510954	4.17967	5.60869	5.43021	1.01748	5.31186	4.72365	5.00168	2.85728	2.77228	1.30125	2.33451	3.86461	-0.321802	-2.21484	1.36155	0.508264	0.83966	0.326866	1.62153	0.424907	0.388801	6.49313
3.35392	5.26781	1.17615	4.7635	9.088	5.5576	0.528777	5.23469	8.54115	9.03306	3.14226	4.46227	0.0781465	5.68138	3.53677	3.30278	-0.440449	4.47625	0.215346	0.881926	0.583074	5.84347	2.96041	2.77433	7.63422
3.3527	2.19539	1.71616	7.19574	8.15687	6.73358	4.99244	6.80249	8.75163	10.1744	3.63924	4.41984	2.09624	7.53251	5.90965	6.00703	2.43525	4.54783	2.6673	1.75462	3.8742	3.49658	4.90942	2.23131	9.83655
3.35148	3.00456	4.0308	4.51669	12.5979	6.07699	7.34396	9.9441	11.5486	11.3127	3.41994	5.4158	2.34994	8.37266	6.20914	4.28919	2.34048	5.80607	2.24942	2.33082	3.42183	5.17673	3.55084	2.09481	8.67005
3.35025	5.74991	4.62329	5.09637	12.6097	4.68195	5.24193	8.70421	10.7034	11.9526	4.39117	4.78807	2.47456	7.52674	4.91236	2.21841	2.97858	7.53559	0.167423	0.216556	1.75203	4.57113	1.98746	-0.102569	7.92579
3.34903	4.54939	2.14572	2.26204	10.5343	2.46003	4.86984	6.96478	9.05219	7.17686	4.13879	1.68669	-0.579295	5.65789	1.67999	0.808472	1.46991	4.29361	1.70974	1.02724	0.0398008	1.58528	0.645992	1.89468	7.67077
3.34781	4.83211	-0.132368	2.01192	11.078	1.27694	3.42198	3.38397	6.98572	6.76609	1.25075	-0.0665615	-0.427552	3.70157	1.9655	0.671203	1.62269	1.74345	1.61329	-0.288785	-0.876949	1.67236	-0.739797	1.43353	7.21546
3.34659	1.79309	-1.96596	0.796643	4.63413	1.22218	1.80106	3.02949	3.41701	3.80924	0.976849	0.954325	-0.112994	0.493284	1.23362	-0.750818	-0.340911	3.08653	1.33338	0.419688	-0.150006	1.54614	-0.280975	-1.93554	5.56107
3.34537	1.76376	-2.14949	3.72212	7.30148	1.53143	2.65587	2.92482	3.59296	2.20345	1.34249	2.40686	-0.549788	1.43193	0.904471	1.06445	-0.357429	2.24553	-1.20728	1.26684	-1.21624	2.14877	-0.698235	-1.12523	6.99515
3.34415	0.586044	-2.37955	2.45786	5.0883	0.360236	0.61055	4.12995	4.40782	1.99196	-0.0473361	0.64504	-1.36602	2.14154	1.10112	-0.56446	-3.32949	1.47828	-1.62075	-0.823908	-1.53506	3.01522	-1.23085	-0.243149	6.46932
3.34293	5.24784	2.15546	2.71714	5.37194	4.15265	1.94094	4.33439	4.39293	3.11823	0.831563	4.01619	0.820971	0.435504	1.87518	-0.705398	0.256334	-0.387273	-1.85639	-0.533521	-1.27378	1.79101	-0.749989	0.683676	4.53553
3.3417	5.52245	1.29434	3.88486	5.91702	4.1418	2.3362	2.57974	4.40029	5.39861	2.36845	3.73609	-1.97595	3.72266	5.37155	1.06613	-1.27447	-1.01552	-0.744969	0.227848	0.496157	4.78263	-1.01209	2.84618	7.0959
3.34048	6.93548	3.43434	5.13251	7.48297	5.14539	1.70053	6.40654	3.46042	5.87086	4.73367	6.49589	1.48251	0.737306	5.02315	2.12272	2.32258	1.866	1.94308	2.20768	0.6513	4.40627	2.05075	3.0346	8.28338
3.33926	7.6262	2.90153	5.33628	9.7422	8.42109	5.49581	6.82605	6.1455	7.92535	4.64784	8.70819	7.36431	4.1172	4.83828	5.1545	3.2588	3.38737	5.27857	3.54465	1.71941	7.204	5.74258	4.13347	11.4928
3.33804	6.9406	3.80364	5.66218	10.0029	7.05413	7.41889	7.69095	7.96019	8.5694	5.02123	6.62627	5.36414	4.63504	4.94171	3.98648	3.17848	7.52714	4.33185	3.70546	2.15647	5.46292	4.64441	7.77323	9.94526
3.33682	5.13795	1.83343	3.48571	11.5309	4.68249	5.70445	6.82331	5.81989	6.0637	5.12183	4.29942	3.24081	5.76436	4.69624	1.71447	1.85737	5.50167	2.46478	0.941386	2.75465	3.91118	4.42675	2.82963	9.02035
3.3356	5.41421	1.90994	3.83066	11.6312	2.0156	5.10865	2.89462	7.0327	2.64895	4.38136	1.43225	1.26806	3.63557	2.02159	-0.0329084	-1.60718	3.73962	2.28935	2.86425	0.031669	2.87504	1.65921	2.47195	6.72752
3.33438	3.90281	-0.334624	0.769698	7.13362	-0.674828	1.82079	3.18718	4.57478	2.26637	-0.247558	1.49107	2.9474	0.898434	-0.290667	-1.55655	-0.664723	0.876731	1.93968	0.129009	-0.514104	3.26551	-0.384613	1.58856	5.83466
3.33316	1.64088	-1.68937	2.79093	6.53751	2.40478	1.796	1.68807	1.52528	0.0812676	0.71926	0.199469	-0.156555	1.67602	3.04821	-1.50025	-0.299458	0.947956	-0.276169	1.07814	-1.24582	2.20066	-1.50423	-1.77703	5.41298
3.33193	3.0918	-2.13483	-0.669367	3.68017	3.78439	1.97718	2.92644	3.54862	1.80284	1.72687	1.62884	-0.912047	0.911282	0.880225	0.53444	-1.09335	-0.352422	0.635601	0.0633021	1.3542	0.990405	-1.22252	-0.432985	7.48373
3.33071	1.50635	0.603889	1.51783	4.07842	2.35874	3.30749	1.05992	3.02477	1.87412	1.93171	1.44281	0.138244	1.88371	2.43766	2.59295	-2.47617	1.38415	-1.6022	1.07351	-1.83915	2.78558	0.0276461	1.44613	4.85897
3.32949	2.4153	-0.232944	-0.493545	6.1788	1.19552	1.01061	3.30883	1.89097	1.97007	1.81087	4.20643	-1.74584	2.04528	1.54718	0.46152	-0.514551	2.35857	0.302035	0.901366	-0.127584	2.3235	-0.44204	0.641022	6.34001
3.32827	0.561532	-0.551708	2.19309	7.75137	-0.627914	0.520013	2.62679	3.35384	5.19138	0.770558	2.90662	-2.28524	1.61199	2.34785	-0.464762	-0.133806	1.478	0.795408	0.88528	-1.05231	0.838809	0.463455	1.76171	6.30005
3.32705	4.00963	-0.111574	0.575252	6.01445	3.59595	0.480666	2.8741	3.51317	4.66047	1.82218	2.76906	1.60729	0.482367	0.812762	0.122551	2.16192	2.6216	0.876945	0.58968	-0.526385	0.616582	-0.234193	-0.283254	5.63631
3.32583	0.573488	-1.63375	2.35181	5.36153	0.985081	3.00046	2.26199	3.6137	3.02698	0.356087	1.84276	1.3641	2.71363	1.43914	2.7457	-0.499573	2.90311	1.77375	0.65455	0.227049	2.08877	-0.213165	0.406272	4.02641
3.32461	3.45995	2.71437	0.611152	7.556	1.53297	0.42677	3.6669	4.10275	3.69934	0.644023	1.15621	2.15779	2.20385	1.46877	2.97191	-0.0703034	3.66423	0.664811	-0.542016	-0.128294	0.959436	1.03991	1.13698	7.52702
3.32338	0.79212	-0.349616	2.25576	8.60098	2.56966	1.35669	4.08309	2.13423	4.13265	1.36181	1.07285	0.949305	1.86585	3.16934	-0.331509	-2.00077	2.95277	0.200006	-1.23296	-0.0493597	2.30953	1.8172	1.52385	4.28385
3.32216	1.82525	0.441471	2.05989	6.34863	1.91918	1.23459	2.92005	3.04128	3.51663	1.93517	-1.03673	-1.14661	2.17681	1.24107	-2.88794	0.276193	2.099	-0.433446	-0.0130854	-1.85882	0.679977	0.53724	-0.420737	4.33094
3.32094	1.73901	-3.14538	1.77729	5.61766	-0.980978	0.717218	2.17511	2.21744	1.62453	0.687891	-0.391037	0.075465	1.59763	0.511197	0.183939	-2.9791	3.1634	0.346283	0.327749	-1.18042	-0.101242	0.946242	0.0682998	5.56512
3.31972	-0.77783	-1.94368	0.166746	6.33307	0.933491	-0.0986183	1.87495	1.80162	4.65367	-0.0210538	-0.310922	-1.61515	0.299956	2.26364	-0.219125	-0.644423	2.79684	-0.572908	-2.04477	1.22556	1.01508	-0.353338	0.0626168	5.46044
3.3185	3.44447	1.86703	-0.647562	5.84443	1.00793	0.452958	1.27257	3.07845	2.23445	0.853485	1.97875	-1.83692	0.618527	3.05085	-0.663828	-0.300884	0.909084	-2.12821	0.142068	-1.51921	2.31434	-0.289597	-1.65417	3.56429
3.31728	4.23475	1.01199	2.13633	7.22565	2.15985	2.20143	1.12331	3.36827	3.41493	1.34784	0.888277	0.88436	0.829181	2.10621	3.40782	1.94265	2.39003	0.382826	1.44934	-0.677789	0.893448	-0.613998	2.33933	7.15925
3.31606	2.32035	-0.430418	5.42108	5.66501	5.20619	3.70667	3.60734	3.51942	2.22504	0.939654	1.66266	2.65777	0.896589	2.79554	2.92412	-1.45818	0.835196	2.42847	-0.00948229	0.654934	1.65811	2.62528	1.82794	5.61067
3.31484	1.15462	1.14919	1.00825	7.76459	1.02478	2.14154	3.26214	2.45795	3.92971	0.863804	3.31392	2.27403	1.63142	2.54911	-0.274798	-0.118353	1.14905	-0.454443	-0.37257	-0.14138	1.57865	1.14053	-0.332871	5.34404
3.31361	1.23123	-1.65355	1.93568	8.11914	0.320825	2.68451	2.51075	4.46302	4.57398	0.424074	1.23717	2.24714	1.48557	1.35351	-0.602505	-3.77152	1.44381	2.15557	-0.849146	-0.907989	0.129583	0.994533	-0.991778	3.92518
3.31239	2.46168	-0.620403	0.416389	6.15996	0.891246	-0.79574	-0.53402	2.24431	1.64477	-1.12334	-0.150133	0.480132	0.652532	-0.998468	0.276021	-0.829702	-1.70827	1.5533	0.19502	-1.0753	0.380935	-1.12768	-2.64132	5.68704
3.31117	0.23936	-1.70055	-0.909793	3.54447	-1.81506	1.07456	1.03048	0.245063	2.79479	-0.81707	-0.833078	-3.3081	-2.29471	-0.433529	-1.18894	-2.82676	0.212452	-1.70799	-0.0604248	0.3288	0.107727	-1.9764	-0.331458	5.91538
3.30995	0.560602	-0.313815	-0.900757	4.40367	-0.487394	-1.38685	1.10835	0.999595	1.58755	-1.47292	-2.34463	-2.88997	0.805959	-0.00220394	-1.33917	-0.88809	-0.428636	-0.238673	-1.0193	-0.825322	-1.23244	-1.24908	-0.652221	2.56707
3.30873	-1.44167	-0.393679	-2.81996	3.81458	-2.99969	-0.271307	0.889184	0.408447	0.465801	-1.50162	-1.13685	-0.762526	1.41283	0.492427	-1.03702	-3.15762	-1.17573	-2.55607	-1.26807	-2.50153	-0.906016	0.274353	-2.12128	4.76651
3.30751	-0.404757	-0.298438	1.93272	5.25309	-0.944243	0.700482	-0.0835278	-0.101408	0.069823	-0.0552058	-2.04813	-1.1838	0.511419	0.851671	-0.274246	-2.23752	0.215617	-0.487261	-0.80173	-2.80026	0.829433	-1.79969	-2.67886	3.09712
3.30629	-0.724236	-3.00222	-0.332695	4.79316	-0.484307	-0.622275	0.538832	1.4078	3.45087	-0.764949	-3.2293	-3.11068	-0.74288	1.49023	-1.23219	-3.78378	-2.14577	-2.35338	-4.16538	-1.37663	-1.73235	-0.861342	-1.68975	3.53565
3.30506	-1.21031	-2.01072	-0.835867	4.78249	-0.583323	-0.515557	-0.0594599	0.39914	1.79623	-0.368886	-1.46418	-0.127495	0.525281	-0.0587297	0.651149	0.290374	-0.0812966	-1.54175	-0.61072	-1.79736	-0.65837	-3.30488	-2.24544	4.7701
3.30384	1.09755	-0.134167	-1.1908	4.21726	-2.44406	-1.0324	1.72325	-0.574517	2.14161	0.523886	-1.47289	-0.638563	-1.06483	2.09406	-0.695518	-0.983125	-0.557359	-1.11608	-2.44292	-2.2907	1.32843	-0.656419	-1.39565	3.34069
3.30262	0.46698	-0.952493	1.48115	5.55475	0.90635	-1.49837	0.3212	0.135623	2.9794	-1.41284	0.351076	-1.10988	-0.174104	2.25447	0.189971	-1.19157	-0.034799	-1.29148	-0.924268	-2.22823	1.3404	-1.433	-0.681975	5.35018
3.3014	1.71938	-2.04684	-0.496814	4.07225	2.31659	0.854755	1.58372	1.5361	3.27153	-0.95987	0.12331	-0.253263	0.6088	0.736362	-0.158621	-4.43836	-1.80695	-3.14885	-0.935502	-1.2623	0.695876	-1.11755	-0.854338	6.76447
3.30018	0.680871	-0.693537	0.319583	5.07616	1.02718	-0.687095	1.07388	2.643	0.752523	-1.34749	0.206376	0.626809	0.113698	1.67961	0.922949	-0.412927	2.50154	-2.00811	0.774236	0.529985	-0.879627	-0.00617224	0.425782	5.50353
3.29896	1.94812	-1.13499	-1.61603	6.02554	0.686959	-0.477146	-1.79139	3.56155	3.58282	1.22364	1.17394	0.612543	1.89634	0.108816	-0.752285	-3.94423	0.260066	-2.017	-2.36476	0.534014	0.62205	-2.53031	-0.389522	3.8301
3.29774	1.99695	-0.111252	-0.877065	5.53841	-1.84689	1.65952	1.52309	2.03222	2.41909	0.150743	-0.159658	1.84236	-0.667932	3.31765	-2.63891	-2.59833	-0.0129098	-4.30682	-1.86426	-1.11299	0.118683	-0.250912	-0.96624	6.06416
3.29652	-0.802229	-0.491711	0.0689349	4.71016	-0.0522792	-0.682173	2.65313	1.34476	2.71525	-0.361762	-0.513604	0.271923	0.309904	0.791911	-1.3395	-1.8913	-0.182635	-1.61063	-0.138494	-2.29503	0.525195	0.448243	-0.102818	5.36182
3.29529	2.21161	-1.30076	0.843371	5.81309	0.480345	1.39341	-0.927018	-0.746255	3.72605	-1.43707	-0.191912	0.414502	-2.12111	3.29487	1.1065	2.05311	-0.36342	-1.39271	-0.828678	0.450613	3.2835	0.586507	0.733828	3.80937
3.29407	2.62984	-1.35213	1.35649	4.59395	-0.605545	-0.921579	0.0935061	1.90759	1.98453	2.12978	-1.34282	0.770298	0.898382	0.23847	1.03075	-0.832943	0.774246	-1.1007	-0.628512	-0.0915899	2.9715	0.156682	-0.202364	5.37522
3.29285	1.64253	-0.794306	2.12515	7.24586	1.26257	1.68124	2.03	4.28153	3.1287	1.8124	0.828123	3.00016	0.311346	0.250669	1.58453	-0.197087	1.112	-1.36127	1.28764	0.324802	2.66879	1.14844	2.40518	7.99872
3.29163	4.32251	1.25966	0.393356	6.98245	-0.301303	1.02352	1.69095	1.20598	4.06745	1.97735	3.54677	2.9568	3.40819	2.64974	1.14044	0.883684	-0.438597	-0.786187	1.9917	2.83648	1.49108	0.348329	3.10314	7.37482
3.29041	2.97271	2.92897	-0.180405	6.70829	1.54925	1.79413	3.33187	1.59954	2.14459	1.68146	1.16505	0.602873	2.55732	2.58525	1.14204	-0.33813	-1.1626	-0.822086	1.81148	1.081	2.65489	0.865461	2.29135	6.79103
3.28919	3.21633	2.52271	0.0551057	8.71956	1.51141	0.690809	1.58076	2.19971	2.95993	0.0936513	1.63482	2.1932	3.49814	0.775862	0.0253649	1.35547	0.860679	0.0801072	2.05512	1.0594	2.11869	0.174644	0.48439	7.17692
3.28797	0.0643332	-0.508413	-0.0870383	7.20955	1.23265	-0.0504146	2.6511	2.15042	1.61452	1.30475	-0.294765	2.17037	3.3031	2.62189	2.1082	-0.95435	0.326919	1.8182	2.71082	-1.9018	-0.695425	3.00987	1.98998	5.64058
3.28674	0.184559	1.33906	-2.85988	5.33029	1.47984	-1.12398	0.252847	2.05261	4.28807	-0.358183	0.612031	2.27123	0.401578	0.493916	0.234811	-1.16992	-1.76779	0.0197082	0.321822	1.71594	-0.0589324	1.62952	-0.391963	6.73368
3.28552	1.82252	0.844532	-1.02805	6.54202	0.473998	-0.610546	1.18934	-0.0118587	0.942596	1.24555	-2.43147	1.09266	0.664088	1.70429	0.288773	-3.0173	-0.267066	0.562024	1.34288	0.187838	1.98869	0.0848461	-0.494904	5.67438
3.2843	0.901878	1.03997	-1.60633	5.01006	-1.02114	-1.48032	-0.200627	1.81197	1.38636	-0.0469685	-2.39038	1.7279	1.71603	1.27418	0.402977	-2.16806	0.877567	-0.369211	-0.0219583	1.82273	-0.165694	-0.304971	-1.41249	4.53191
3.28308	-0.113302	-0.187968	-2.42811	6.11113	-3.27945	1.4886	-0.290572	0.407788	3.25243	-1.30457	0.559384	1.12907	-0.434032	2.09443	-1.18036	-1.91455	-1.00019	-1.30713	1.67905	-3.03421	0.607506	0.552896	-1.90397	4.81325
3.28186	0.716908	-1.97066	-2.07539	4.74571	-1.97335	0.0350845	0.0141542	2.20489	3.7317	0.325142	-1.07653	0.888672	-0.372001	1.32959	1.84898	-0.0381761	-0.430568	-1.57189	2.31082	-0.629553	1.92756	-1.27467	-1.39244	6.55402
3.28064	-0.978124	0.666925	1.75808	2.75242	-1.30144	-0.900341	1.36806	0.846074	3.8953	-0.092998	-1.58684	-1.10793	1.46244	3.12436	1.27979	-0.655143	0.312325	-1.37076	-1.34446	1.26919	2.35603	-0.648996	0.582357	4.39375
3.27942	3.04954	1.85282	0.1433	6.93238	1.35199	0.245786	2.34899	0.907166	2.52591	0.179066	-1.12705	1.81379	0.324855	0.679771	0.294961	-0.545122	-0.456074	-2.03776	1.19581	1.20417	1.07993	-1.98814	0.224912	7.50108
3.2782	-0.18036	2.24481	1.18109	6.84778	-0.346066	0.506521	1.16216	1.77247	3.52575	2.30014	0.0787934	2.03005	3.54811	2.90815	0.447444	-0.337807	-1.52928	-1.44625	1.34436	2.49039	0.980048	0.437565	0.882664	7.7994
3.27697	2.0098	2.42612	-0.743478	6.45027	2.4098	-0.111047	2.90426	0.496323	4.42121	1.86169	1.02485	2.39832	2.31723	4.07176	1.25393	1.19551	0.696315	-2.03149	2.80271	2.28004	2.92995	0.468521	3.24808	7.75643
3.27575	2.37516	2.20791	3.30329	6.82239	0.651464	2.22741	4.19874	1.75946	5.52382	3.40779	3.56087	3.37291	3.48063	3.70802	3.54178	1.08785	1.98224	1.40346	3.26945	3.87603	2.32433	2.10607	4.20704	7.33986
3.27453	4.56751	3.03455	3.66627	8.53834	3.82453	1.14898	4.00083	1.99481	5.71759	2.58613	3.3945	5.27389	3.1355	6.30909	3.27856	3.51929	2.52311	2.88799	5.29957	2.80712	3.63032	2.5162	3.37209	11.1565
3.27331	5.7229	4.34409	5.65243	10.4261	2.902	3.53572	7.25444	4.82596	7.41475	4.15029	3.69815	5.95721	4.61648	8.28581	3.57994	2.54595	1.48778	3.29031	4.42635	5.41261	5.6636	3.93115	4.60466	14.0392
3.27209	2.99917	3.71793	4.17977	11.2155	0.91993	2.63357	5.90135	2.64876	8.19814	4.7746	3.17255	7.28707	4.30443	7.25653	5.52727	4.64704	2.41527	3.84929	5.48933	3.2403	6.72042	3.29109	4.69639	13.1062
3.27087	3.51801	1.55045	4.06302	9.94649	1.86871	3.73732	3.94096	3.69498	9.00733	2.22962	3.57423	5.23748	5.44468	6.83944	3.88994	3.53276	1.00182	2.14197	3.52958	4.62053	7.34301	2.84632	2.89894	12.673
3.26965	3.99451	4.62322	4.20361	11.8542	4.58403	4.94414	5.83162	2.84754	6.78522	4.23291	5.21357	6.60872	6.82745	6.26375	4.08428	6.66959	1.35602	3.29837	4.52845	5.61804	9.98117	4.49939	4.4533	13.5403
3.26843	4.78165	7.36594	6.96891	9.84932	4.95704	1.65938	5.64923	3.09346	9.575	7.10113	6.46259	6.91469	6.75167	6.41416	5.76416	7.18909	3.24444	2.49082	6.06557	6.17062	11.0226	6.49718	5.92689	15.245
3.2672	9.64851	9.1531	8.90242	12.9724	7.76688	3.94756	9.11536	4.6142	11.5485	10.0657	10.3521	8.38698	8.17554	13.1428	11.9798	15.8754	3.47106	3.47643	7.38808	8.72762	15.419	7.10228	7.17978	20.5234
3.26598	15.2811	13.5911	14.6089	15.943	14.8906	6.93193	13.8681	7.99522	21.5723	17.0524	15.5115	15.1852	16.8108	18.5418	17.0039	22.1197	9.26381	5.56759	13.8461	11.4546	19.7287	10.7791	11.4512	24.7591
3.26476	21.7523	18.466	16.737	21.6691	16.5857	10.7303	18.2439	12.4596	24.9525	19.6216	22.955	23.566	24.4449	26.0311	22.9587	26.7419	14.6233	12.4031	19.6494	18.6842	25.3283	15.7193	17.6346	33.9871
3.26354	24.0705	19.1189	20.4089	27.9081	20.826	15.2333	25.5653	16.7663	25.9338	22.2693	31.1506	27.7663	27.3216	29.7005	20.8952	25.2704	16.9609	12.6155	18.6404	21.2709	31.1239	21.6274	22.825	32.9177
3.26232	25.1381	24.2341	24.9773	35.8424	21.0428	15.6207	27.9604	16.8744	26.1915	24.9383	32.9739	24.1043	20.2382	31.5459	20.0815	32.604	18.5683	12.1686	17.4434	26.0832	38.9771	22.0176	27.158	35.1719
3.2611	26.2302	28.0202	31.3103	31.6174	28.0972	14.3387	33.6859	20.0515	30.5528	26.2461	36.5202	26.2791	17.8646	34.7627	21.0892	34.742	19.9517	16.2081	19.8361	26.7516	47.8131	21.9713	30.8794	40.1151
3.25988	36.0058	39.4901	45.2194	36.5399	37.5936	16.1712	44.4934	24.6205	39.5327	30.994	44.9493	27.9413	23.5444	45.7546	24.9669	48.3637	21.5008	20.5514	23.5542	34.1096	62.6529	30.7198	36.7356	51.1946
3.25865	55.7997	62.4679	67.727	44.6353	60.4581	27.5698	64.2313	36.9905	55.1438	50.062	61.1054	34.4147	28.5393	65.9613	41.4209	73.9731	29.0474	32.2983	37.9132	55.6781	81.7958	47.3655	58.3222	74.2164
3.25743	101.093	100.162	107.181	61.1637	102.173	42.4842	101.115	64.2377	83.2826	104.838	94.834	49.823	51.4514	101.392	83.4322	129.234	50.1124	68.2639	74.3676	102.346	111.867	79.3972	112.41	110.081
3.25621	148.098	142.19	157.636	88.5921	191.372	85.0978	166.256	111.745	132.265	179.643	157.556	102.168	99.4475	151.787	143.661	161.48	101.073	155.171	148.572	150.71	149.933	126.073	198.401	175.053
3.25499	169.438	180.161	205.193	151.126	261.011	145.14	266.106	163.579	192.199	219.262	227.771	177.679	182.997	203.919	190.936	170.774	177.229	231.444	196.214	197.691	187.585	184.386	278.872	241.154
3.25377	184.175	186.567	190.296	220.399	211.248	171.682	311.517	179.427	214.813	241.403	241.83	202.726	268.956	212.411	187.404	164.45	227.085	221.738	198.258	210.116	185.87	220.579	289.707	239.144
3.25255	171.971	154.893	135.513	219.395	137.322	161.563	242.743	159.684	189.098	227.599	182.644	181.725	281.902	177.684	154.041	141.391	222.331	203.53	162.853	176.247	138.799	197.345	225.622	199.047
3.25133	143.11	114.838	86.0453	167.434	83.8358	130.373	145.487	124.632	138.223	168.084	115.014	159.37	216.253	132.405	116.365	99.6947	174.333	184.936	113.326	135.068	89.592	143.693	150.742	139.123
3.25011	106.963	84.2438	57.8123	105.665	56.0177	99.9267	93.0546	95.1093	87.6097	108.579	79.0824	126.731	135.324	94.7814	84.3115	68.066	124.326	141.983	83.494	100.015	65.5388	98.9408	103.137	92.5965
3.24888	78.7563	63.077	39.8107	67.1154	40.9918	73.6187	63.3529	71.3275	54.854	72.2112	55.6358	91.2201	81.5206	62.9789	60.8214	52.1792	87.8073	98.2427	61.7024	74.2042	53.4506	69.4321	75.3255	63.65
3.24766	57.4501	50.9617	32.4626	47.0264	35.3371	52.9045	43.4957	52.7766	35.4151	48.4875	40.1282	68.0977	56.772	47.284	45.6128	37.5227	68.1709	75.1998	50.6429	54.3404	45.8625	47.2691	55.7739	45.7257
3.24644	47.308	42.036	31.5391	37.8921	29.8197	41.4496	33.8645	38.6422	26.8686	38.2109	31.9611	53.6639	36.1214	40.2381	33.9525	29.1599	50.4737	60.0023	40.9456	43.4088	45.497	33.7604	43.679	41.4062
3.24522	40.6754	40.0897	33.9969	34.0993	33.2074	32.2738	31.3129	33.8958	27.5931	30.8738	28.7038	42.1274	27.3025	37.8818	27.1397	28.8037	42.6199	53.42	36.9465	36.1239	47.7669	27.8303	39.0876	40.2411
3.244	40.5185	43.9765	46.5005	38.0903	37.7997	30.9585	35.8451	31.851	30.6085	32.7137	36.3444	34.8471	26.8078	42.2183	23.9778	32.9892	36.5561	48.6562	34.6631	36.6152	56.3277	27.8823	37.7693	46.8274
3.24278	45.7207	58.5403	62.44	41.001	57.0594	33.387	48.9359	36.9797	38.6656	42.49	43.5826	33.0443	24.681	52.5025	34.4222	46.6721	34.0369	53.6148	41.8403	44.6259	69.2198	37.226	51.7277	59.1827
3.24156	75.9301	85.4768	90.1527	52.4886	87.6265	42.3637	66.2661	57.2877	54.8787	73.7289	64.6079	38.6404	34.9602	75.0886	52.4544	73.5784	46.2151	65.988	62.7588	72.7359	90.2493	56.0347	86.2645	83.3447
3.24033	99.4272	117.777	129.066	71.5346	153.323	74.7421	104.881	91.8907	88.4268	111.631	99.5694	67.5842	57.7196	106.823	81.8019	91.3228	71.2546	118.905	110.835	93.6105	117.04	87.0585	138.12	132.225
3.23911	127.377	151.316	169.81	115.951	196.264	116.362	158.307	127.427	115.187	134.746	143.807	106.975	92.5508	138.949	107.957	110.548	112.006	144.938	133.961	129.966	145.847	124.275	192.818	175.798
3.23789	147.256	163.914	172.295	157.609	183.594	141.365	181.855	145.061	121.07	166.194	157.889	122.969	119.955	142.531	108.502	112.876	138.273	152.762	161.739	148.956	161.717	149.761	221.257	187.399
3.23667	134.367	155.676	157.295	157.724	180.557	157.073	172.692	154.52	116.155	149.37	148.155	140.108	117.167	133.47	105.896	90.7028	153.499	176.786	149.985	138.475	148.676	139.564	218.309	190.492
3.23545	117.129	136.467	127.97	153.146	125.606	149.167	152.259	138.482	92.8448	124.437	126.544	130.031	101.27	108.351	84.7113	77.7094	144.835	142.605	121.067	132.272	128.849	126.37	182.319	151.266
3.23423	92.172	105.772	87.1215	120.006	82.7422	123.825	107.381	118.371	62.7091	104.27	78.6645	103.016	80.6242	75.0946	62.9547	56.5023	113.51	119.181	94.4393	101.177	97.2848	93.0167	129.133	115.838
3.23301	72.8967	79.9953	63.3023	77.6579	61.7823	97.7561	65.3442	93.7438	43.1484	72.0462	51.6634	84.5839	53.0173	57.7614	48.8135	41.1917	87.644	103.337	66.7774	74.9219	68.3858	62.3629	87.677	80.2357
3.23179	54.3928	61.2548	42.5844	55.7259	47.8044	71.2083	50.4342	72.8382	32.1394	53.7621	39.8508	66.7051	41.5981	44.2719	40.7462	35.4178	64.7162	79.8285	56.9821	59.14	56.2209	48.0356	62.5185	57.0261
3.23056	47.0182	49.9826	38.9389	46.3533	40.4224	56.5252	39.2102	56.62	30.9118	43.7909	33.4301	52.936	32.6866	35.3373	34.076	33.1375	54.9288	64.4176	48.5431	44.8126	49.0394	38.3982	50.8655	47.4819
3.22934	39.5114	41.3692	35.1508	40.4374	36.4997	42.6632	32.8879	43.22	28.0269	37.3602	32.1559	44.4724	24.8828	31.6988	30.0623	33.2155	45.9262	55.703	47.0515	40.1758	52.2404	35.061	44.4791	44.4361
3.22812	37.7646	36.7329	37.5068	38.8286	38.666	38.0124	33.3575	37.4758	28.1447	33.2845	33.3112	40.9301	25.8588	31.5764	27.4901	31.9204	42.025	52.1753	41.704	35.4665	52.1671	31.1473	42.3836	44.8739
3.2269	38.9147	40.0228	42.7609	37.6472	41.4543	31.8721	34.9029	36.044	32.6809	33.8124	36.2706	35.0942	22.4308	34.8288	27.7062	38.0863	41.4271	51.9654	44.8371	38.3084	59.3601	32.9164	42.6918	49.5301
3.22568	40.7149	43.9443	54.1942	41.0813	47.2865	31.7579	39.591	39.7461	37.4819	37.4592	46.0104	36.1788	22.9596	40.2883	29.9778	45.9031	40.3514	51.8236	45.3891	38.1593	66.2296	36.1833	47.1744	55.092
3.22446	50.5502	57.0809	63.0934	46.7981	60.1589	37.102	52.2737	43.8911	44.0403	50.6465	51.0535	39.8149	28.8372	45.5953	36.8794	60.9081	42.4074	56.7651	54.1903	48.0735	78.2581	45.0279	56.4584	68.0236
3.22324	73.1025	77.8714	84.8979	53.0775	81.2806	45.8073	65.0647	59.0227	53.9231	74.5938	67.6977	48.695	34.1693	63.5613	54.7766	85.4245	52.5631	67.4819	66.3919	67.482	91.9535	59.8877	81.5254	84.4906
3.22201	97.8218	102.042	110.099	70.3197	126.206	65.9096	86.8423	83.1242	76.9103	104.424	93.6009	67.125	51.476	85.4509	75.6911	96.2223	73.7157	108.982	105.331	85.9888	113.267	80.8524	123.743	114.837
3.22079	108.725	117.777	133.633	97.5738	168.759	102.78	125.989	110.214	98.4621	114.701	125.162	106.61	75.4547	103.037	91.9335	102.846	108.087	136.97	128.897	102.691	137.216	106.211	164.242	152.455
3.21957	113.31	123.043	131.535	135.895	139.648	119.906	143.936	118.318	96.5258	119.959	135.695	112.61	94.3607	94.7577	89.9241	115.484	125.807	122.456	134.157	122.727	153.026	124.296	170.403	151.655
3.21835	107.644	109.804	109.363	131.266	105.433	112.547	119.079	110.659	84.8664	123.644	111.225	115.635	91.5876	77.8992	89.7492	106.618	124.151	127.116	127.156	114.035	136.074	108.296	146.095	141.332
3.21713	99.0905	94.0715	86.5869	103.965	94.5792	100.168	94.3971	98.0563	76.9173	108.284	96.5964	120.944	79.8113	67.1703	91.6331	99.7	122.424	138.399	120.863	103.552	114.161	92.715	121.518	121.298
3.21591	87.9897	85.1236	79.1113	88.2796	90.8488	95.3757	88.3286	92.865	72.8292	95.2701	96.0271	111.505	83.5724	61.7548	86.3183	89.5569	114.726	124.232	119.548	99.4421	103.365	91.1129	113.896	111.271
3.21469	75.1572	76.2634	68.5158	84.9715	85.6149	90.5818	82.3184	87.3675	69.1693	81.1334	87.6061	102.424	84.3943	60.6014	78.1731	82.756	109.913	111.169	107.554	89.7328	93.863	79.9045	101.214	99.9634
3.21347	64.136	64.9555	58.5347	81.0258	68.0493	79.9614	68.7956	76.9805	61.9277	69.731	65.3912	87.617	74.8844	54.9402	62.5392	67.0255	96.7302	99.0989	90.7781	76.3981	78.6084	71.8547	85.3418	80.7176
3.21224	54.7413	53.0653	47.7915	69.2658	51.8303	66.2203	51.3032	63.4841	50.8479	56.6659	46.9002	75.4587	60.5103	44.8608	51.1019	55.7646	84.4039	90.02	76.9521	64.0623	64.7903	58.1044	67.3081	69.9228
3.21102	46.1743	43.0647	39.8941	52.9898	42.0891	50.7477	40.0897	53.6916	39.2514	46.7188	37.1058	61.2923	47.5691	34.8388	41.6708	45.729	67.6795	77.7543	64.7098	53.8689	57.5188	51.1031	53.7858	56.8955
3.2098	40.5493	36.3513	35.2123	41.0767	38.8464	43.042	32.6762	44.7404	36.2381	36.2389	32.8788	49.8062	36.9437	30.0446	36.373	44.6066	57.2125	69.0112	59.5106	43.3203	52.6661	44.844	46.1614	52.8448
3.20858	34.981	28.9754	30.242	36.4848	32.8631	35.5097	30.3557	35.9002	30.8792	33.6005	27.7063	41.1386	32.0366	26.2656	32.8698	36.3761	50.3811	61.4817	54.57	35.2706	51.1432	42.5732	41.4758	47.5077
3.20736	33.5222	26.7575	30.2357	32.2983	29.5045	28.9965	25.5146	33.5862	27.8742	30.6045	27.3277	37.4487	27.8426	23.9336	29.1984	37.7523	47.3089	56.2358	52.3484	32.4383	49.3949	42.4801	40.4809	47.0296
3.20614	30.7297	24.7837	28.3825	31.1732	28.0823	27.8813	26.0305	29.4122	26.6074	29.769	25.1753	34.4902	25.5546	21.4287	24.1956	35.6033	41.8886	53.3978	50.7183	31.6137	47.5627	36.5457	39.1847	44.109
3.20492	27.3077	21.5682	30.2113	29.4895	28.1552	23.4989	23.9298	28.4725	25.593	28.8688	24.3897	26.9274	22.7077	19.6291	23.4552	36.1928	42.3036	52.7495	51.0173	28.0486	48.4936	38.9745	40.0653	45.7135
3.20369	26.7339	20.3822	28.7242	27.6372	25.5131	24.4971	22.5875	28.4273	26.1857	27.9099	26.1762	27.663	24.7047	20.5162	23.2519	33.1833	41.6531	52.9802	51.7419	28.9955	49.2524	39.6822	40.5073	45.1939
3.20247	25.7351	22.775	29.9516	28.8992	28.5537	23.8806	24.4732	27.7371	27.8152	28.8152	26.9352	27.2556	24.9459	20.0083	25.8053	34.7514	41.8545	49.9413	56.3995	28.0732	46.977	40.8965	41.0904	46.2274
3.20125	25.4231	22.8015	29.6167	29.8028	28.7462	25.5941	24.385	28.5873	27.7954	27.3854	24.4936	27.0981	26.3242	21.6265	25.2713	33.6208	42.5299	46.8388	54.7302	29.5973	46.0126	39.5978	38.1142	44.5415
3.20003	24.9134	20.0269	28.7369	31.4053	27.8433	26.6047	26.2769	25.6866	25.7153	25.5506	23.6758	26.9044	27.2057	21.078	23.4609	30.4786	39.6628	44.8414	51.713	28.4914	41.356	38.5106	35.7126	40.5734
3.19881	24.2817	19.8834	26.3433	28.4705	22.4916	25.7929	22.9326	26.3435	25.8336	22.6123	21.5235	24.2737	27.7241	19.1675	20.4595	29.6683	36.7743	40.1582	45.635	27.9435	40.7081	34.9231	28.503	36.0279
3.19759	22.234	18.8572	24.4348	29.4573	19.1418	25.5537	21.2355	24.5794	22.5688	20.6116	19.0744	21.4002	25.2768	18.2964	19.9734	26.7317	32.9026	34.8188	39.6873	24.3438	34.72	29.3665	24.1896	32.7201
3.19637	20.9616	18.2011	22.7143	28.935	18.5802	22.3475	20.0379	23.5113	21.7116	19.2367	18.4246	19.741	23.4209	17.5905	16.3805	24.2594	32.0695	30.3807	38.3832	21.506	33.3502	26.4238	22.9926	28.9609
3.19515	21.6102	18.7089	21.7273	22.7992	20.1866	21.2918	21.26	22.1523	23.0291	19.8718	18.7834	18.3759	24.3867	21.5436	15.094	26.3353	25.6763	28.4934	34.2384	22.0468	30.6006	22.2229	22.7775	31.3112
3.19392	25.9306	19.9093	20.5819	21.825	20.3359	19.3404	22.0592	22.5993	26.328	24.1386	20.7741	16.9666	21.5282	23.3291	19.3299	31.8345	26.9772	25.1496	31.7301	21.1246	31.113	23.0042	20.7164	28.7465
3.1927	31.521	24.2736	23.961	24.8849	22.4736	20.8706	24.4962	24.3446	28.5381	32.7943	25.9879	22.3469	27.0231	30.1081	23.0068	38.0411	30.5181	27.295	36.0328	24.3496	30.5585	23.731	25.0442	32.4089
3.19148	37.6452	27.1544	21.8081	27.7178	26.5919	24.9118	30.5618	26.5696	36.7437	42.3655	38.3637	28.5726	41.3909	41.4322	32.0876	39.1898	35.8301	34.3436	42.9639	26.5999	34.9374	27.15	31.3091	40.647
3.19026	41.5677	32.1302	23.5287	33.2415	29.0594	30.7077	37.8596	30.0455	46.3744	47.3521	47.2308	38.5884	59.3452	47.1704	37.181	39.2485	41.4845	36.6295	45.0325	25.2672	34.6358	32.2117	33.2877	44.1663
3.18904	37.3534	26.1644	17.9498	40.5139	23.9864	31.492	35.4993	31.8458	45.8936	43.1703	43.232	39.3151	65.3612	44.3653	32.0723	35.1948	43.793	32.6286	38.0254	26.6367	29.1525	32.2959	30.9302	42.998
3.18782	28.3525	19.7572	13.2695	38.7066	13.8774	26.8244	25.2855	28.4833	35.8053	32.1252	25.5535	32.7296	52.5718	32.1982	22.2785	29.0921	35.5185	28.0185	30.6413	21.4904	20.1302	26.4781	26.9474	30.167
3.1866	18.9661	13.4053	11.4942	27.3322	11.58	20.2796	17.7876	23.4295	19.3845	19.7933	13.6765	27.2826	31.4247	17.087	14.9785	16.5928	26.2659	24.5327	18.9298	15.3775	13.0047	17.5996	16.8781	20.7508
3.18537	10.849	8.61433	9.1641	17.6537	9.35634	14.779	11.9599	16.345	13.6164	12.6665	10.428	21.0957	19.5679	12.6271	10.1961	12.124	19.6751	17.5973	13.937	10.3859	9.70332	12.4602	12.2146	14.5185
3.18415	12.0271	7.09503	8.9764	10.7633	9.27844	12.401	7.10318	12.7485	10.8285	11.2438	7.86991	12.9489	13.4407	8.09735	6.62657	8.60562	13.8656	12.3092	16.2553	9.83216	7.15137	9.14722	11.2222	13.9407
3.18293	6.55823	4.16412	9.02241	11.0951	10.8067	9.29951	9.60437	11.7475	8.28317	7.18879	9.69813	13.2894	11.1139	7.48077	6.28367	5.83055	13.6362	9.62507	10.4947	5.08381	8.43744	7.92556	11.7476	12.7562
3.18171	7.89913	3.9015	6.79981	13.2064	8.91137	8.52303	8.34478	9.79955	7.27112	4.50843	8.49011	8.44109	8.46893	7.7401	5.47392	5.43474	11.8209	10.0578	10.4525	6.53081	5.22023	5.66949	10.0925	11.853
3.18049	7.72547	1.59692	6.65803	11.4323	5.09751	8.56389	7.28361	8.59511	6.51582	4.98017	6.49627	5.43353	7.78585	2.88952	1.18276	5.29648	10.2108	6.85969	6.64805	3.47024	5.9806	4.05282	7.29122	10.5618
3.17927	1.96825	0.271816	5.37396	11.9839	4.30393	5.32346	4.50434	7.27601	5.29561	4.76536	5.48651	4.80015	4.48118	4.01986	0.329563	0.199419	5.50731	5.38261	6.37596	3.87535	3.35825	2.47796	4.70156	9.4514
3.17805	1.50171	-1.19523	4.4525	8.68008	4.0922	6.03896	4.04599	6.39733	4.44307	4.02664	1.48891	4.26779	2.56129	2.77208	0.535022	-1.02427	5.88195	4.29495	2.49609	2.79892	3.54604	0.711625	1.05391	4.51234
3.17683	1.46351	-2.55125	3.64011	7.72813	2.30244	2.79319	3.70798	6.45179	5.59821	0.783163	2.58877	-0.100833	2.09183	0.753714	1.0417	0.580359	5.25789	2.36803	2.50051	1.64889	2.48519	-0.649652	0.144248	6.24133
3.1756	0.345407	-1.80162	3.29464	7.35913	3.4063	3.72811	4.28277	7.06206	3.19871	1.46873	2.68224	-1.01864	2.15563	2.83362	-1.67975	-1.79996	4.33988	0.685077	2.34048	0.246145	0.874408	-1.01943	-3.31252	3.50452
3.17438	-0.345874	-3.11061	1.20009	8.31323	1.75181	2.7481	1.83976	4.18307	2.20507	0.383213	3.46631	-2.75475	2.33473	1.12502	-1.84189	-1.04419	2.64849	0.266218	0.973144	-1.90514	2.01876	-0.416582	0.655017	4.44862
3.17316	1.05425	-3.33145	1.06066	6.8209	1.15713	0.99269	2.26909	3.08018	3.10405	0.114865	-0.386847	-2.68274	1.33381	1.69879	-4.07095	-3.24355	2.17457	-0.737784	0.034379	-0.0976652	0.866606	-0.577292	-1.78896	2.74644
3.17194	-0.724556	-2.5675	1.20517	6.81298	2.40018	1.21004	3.20554	1.26034	1.45905	0.74461	0.477745	-2.51708	-0.322734	-0.852324	-3.73289	-3.77214	2.36312	-1.67122	0.740146	-0.290396	0.963194	0.768652	-0.326855	3.35072
3.17072	-0.251744	-3.8858	3.08454	5.66693	0.955083	0.0742188	2.37104	4.11091	0.752256	0.938762	-1.40807	-2.72147	-0.30239	0.0594409	-2.24269	-3.5895	0.576344	-1.42312	-1.21109	-2.07862	1.78895	-0.223012	-2.39275	1.20028
3.1695	-0.136317	-4.48758	0.422117	4.82278	1.84127	0.351372	2.67273	1.53878	2.22547	-1.58972	-0.631906	-3.46406	0.840914	-1.3752	-3.65506	-0.963404	1.41176	-1.24519	-0.568893	-2.35057	-2.20645	-1.22778	-1.40597	3.93742
3.16828	-1.8222	-3.52538	1.58041	6.9511	0.614051	1.14122	1.71394	1.93503	1.65079	0.0794296	2.32291	-4.95507	1.51845	-0.339596	-3.63053	-4.94023	0.512742	-2.74926	-3.15485	-2.82651	1.13363	-0.937277	-1.16592	4.24651
3.16705	-0.641333	-4.76697	1.1219	6.10876	-0.931621	-0.145685	2.85952	1.88733	1.23197	-0.981299	-1.83188	-4.60044	1.73178	-0.681399	-1.83358	-2.43919	2.68296	-2.31646	-2.57078	-2.32527	1.09643	-1.77568	-2.45162	3.71506
3.16583	-1.06428	-3.00155	1.31988	3.26385	-2.38079	2.03288	1.4207	0.927317	1.55265	0.104365	1.52044	-5.18731	-1.71115	0.120422	-1.59683	-3.15805	0.82902	-3.379	-1.60957	-2.74922	1.99812	-0.642677	-1.3239	2.01907
3.16461	0.14042	-2.02859	0.78379	5.56923	0.0962505	-0.58031	2.11537	0.866471	2.3669	-2.68324	0.308895	-2.73031	1.10772	-0.757554	-1.80968	-1.17752	-1.3749	-3.79278	-0.79357	-2.29382	3.14751	-0.311319	-3.50582	3.99667
3.16339	-1.66297	-4.82288	-0.03935	3.96434	-1.02648	0.167863	-0.170658	2.44969	-0.0568898	0.775739	-1.41752	-1.00427	-2.50362	-1.35675	-3.31843	-3.13304	-1.38565	-4.13224	-3.13134	-3.94197	-0.419202	0.358462	-1.94802	4.02139
3.16217	-1.499	-4.3153	1.19741	4.55398	0.13693	0.59302	0.483087	3.03839	1.02475	-2.23219	-0.438165	-3.87768	-1.47927	-1.04181	-1.40736	-1.55324	-0.401523	-2.73103	-0.846611	-2.22013	0.573009	-2.56554	-3.03136	3.23188
3.16095	0.185045	-6.0401	1.4764	5.07119	1.37155	0.0843477	1.4382	1.12383	3.24421	-1.59866	0.850574	-5.30892	0.305513	-1.64574	-2.33132	-3.72449	-1.27968	-4.36807	-2.17738	-2.57951	-1.07366	-0.0228009	-2.27744	3.71249
3.15973	-0.611147	-2.26133	0.842424	5.16865	-0.629486	-2.31639	2.71025	1.41384	3.24277	-0.357521	0.351549	-0.872057	-0.470871	-1.14134	-1.84233	-1.88619	-1.19794	-3.06094	-2.70478	-3.53791	1.18522	-3.00008	-3.29968	4.78434
3.15851	-1.78874	-5.03912	0.135225	4.05562	-0.625293	-0.37324	2.63047	1.74304	2.65925	-0.657463	0.524846	-2.84012	0.668498	-1.62416	-3.82693	-4.21238	-0.910382	-3.84649	-2.24106	-2.25248	-0.722974	-1.78362	-0.298463	4.08582
3.15728	-0.12062	-2.14794	-1.12616	3.62045	0.749755	0.73718	1.26426	2.39248	0.93098	-1.37216	0.274927	-4.11744	-0.240036	0.331506	-4.01882	-2.09013	-0.278749	-1.89099	-2.03972	-5.60577	-1.08923	-1.44043	-1.29185	4.21153
3.15606	1.65062	-2.47966	1.26051	5.52021	-0.277675	-0.816425	-0.448595	-0.323138	0.410655	-1.36111	-1.15606	-2.96772	-0.291086	0.294883	-3.60709	-3.74	-0.104688	-4.20026	-3.59542	-3.71845	0.321569	-2.77213	-0.805543	3.38928
3.15484	-0.362133	-2.27301	-0.627055	4.68896	-0.354054	-0.605434	1.73912	0.348113	1.1514	0.62247	-0.736266	-2.30362	-0.588588	0.978157	-1.35308	-4.49968	0.429236	-2.82851	-1.11252	-3.25672	0.376332	-0.0240175	-2.96978	5.16358
3.15362	0.868884	-2.83648	-0.151934	4.90817	-1.38115	0.180828	1.63483	1.72215	0.881525	-1.53253	0.105559	-1.93846	0.135418	0.392343	-0.49685	-4.97361	-0.0116719	-3.653	-1.75902	-2.82704	-2.74774	-0.893617	-0.133008	3.83446
3.1524	-1.13159	-3.06841	0.513057	3.88146	0.756743	-0.217197	1.97467	0.568726	2.43373	-0.80534	0.924866	-3.45908	-1.81758	-0.742312	-1.08043	-4.01594	-2.2883	-3.11401	-3.67823	-5.25361	0.257706	-1.56861	-3.86284	4.01826
3.15118	-0.112251	-4.30445	-0.153054	5.55441	-1.55425	-0.479099	0.514493	-0.112634	1.40405	-0.919023	-0.143455	-2.70963	-0.549859	-1.03329	-1.4103	-3.47925	0.659786	-3.87907	-2.9273	-5.01577	0.358667	-1.9618	-3.90898	4.49313
3.14996	-1.13065	-3.17885	-0.315549	4.48601	0.842674	-0.0753734	-0.0574174	1.20723	0.918812	-0.763077	0.299883	-3.45327	1.71817	-1.54239	-3.47482	-1.24933	-1.34647	-4.5692	-5.19548	-2.4419	-0.686406	-1.84567	-2.55493	2.59841
3.14873	1.19158	-3.58863	1.47426	3.77006	0.509357	-0.806681	1.49541	0.574334	1.27852	-0.262099	0.332991	-1.33629	3.36417	-1.10178	-3.49281	-2.86237	0.654326	-2.77388	0.775268	-2.97619	3.56769	-1.82954	-1.27027	5.93591
3.14751	3.66736	-0.777654	0.626161	5.33358	2.56621	-1.47203	3.21818	0.773991	2.48054	2.6857	1.51343	-1.60413	1.63403	-0.378375	-1.7734	0.214008	1.10154	-2.19039	0.0732384	-3.70334	1.32768	-3.24456	-1.12057	5.98585
3.14629	1.96786	-1.30614	1.58511	5.98268	2.64282	1.72277	3.96608	2.15417	4.69242	3.75799	2.31764	-0.366397	2.12423	1.20811	0.369117	-2.29027	1.65624	-3.46554	-1.00293	-1.36604	2.43182	0.551237	-0.410612	4.8517
3.14507	3.21041	0.219318	2.68779	8.09283	3.58822	1.74709	4.56185	4.40462	4.80127	5.66484	6.14411	2.8527	1.69497	1.43381	0.248008	0.810203	0.807924	0.0504717	0.838359	-3.06144	2.8828	3.31249	1.28972	5.72223
3.14385	2.29843	-0.116985	4.21773	6.56074	4.34881	1.93998	5.07739	5.55915	4.0172	4.47618	7.41246	0.0762537	0.754421	4.64952	0.0197744	1.72084	3.45242	1.19764	-0.320925	0.210181	3.13263	3.37417	1.85672	9.30888
3.14263	3.44322	0.352681	4.40042	10.3054	5.84604	2.30477	5.64467	5.69509	5.28677	8.90822	7.0496	2.77245	3.63265	3.92208	1.23915	3.14836	1.91014	-1.33609	0.271638	2.98014	3.8141	9.83116	4.58986	10.1852
3.14141	1.52932	0.985802	3.72049	8.7511	7.69674	0.160274	6.03556	4.66826	5.94982	6.95633	10.2678	4.26058	1.51957	5.40991	2.26091	2.80565	2.99467	2.60323	4.06195	1.38596	1.94488	10.4906	8.41999	11.0931
3.14019	1.00774	-2.85419	4.5373	7.70898	4.49058	-0.0847828	5.31449	4.21416	5.39876	7.00846	4.11623	4.4956	3.84132	4.83517	1.76927	5.14195	4.72536	-0.0174315	2.6278	0.866431	2.3498	13.7602	7.17802	8.98539
3.13896	2.51056	-3.19086	1.39827	9.34682	1.00138	2.25742	4.68343	3.59735	3.18014	6.12612	4.44812	3.70237	4.32655	1.93619	0.121981	0.539365	1.19077	1.22131	0.874259	-0.0264826	1.37428	12.0584	2.91144	7.92269
3.13774	2.60091	-2.06411	3.2414	6.19634	-0.0751428	0.571917	3.31997	2.13976	3.67433	3.54186	0.561435	4.13986	0.548321	3.20472	-1.33747	-1.01842	1.76649	-0.755474	-0.8802	0.466831	2.89757	5.9224	2.09396	6.2895
3.13652	2.33822	-0.732768	1.27464	6.46492	0.594355	0.152954	2.17971	3.37824	5.58076	1.18722	-0.0551763	-1.47898	2.61454	2.19479	0.996831	-1.51309	0.590269	-1.49572	0.880475	-1.69744	0.756205	1.72454	-1.90132	6.82842
3.1353	0.598313	-2.83055	2.64414	5.03995	1.80559	0.628172	0.62014	2.53715	4.5008	0.605784	1.04376	0.336941	2.381	0.644593	-0.862784	-0.964972	2.85373	-0.489875	0.285359	-2.90329	1.7696	1.80702	-0.223762	8.11465
3.13408	0.942735	-2.65869	1.12055	5.43169	1.90863	0.512496	0.619421	2.96696	4.18893	1.07866	-0.602962	-1.2069	4.14247	0.729014	-0.628924	-2.29488	0.314251	-0.905287	0.0689407	-2.08411	2.72712	2.57126	-1.2207	6.38825
3.13286	-0.0433793	-0.650137	2.98408	7.53724	2.46294	1.45811	1.57993	2.26083	3.40393	1.44581	1.38643	0.756639	2.24996	3.41036	0.0180137	1.05698	3.61149	-1.10651	1.33063	-1.86176	2.3789	1.19848	-0.410574	6.00785
3.13164	3.7257	-1.16117	2.55994	7.29174	3.3017	1.31113	3.54219	4.12756	4.44197	3.84478	2.02456	0.906009	3.99169	0.967437	2.68539	-2.18777	2.01945	-0.536314	1.22351	-0.818233	1.96262	1.31345	-0.35936	7.58603
3.13041	2.82807	-1.23077	2.79452	8.68752	1.773	3.25607	3.84216	3.94315	4.255	3.30498	2.61822	3.03738	3.00654	2.88812	0.191262	-0.18306	3.68045	-0.740591	1.32625	-2.59038	2.71179	0.245765	3.46186	4.8271
3.12919	4.2819	0.401123	2.15062	7.90557	4.87737	1.98158	3.31006	3.7841	4.20894	3.68909	2.68617	3.9434	1.36765	1.6599	-0.722773	0.0263801	4.03634	2.07468	0.858195	-0.230868	3.24402	0.956825	-0.87942	7.8151
3.12797	2.96595	-0.604872	3.40716	7.81162	1.76303	2.18739	4.08406	4.30936	2.42304	1.90457	4.96424	2.28854	0.761855	4.12271	1.99734	-2.29196	2.78985	-0.496137	-1.10023	-3.39173	2.48379	1.46561	0.652042	4.66176
3.12675	1.96408	0.570565	1.59652	7.64835	0.122309	1.15086	1.43779	2.20702	4.33184	2.62575	2.94904	1.88321	-0.706845	3.19284	-0.473695	-1.30707	0.815448	-1.61774	-1.6344	-2.6662	-1.2866	2.46654	0.539623	5.36373
3.12553	2.6814	-1.26707	1.78706	7.11872	1.59598	1.67412	0.746522	3.51746	2.48417	0.35867	2.82239	1.90973	1.76874	2.0222	-0.703915	-2.24163	0.565374	-1.11482	-1.21915	-1.56787	-0.0591118	1.19737	1.05367	4.70359
3.12431	0.656205	-0.657288	-0.584743	7.73791	0.885486	2.17883	1.86528	3.24025	2.18296	-0.203516	3.78261	0.150234	0.0604261	1.09988	0.382973	-0.0489588	-0.180161	-1.10564	-0.380844	-1.78274	1.1361	-0.515887	-0.125818	6.52161
3.12309	0.800324	-1.5165	1.16307	4.3487	0.921909	0.941957	0.91919	1.84191	1.48714	0.0330391	-0.105068	-1.20156	0.993406	1.8137	-0.971307	-4.1776	0.912809	-1.34767	-3.07863	-3.59007	-1.06092	-0.617126	-0.954833	2.76466
3.12187	-0.598333	-1.82748	-0.0846713	7.1872	0.975823	-3.42698	1.64286	1.33648	0.180448	-1.15405	-1.09153	-0.819101	1.66998	-1.12951	-0.790696	-3.31761	-0.265308	-1.05792	-2.80898	-3.07383	-4.61952	-1.31201	-1.90487	3.39431
3.12064	-1.41357	-3.95103	0.741254	3.45064	-0.73612	0.939204	0.366271	2.48433	2.1564	-1.66253	0.350816	-1.55642	-0.0131399	0.819877	-1.59249	-3.31778	0.258027	-0.778826	-0.961161	-1.05718	-1.60274	-1.60467	-1.89396	5.55542
3.11942	-1.30642	-2.73381	-1.3071	4.25586	-0.118358	-1.60476	2.28332	2.71853	2.3536	-1.94159	-0.133975	-2.08245	0.192798	-2.49813	-0.885854	-2.14203	-0.0852896	-4.96425	-3.05349	-4.22103	2.03141	-0.492481	-3.33053	3.28409
3.1182	0.762017	-3.42089	0.00584388	5.45779	-1.46099	-0.0457079	0.554583	2.53849	1.39122	-0.361672	-0.329635	-2.67868	2.72353	-0.0545495	-3.05639	-2.14712	-1.05314	-4.31199	-2.65377	-4.73682	-0.628955	-0.776834	-1.57885	6.41729
3.11698	0.314308	-3.48768	-0.597981	4.34029	0.908184	-0.73399	1.36509	2.91733	2.56027	-1.83502	-2.09876	-0.168436	-0.710295	0.166379	-1.22749	-3.26097	-2.65036	-2.40537	-1.74672	-2.94391	0.985508	-1.92642	-0.759537	3.85023
3.11576	-1.33986	-0.551434	0.136157	7.01033	-1.41735	-0.932883	2.86922	0.638701	2.23375	-0.601476	-0.387351	-2.4021	-0.310675	1.71251	-0.849517	-4.65969	-2.32891	-2.25162	-4.45057	-3.31472	0.0677687	0.645703	-3.22028	2.93722
3.11454	-0.536927	-1.10373	0.0984631	4.95154	1.29857	-0.0435812	0.268613	1.73099	1.98615	-0.690676	-0.493663	-0.963794	0.0897112	1.10941	-2.47427	-2.07371	-0.118239	-3.26479	-0.825979	-3.46147	1.77849	-0.849134	-2.02585	3.92804
3.11332	0.0906849	-4.21797	-1.14835	3.67628	-2.02743	-0.223243	0.586829	-0.266295	2.09209	-0.447697	-1.70417	-2.54504	-0.529874	0.850391	-1.19237	-5.07335	1.15867	-6.91785	-4.06736	-2.82395	-1.24974	-1.17992	-2.77057	3.97102
3.1121	-1.37065	-1.74804	0.514285	3.02976	-2.70323	-0.507705	1.08909	2.06139	0.445003	0.137653	-0.455308	-3.28673	-0.120884	-0.0476651	-3.73224	-0.857207	1.44189	-3.5083	-1.28454	-2.10272	2.32734	-0.5461	-0.860951	3.65934
3.11087	-0.532644	-1.99555	1.12382	5.0251	0.153283	1.25903	1.45359	0.947834	0.524675	-0.246585	-0.946143	-2.49539	-2.76908	-2.32352	-1.76553	-4.36335	-2.66724	-2.15524	-3.93334	-4.30341	-1.36754	0.521474	-2.57733	3.28718
3.10965	-2.15472	-0.945447	-0.326227	3.47269	-1.22575	-0.335374	0.677768	-1.38965	3.12756	-2.32254	-1.11416	-2.01759	-0.436507	0.806781	-2.90105	-2.27692	-0.133137	-2.86233	-2.48339	-1.45805	-0.951909	-0.494431	-1.92231	6.86643
3.10843	0.609752	-2.72028	-0.361232	3.91484	1.63607	-0.69365	-0.119157	-0.490524	2.32929	-1.11442	2.65205	-1.76701	1.12322	-0.607249	-2.9036	-3.35336	-1.95489	-1.56658	-1.50245	-1.85826	1.26231	-1.24703	-2.02231	5.09156
3.10721	1.09986	-3.26064	0.369824	6.26099	0.556158	-0.461004	0.757484	0.514667	2.10907	-0.233289	-0.433465	-2.32763	-0.788513	-1.80907	-2.7635	-2.67725	-1.64297	-1.85141	-1.65661	-2.25556	3.49844	-1.37087	-2.41153	4.55475
3.10599	-1.23646	-3.74697	-0.366096	6.4837	-1.20253	-0.437115	0.569976	2.93312	2.28749	-0.26948	0.113086	-2.2618	0.851973	-1.02768	-1.88997	-2.83542	-0.126288	-1.61854	-1.7491	-2.96709	1.35055	-3.27243	-3.21389	5.98374
3.10477	0.763634	-3.04363	-1.18371	7.13707	-0.628492	1.73691	0.330821	2.98852	2.50689	-1.23621	-0.881216	-2.3999	0.246732	0.722869	-0.572045	-2.59265	-1.19629	-2.23277	-1.11391	-3.1728	-1.31973	-2.16574	-0.977701	4.48705
3.10355	-3.18011	-4.0906	-0.111258	6.08494	-1.9699	2.16194	1.0531	2.30851	2.4618	-0.655399	-0.835071	-0.900392	1.44084	-0.248394	-4.14	-3.41632	-1.99114	-2.47689	-1.68502	-2.6869	0.434303	-2.42568	-2.25069	3.62421
3.10232	-2.63006	-3.55729	-1.01165	4.73486	-1.0472	0.0493324	0.229835	1.38853	0.636338	0.286303	-0.291342	-2.92036	-0.644158	-0.218585	-1.66417	-1.94221	-2.5846	-3.08059	-3.03331	-4.80532	1.16248	-0.773273	-1.67097	4.36342
3.1011	-0.0300951	-4.17443	-1.53623	5.19629	-0.107632	-1.38143	2.18895	3.17317	1.58751	0.77461	-1.78319	-5.75977	0.400195	-2.26358	-1.65314	-5.14648	0.0932998	-5.31626	-0.498174	-2.75958	-1.29169	-1.32754	-2.24617	5.46212
3.09988	1.06707	-3.32121	0.569649	6.7897	-0.777189	0.323081	1.25494	1.81775	0.347967	1.542	-0.0330938	-3.2802	0.956545	0.0213934	-2.34258	-2.81725	-1.59712	-1.95563	-1.37128	-4.61054	0.422207	-2.59033	-2.33361	1.87297
3.09866	0.343292	-1.75511	2.11764	4.99971	-0.0994191	-0.298629	0.434075	1.95792	0.304482	1.28234	-0.858065	-2.67858	-0.876699	-0.875083	-1.69027	-3.50489	-0.948422	-2.28379	0.120617	-0.108305	0.193367	0.551309	-0.729715	2.34749
3.09744	-1.22518	-3.32039	-0.637415	5.3076	-0.842823	1.25708	1.96889	1.54419	1.35982	0.501206	1.0023	-1.56625	1.06987	1.06296	-2.98291	0.44658	0.117689	-2.30482	-2.44993	-3.47271	0.501722	-0.524333	-0.42446	4.13052
3.09622	-0.447759	-3.27722	-1.91566	4.75103	-2.22884	-0.387976	2.29375	0.167555	1.13449	-0.11599	-1.18085	-3.61609	1.05204	0.635473	-4.74177	-6.39548	0.54942	-2.43699	-0.107545	-3.68564	-1.38471	-1.2411	-1.36056	3.1582
3.095	-0.366239	-4.13792	-1.85184	6.61387	0.0655783	-1.80798	1.47965	0.861951	0.849643	1.50218	0.297501	-2.90391	0.32512	1.32763	-3.53069	-6.39548	0.00932473	-2.00328	-2.19455	-1.72966	-0.0999394	-1.70981	-2.44434	4.57001
3.09378	-0.648714	-1.64572	-1.7329	4.99954	-1.3115	-1.12726	1.6663	2.39117	0.95175	1.50218	2.06121	-4.29707	-0.601859	0.578494	-3.44819	-6.39548	-1.24057	-0.671	-2.33614	-3.3107	1.06884	-1.06355	-0.10554	3.92181
3.09255	-3.56289	-1.5695	-0.240865	5.70591	-0.984495	-1.5272	-1.46659	-0.0151656	0.42296	-0.355177	0.506231	-2.27484	-0.193308	0.554635	-3.13394	0.145912	1.12488	-3.91967	-3.70806	-1.27378	0.040098	-2.86265	-1.28411	3.99814
3.09133	-2.31922	-3.60303	-2.27719	4.8479	-3.20837	0.398238	0.0126472	0.682622	0.368138	-0.758386	-0.651932	-3.72885	0.788345	-1.14436	-2.85546	-3.04471	-3.58962	-2.90371	-3.92006	-2.25628	0.0157572	-0.827617	-0.13145	3.29615
3.09011	-0.503044	-2.23081	-1.55053	5.92692	-1.18459	-0.12882	-0.730912	0.847224	-0.105056	0.104731	-1.31426	-3.80547	-2.16006	-0.202601	-2.62573	-2.83426	-0.763337	-1.34054	-3.05543	-2.75629	-1.13993	-3.42321	-0.499514	2.98249
3.08889	-1.25053	-4.04249	-1.64972	4.24555	-2.09406	0.0743024	-0.152742	0.328206	-0.314616	-0.707204	-3.18508	-2.17264	-2.70784	-2.21038	-3.76768	-3.72159	-2.41043	-3.09509	-2.09565	-1.92074	-1.82108	-2.59994	0.143213	4.68746
3.08767	-1.87107	-4.44716	-0.643418	4.09343	-2.14732	-1.75393	-0.592919	1.19198	-0.319606	-1.27565	-1.43909	-2.69064	-0.366714	-2.02293	-2.38469	-3.27969	-2.72183	-4.19065	-2.4357	-3.21542	-1.77587	-2.41086	-3.12014	3.24501
3.08645	-3.60526	-5.16564	-2.19882	3.77446	-1.56697	-0.954159	-0.380724	-0.113263	0.608148	-2.41474	-1.73559	-3.06074	-1.67149	-0.737952	-1.43333	-2.28788	-2.63204	-3.6217	-1.10475	-1.96763	-0.722211	-3.43518	-3.60174	3.36969
3.08523	0.00923395	-4.54054	-2.69147	3.75011	-2.10326	-2.97919	-1.55347	-1.9255	-1.32571	-1.72433	-3.78717	-4.23074	-2.11922	-1.38835	-4.0012	-2.20786	-0.675879	-2.27079	-3.64353	-2.398	-2.32003	-3.33519	-2.52527	4.31263
3.084	-1.60287	-2.33806	-1.31683	5.08994	-1.67243	-3.23126	0.476533	1.08771	0.500774	-1.09317	-2.21854	-3.74657	-2.62477	-1.71142	-1.66344	-4.56548	-1.31126	-3.40636	-4.83877	-3.76314	1.02743	-1.90824	-2.35862	1.7565
3.08278	-1.83466	-1.64675	0.872476	4.43556	-0.53259	-1.66448	0.91667	-0.179778	2.50458	-2.17644	-1.66366	-3.61498	-0.686052	0.0188459	-4.47756	-4.30784	-0.832134	-1.72902	-3.23585	-3.38793	-1.99783	-1.3239	-2.25915	3.46187
3.08156	-2.01994	-4.23449	-0.80017	4.65964	-1.45873	-1.06098	-1.40962	-0.319201	1.03729	-2.26026	-0.619694	-4.99644	-0.15512	-2.26969	-4.49642	-3.25795	-0.928134	-3.18761	-4.12188	-4.12534	-1.50877	-3.6026	-1.37237	3.38002
3.08034	-1.09516	-4.22359	-0.681105	3.08419	-1.64598	-1.363	-0.443069	-1.30469	2.44564	-1.98237	-2.36848	-3.48063	-1.98995	-1.86484	-0.580904	-4.03238	-2.92831	-5.49662	-1.25015	-1.35649	-1.62643	-0.874312	-2.02124	3.66949
3.07912	-1.98757	-2.44635	-1.64113	3.42966	-1.01529	-0.505751	-1.2601	1.22932	0.403717	-1.06863	-2.74857	-3.2308	-2.41199	-0.706413	-2.8542	-2.77398	-1.48657	-2.50643	-0.155479	-3.59167	-1.78932	-2.01929	-2.46414	2.22377
3.0779	-2.98151	-4.18725	-0.294115	3.67928	-2.94825	-0.121473	0.778852	-1.19507	-0.211085	-1.38615	-0.140477	-4.64844	-3.45493	-1.77539	-0.34028	-3.00293	-1.96823	-2.92943	-3.54805	-3.90068	-0.512188	-1.90689	-2.21402	1.91119
3.07668	-0.340216	-3.37683	-1.45235	5.3576	-0.23858	-2.05329	0.14753	1.26186	3.26912	-2.22252	-0.946258	-1.8603	-0.805701	-1.59351	-2.25246	-3.31353	-2.75455	-5.14265	-1.31639	-3.21981	0.779724	-1.88877	-2.3497	1.30212
3.07546	-2.14062	-3.86546	-1.09976	3.0336	-1.70199	-0.0840144	-0.624786	-0.764574	-0.650821	-1.90482	-0.576733	-1.80997	-1.00826	0.981598	-4.32146	-2.60319	-2.16181	-3.40641	-2.51782	-5.16125	-0.58063	-1.93792	-2.68936	2.9654
3.07423	-0.818451	-3.91047	-1.90371	3.6612	-0.984545	-1.52853	0.974183	-1.27213	0.897092	-1.02023	-0.482299	-2.99625	-2.52268	-0.469016	-1.15768	-3.25817	-4.22349	-2.8148	-2.76934	-2.87132	-1.56572	-1.54756	-3.59084	5.15584
3.07301	-3.66642	-3.047	-1.29418	4.24081	-3.77357	-2.31254	0.352579	2.46158	0.289672	1.59922	-3.15035	-2.95726	-1.01687	1.30107	-4.19484	-4.36545	-3.23425	-3.0725	-2.21249	-3.18841	-0.267611	-0.848303	0.539186	3.29282
3.07179	0.0550475	-3.35311	-0.494632	4.8134	-1.12645	-0.598639	-0.732953	-1.20463	0.381202	-0.474467	-1.04259	-3.5776	-3.49936	-1.87973	-3.46532	-3.37782	-2.50829	-3.64016	-0.783509	-3.12031	0.875989	0.218083	-2.69585	5.60906
3.07057	-2.25236	-5.66599	0.765461	4.09905	-0.866038	-1.05278	-0.495765	1.61449	3.1897	0.785442	-0.28692	-1.93736	-0.397972	-1.22363	-4.29922	-4.41323	0.725356	-3.58158	-2.20671	-2.57306	-1.91668	-1.43026	-2.2198	4.09264
3.06935	-1.50078	-3.10657	-3.75126	4.89104	-1.55951	-0.872455	-0.0948772	-0.998768	-0.791936	0.209979	-0.483204	-2.41339	-2.31169	0.26093	-0.321178	-2.8056	-0.762904	-2.25936	-1.66256	-3.29438	0.315668	-2.54426	-2.55068	2.51745
3.06813	-1.6836	-3.25816	-0.245816	4.62024	-3.31099	1.74838	0.685689	0.733021	0.489818	-1.80891	0.168107	-3.9271	-1.99296	-1.16251	-2.47398	-2.45343	-3.43203	-3.33181	-2.06715	-3.3351	-0.752351	-1.09801	-0.0941248	2.26868
3.06691	-1.09823	-1.95714	0.502054	3.69449	-0.525444	-2.5539	0.119547	0.388576	2.69083	-0.366215	-1.75697	-2.62388	1.02683	0.202253	-2.51965	-0.816388	-2.61527	-3.43075	-1.03045	-3.00567	-1.12071	-1.74034	-1.01275	5.3374
3.06568	0.319153	-2.50129	-1.99968	3.42785	-1.31845	-1.20653	0.458738	-0.102837	1.16656	-1.27829	-0.324468	-1.70554	1.81621	-1.37078	-1.39321	-1.74939	-1.9297	-2.87426	-1.29574	-3.27989	-1.81118	-1.00673	-0.73567	4.90727
3.06446	-1.98617	-0.810651	-1.73513	4.68042	-1.49863	-1.90936	0.512031	0.7139	3.53284	-1.19341	-0.449631	-1.14368	-0.548487	0.774383	-1.26752	-3.03199	-2.44276	-1.5928	-1.65178	-2.59317	-0.0113471	-2.15574	-1.5457	4.07276
3.06324	0.00834155	-2.47414	-0.947691	4.1248	-1.35649	-1.70486	1.2815	0.827413	3.43524	0.0662875	0.373621	-1.76013	-0.598936	-0.671643	-0.384455	-3.26416	-1.94027	-2.18295	-0.0697961	-2.24221	1.05624	0.0945663	-1.97539	3.66652
3.06202	1.13946	0.534138	-1.18361	5.02683	-0.940493	-3.33227	1.28851	0.847582	4.4122	0.671427	2.59624	-0.273334	1.60175	1.52838	-2.05467	0.705019	-0.0602967	-1.82714	-0.756865	-0.47046	-1.02748	0.162642	1.02196	5.10506
3.0608	-0.193326	-2.27329	-1.68029	4.43045	-0.0082612	-0.128971	2.79732	0.874136	8.10056	-2.09416	1.7222	0.417138	1.41007	0.729017	0.846765	-1.44376	-0.781062	0.310201	0.78256	-1.62376	0.795123	2.35357	1.71609	4.00944
3.05958	2.48945	-3.43515	-0.681556	7.17176	-0.590016	-1.15988	3.49731	-0.158636	8.91789	1.5194	4.2557	2.94763	3.93878	3.53508	2.30349	1.2871	1.94474	-0.751022	0.166495	1.32345	-0.392551	1.61814	2.06621	5.5523
3.05836	1.87772	-3.17943	0.99746	6.55775	0.538216	0.127377	3.04477	2.08224	9.94812	-0.014358	4.73481	1.10499	5.04639	1.31385	3.16648	-0.740758	3.25535	-0.756102	0.0684355	-0.0464579	-1.351	4.05918	2.66355	7.57551
3.05714	0.362648	-1.94895	-0.559824	4.83479	0.309847	-1.92219	2.54593	3.85179	9.36821	0.505662	3.27923	1.58016	4.33626	3.77524	1.4054	5.15725	2.93214	3.73665	2.20291	0.707571	2.30243	1.28345	0.453003	7.4845
3.05591	1.5124	-2.13091	-0.534159	5.54522	-2.12093	1.77921	1.06495	1.94804	6.70556	0.225924	2.83979	2.72418	2.22913	1.12247	3.26798	2.9407	1.43032	-0.499434	1.80024	0.642089	-0.18722	0.979348	0.458662	4.58121
3.05469	1.84673	-1.58983	-0.279822	5.48891	-1.13846	0.251638	1.08416	0.687464	6.54393	-1.09903	1.17697	0.888609	2.21779	0.140158	1.9351	2.20564	3.13202	-0.294832	-0.645353	-3.67218	1.19308	1.59713	1.67891	5.32747
3.05347	1.38954	-0.223435	-0.17848	6.82271	-0.359474	-1.15933	0.997345	0.695264	5.90172	0.737555	1.07864	0.324839	2.1667	2.85268	-0.670312	-0.115796	0.999593	-1.80075	-0.847643	-1.05449	0.0303147	3.61411	2.05485	4.36952
3.05225	-1.1065	-2.56919	-0.610441	4.07721	-1.21392	-1.62015	1.23638	-0.1617	5.66035	0.62931	0.663089	-0.264065	1.31399	0.725337	-0.450113	1.91753	2.71542	-1.37526	-0.987355	0.403872	-0.352805	-0.924784	1.28052	6.1435
3.05103	0.597293	-3.37366	1.16039	6.36556	-0.876888	-0.883601	2.54711	-0.102797	5.19754	-0.919214	1.49921	-1.43295	0.476409	-0.884002	-0.210964	-1.64221	0.93964	-0.720499	-1.65829	-2.55901	-1.00613	-0.168874	-0.795479	4.2454
3.04981	3.09215	-1.49365	-0.801678	4.35657	-0.736735	-0.659159	1.3953	-1.02335	6.14694	-0.700342	3.66724	-0.764157	0.832877	-2.23156	1.30157	0.553309	1.03702	-1.15225	-0.0372604	0.284778	-0.526444	1.03584	-2.3375	6.15146
3.04859	1.59876	-2.8638	1.42267	4.71261	-0.925479	0.867486	3.17755	1.28235	7.77455	-0.901122	1.54216	1.04836	1.70139	2.08602	0.252587	-1.4752	1.16344	-0.851184	-0.498964	-2.98487	1.41782	0.189042	1.75784	5.84276
3.04736	0.107824	-1.4279	0.984513	6.77462	-0.211791	-3.91798	3.9982	1.46599	7.37143	0.266763	4.5024	-0.0908215	1.59582	3.16245	0.949157	2.56213	1.62605	0.165882	-1.39594	-1.1971	1.30712	3.15953	1.67909	8.37533
3.04614	2.5588	0.190337	2.81001	4.53412	0.0435232	-2.4359	3.55809	-0.33044	12.115	2.55681	8.30777	0.125156	5.46695	3.97072	2.77044	0.271736	2.321	2.18599	1.13356	1.45839	1.80466	2.7238	3.49234	7.67458
3.04492	3.65154	-1.58581	1.12679	6.06379	0.956399	1.02866	6.21595	0.89505	14.1415	2.27448	9.43491	4.64835	10.0031	5.58717	7.26356	4.88048	4.4855	7.30105	2.24705	1.84254	-0.0595247	4.90848	6.14741	9.49626
3.0437	6.83475	0.58197	2.34915	6.69766	2.34448	-1.02209	6.23246	5.22105	15.7155	1.23628	8.6842	5.88345	12.9939	6.62394	6.45173	6.16823	5.84664	5.35664	5.88853	4.10273	2.39886	5.39301	6.20009	9.74069
3.04248	4.34334	0.0570095	2.43799	7.18837	2.86797	3.5475	6.39509	3.26886	15.9374	3.14014	7.91857	5.05538	11.2461	4.76255	8.00849	8.74017	6.65115	5.70781	3.95152	2.54433	2.95379	8.97367	5.70494	11.8599
3.04126	5.43522	0.874236	0.21625	7.23151	2.0853	2.83594	6.39076	4.92262	13.8755	4.52279	8.71656	4.11017	10.0724	5.86328	7.64421	7.78605	9.40285	5.90091	4.3796	3.72417	4.95705	7.74235	5.29183	10.7976
3.04004	3.74135	0.10429	3.67352	9.66886	0.955514	1.68543	3.88102	4.07117	10.9894	3.82684	6.12069	5.47438	9.35742	7.36133	5.96783	8.34701	7.72413	2.42773	2.45515	3.1967	3.82593	9.08698	4.61512	7.25974
3.03882	4.83352	0.110313	-0.607591	7.33054	-0.165792	1.881	3.52183	3.54372	11.0269	3.25741	7.56273	3.58434	5.86985	5.32167	5.46341	7.825	6.05962	4.2631	2.53245	3.12462	3.44518	3.88391	3.22397	9.89863
3.03759	5.12783	1.91687	1.44511	7.11644	0.121698	1.22582	3.5663	3.81	9.25685	3.40289	6.36095	3.80827	5.76364	8.5025	4.08853	6.07753	6.21946	2.92596	1.82661	1.79109	3.47413	4.5225	4.17217	8.43245
3.03637	3.52562	2.16093	2.03142	6.90014	-0.100127	0.520571	4.09709	2.30795	10.0126	3.76029	8.63397	4.65387	6.87369	8.09848	4.24209	3.78096	5.50445	2.14612	-0.279159	1.78465	6.24195	6.12638	4.35695	10.0102
3.03515	8.0605	3.66019	4.84027	7.71244	1.95149	1.06427	5.07359	4.5435	11.1336	2.91061	12.5812	3.42882	7.36536	8.64112	4.06204	5.35833	4.09847	3.31577	2.74293	3.34012	7.60042	5.30622	5.22391	9.87421
3.03393	9.99426	8.21483	3.6109	8.40079	5.26384	3.83695	8.27816	3.42328	15.7075	6.43769	17.5419	7.77754	9.1292	14.6336	7.47525	7.39169	5.37259	4.41656	5.16171	4.70517	9.18554	7.88022	7.95297	13.5134
3.03271	11.3176	10.012	8.05878	11.4314	9.62971	3.93869	13.6262	7.23463	17.4386	11.2693	24.0788	9.74813	14.7611	16.7936	10.5376	8.84147	9.29938	6.05276	4.75307	6.23873	12.862	12.0362	17.526	16.4406
3.03149	12.6029	12.0129	10.4318	12.4289	14.469	6.22368	14.4982	10.716	24.2918	14.3665	31.5441	17.0484	20.0608	19.4216	15.2309	14.1294	13.1425	14.0695	7.12287	10.4866	16.3867	14.8891	19.3929	19.4678
3.03027	13.8232	16.5214	11.1656	16.7324	12.4419	8.89098	17.3735	13.6099	27.2716	15.2489	36.9136	15.9324	22.3536	24.3679	15.4446	18.6223	13.19	15.1814	10.7472	14.0578	19.6641	19.3248	22.9405	22.3652
3.02904	18.3348	23.7516	13.1591	21.5152	16.618	9.3837	20.6202	17.1909	29.9736	19.8306	40.0089	20.5959	22.5081	26.7971	19.6608	22.4329	17.9379	16.651	12.4182	20.1269	20.8575	23.3444	23.2606	26.9167
3.02782	31.3938	32.9608	15.4166	22.391	20.1441	17.0725	31.101	18.7259	37.7335	23.8444	49.9107	24.6281	28.0061	31.8841	27.5323	28.704	24.4281	19.3212	18.4668	33.0898	28.7274	26.2125	33.7597	30.9284
3.0266	33.226	44.5247	22.7543	27.1383	36.6233	24.6233	50.8045	31.3394	53.9939	35.0848	78.552	40.9563	39.2941	43.3613	48.4402	37.5955	35.6372	37.569	39.0321	45.3412	43.9049	33.5898	50.2828	45.6236
3.02538	27.1203	54.4562	32.5848	38.4975	54.0324	49.7536	62.4092	50.1769	74.055	48.3696	93.2245	59.3986	57.1562	53.0358	62.2717	54.4183	56.2432	46.1716	46.2171	59.6224	52.2282	42.1848	51.1036	61.6412
3.02416	26.7464	57.6916	28.88	64.8937	38.4358	56.9641	41.8337	53.1895	57.9712	42.0923	54.2636	42.482	57.9326	45.0964	48.7443	53.5345	57.2327	34.7194	40.6311	67.5056	46.0284	33.7176	36.3444	52.4603
3.02294	16.7785	41.3336	20.3832	65.5894	19.3516	46.3112	22.7823	44.4411	37.2248	35.9124	21.9389	34.7761	38.1576	28.0032	34.3965	45.6023	50.9915	32.6525	26.4177	44.3148	22.6602	21.0227	21.912	37.2219
3.02172	15.1427	27.3398	10.9094	38.9281	12.9263	32.1752	17.7873	31.3695	26.8909	28.9744	14.4298	27.4947	26.1023	20.4123	22.776	43.1394	39.5041	27.5065	16.0948	27.9225	13.3916	13.8981	12.6458	26.7214
3.0205	16.6657	18.7157	7.89887	21.4623	9.6825	23.6475	10.5919	21.2926	20.6243	18.7516	12.2387	18.678	19.8549	16.4257	17.9429	24.9414	26.2376	20.0449	13.6379	19.3611	12.363	10.9688	11.3114	17.7101
3.01927	12.51	14.8045	8.42041	16.1192	8.65885	15.6707	12.626	15.4336	16.3739	13.1069	11.4485	14.0618	18.1795	12.2004	13.7368	16.167	20.0484	14.8191	10.3165	10.6762	9.15648	11.5815	10.05	18.1708
3.01805	11.8194	11.3227	5.71065	14.4146	9.36757	13.9296	10.4418	14.8422	17.0934	10.9424	14.9662	13.4904	20.4057	11.2444	13.338	12.2169	18.0888	14.3816	9.83775	7.2791	9.16641	8.42611	10.9776	14.1902
3.01683	12.6365	8.84411	6.86022	16.2394	9.61836	10.6965	11.9794	12.6426	18.7833	12.3466	17.372	14.7459	19.6439	11.6174	13.3743	12.221	16.8723	14.5304	8.70512	7.04591	10.2441	11.0101	11.7894	16.8523
3.01561	11.8993	9.35896	10.634	15.8354	12.2097	8.41292	12.2292	14.264	19.2364	12.3437	18.2571	14.8019	20.1324	13.2309	10.6753	11.0369	18.0035	13.9921	8.9294	7.22846	10.4773	9.59597	13.2122	18.5429
3.01439	11.5781	11.4154	7.84987	16.1738	12.7733	9.4587	13.2274	14.2404	18.9133	14.4489	17.4278	14.8387	19.2583	12.6142	12.6446	12.7504	17.3065	14.5319	8.81267	9.77066	10.6356	9.7774	13.1931	18.8858
3.01317	9.98711	10.9074	10.3785	19.0674	8.42377	11.1378	13.4227	13.8011	19.3445	15.1595	11.4634	11.4142	19.8552	12.0983	8.69766	11.3117	15.734	13.1262	7.98022	7.77989	11.8256	8.88524	12.616	17.9519
3.01195	9.51218	8.98835	6.85695	18.5404	10.5944	9.29779	10.7501	14.8408	17.0914	13.7214	10.2305	10.3096	16.0342	12.254	8.80443	10.4909	14.4608	11.9195	7.46204	6.32251	10.862	10.0106	10.2616	16.655
3.01072	8.44948	8.41055	6.4748	16.749	8.30279	9.29807	10.2929	13.1038	13.1062	11.4001	7.79029	9.90651	13.2149	8.95737	8.79499	8.66611	12.1752	9.19524	8.12343	6.95577	9.25568	6.75802	8.2961	13.3007
3.0095	6.9739	5.55183	6.92139	16.1671	3.82786	9.04003	6.68369	10.2344	12.1126	8.30764	6.21939	7.48473	11.8606	8.91686	5.78715	7.22135	10.3193	6.97585	5.79182	7.95861	8.33737	4.54204	5.46003	12.5333
3.00828	7.66841	5.31736	6.42922	14.7806	6.02834	8.91792	7.37356	10.5109	9.32779	10.056	7.13475	5.27177	7.9061	7.65481	4.29213	5.89737	8.00449	6.20521	5.67037	4.19131	7.81135	4.94392	5.03752	12.0376
3.00706	5.89236	5.14618	6.46145	14.058	6.67022	7.91477	5.37995	9.62599	10.3848	7.16085	5.14631	2.41859	7.74423	5.33567	4.4343	4.86495	5.42752	3.70179	3.789	3.25389	6.91551	2.85937	5.20337	10.9913
3.00584	7.16267	4.32468	5.61678	13.9871	5.24883	7.11054	7.27003	7.36642	11.1835	7.88891	4.4402	5.18168	8.54203	6.58561	4.15872	3.11077	5.41826	5.16685	4.94229	4.50549	6.88528	7.52228	3.97399	10.3167
3.00462	6.48027	5.88088	5.01946	14.1399	7.32062	6.73799	7.6622	7.37425	10.618	7.93693	7.30994	3.29903	7.89531	6.87235	2.55719	4.54432	8.63202	5.88635	4.44327	3.16154	7.3413	3.52815	5.22912	11.8218
3.0034	5.91795	5.54378	7.10972	12.7026	6.63537	8.1438	8.59616	6.60826	13.7452	6.06609	8.41343	3.68396	10.5106	8.41877	3.38963	4.06473	7.7258	5.35755	5.58321	3.06076	7.95188	3.30016	5.22117	13.4051
3.00218	8.2895	7.54183	7.10778	13.2659	7.18972	7.98247	9.13336	9.40934	15.0407	10.3903	11.2052	7.21802	12.9471	7.20449	5.00121	7.16766	7.8643	5.95924	4.7416	5.73505	6.43998	5.61213	8.37503	13.8391
3.00095	8.99119	7.40705	6.62701	13.6729	6.41654	8.8036	11.2217	12.3415	16.4071	8.37119	12.0057	6.84503	14.3652	7.57084	6.34451	5.51488	10.2797	7.25924	6.76071	5.73137	7.44683	6.68692	8.79007	13.7957
2.99973	9.53162	9.01992	6.42598	14.0875	10.0132	9.16591	13.6794	13.2585	18.7195	10.8658	13.2598	6.44593	17.7339	8.52934	5.53045	7.15283	9.7627	8.87961	5.94905	6.29914	8.63962	7.80646	9.67215	17.0322
2.99851	9.95741	10.2839	7.94552	17.2922	8.76782	9.91393	10.3853	10.0825	18.0119	11.5203	8.72738	7.74254	18.1973	8.72322	5.5984	6.75978	9.77952	6.69038	6.0677	7.44231	8.68729	9.80075	7.99643	14.0503
2.99729	8.81257	6.27624	8.79983	16.4533	5.83607	8.71679	7.7859	11.2098	15.4711	11.1148	6.32199	7.32516	18.3272	8.98889	5.89874	9.54278	11.0064	5.1681	6.95682	5.89231	8.5464	7.98253	8.45695	15.7549
2.99607	8.74465	6.97971	7.74632	16.0015	4.31996	9.10236	7.02288	11.7221	12.8808	9.45513	4.6131	6.97652	14.5995	7.68347	4.73409	5.7346	7.82712	6.83076	6.57924	7.04621	9.09772	7.11377	6.51886	13.3622
2.99485	5.58776	5.94322	5.13708	16.9257	3.84968	7.40484	8.03067	11.2284	10.9569	9.03717	2.68325	5.41759	12.1452	5.90351	4.4844	7.08026	8.62832	4.75859	6.23516	4.61155	7.52759	3.8201	4.35392	11.6349
2.99363	5.90908	5.23676	5.17967	13.0348	3.31661	6.55515	5.32423	8.31383	9.82345	6.01786	4.66786	3.92968	10.8081	4.9179	1.39689	2.47083	3.8735	2.8028	2.75537	2.47121	4.4997	4.09403	3.24841	10.9503
2.9924	5.39198	3.85892	3.6868	9.81274	2.26897	6.79982	4.27145	6.21767	7.07053	5.36911	1.93134	4.54194	9.35228	3.64391	2.0363	3.72021	4.61083	4.12712	4.2717	1.75612	5.15706	5.0964	2.99491	7.96951
2.99118	4.83702	3.7841	4.06748	9.03694	1.83329	4.79269	4.00413	7.63865	6.86454	4.38124	2.77278	1.25802	7.78397	2.39162	1.83388	0.941426	4.9462	2.09438	4.71871	3.48393	5.33291	4.28216	2.92162	8.374
2.98996	3.55818	2.05735	4.04471	11.8	2.27109	4.462	4.18787	7.61193	8.43672	5.14717	1.35285	1.90846	6.2547	2.21233	0.417774	2.21649	2.80896	2.44554	2.80331	2.85801	2.32325	2.05348	2.16736	8.72348
2.98874	3.54529	2.84262	2.60755	8.40276	2.11081	2.9435	4.58934	5.98055	7.01553	2.94994	0.843073	0.376592	5.86023	2.51524	1.28057	0.449757	2.80347	-0.0748935	3.83151	1.22584	3.0857	0.930986	1.33862	7.29247
2.98752	3.69606	2.68699	3.62752	9.18768	1.66815	5.64386	4.19628	4.60489	7.2471	3.46666	2.09303	4.2851	7.22615	3.00355	0.643984	3.40297	3.50131	0.303337	4.26641	1.63891	2.70072	0.645168	3.01933	7.06681
2.9863	1.89534	2.32862	3.39738	8.97653	2.21723	5.04014	4.94155	4.83108	5.06974	2.17974	0.505036	1.25306	6.77743	2.32039	0.910924	0.476458	3.13987	0.40462	2.09785	3.5752	2.16381	1.61011	3.74664	7.55333
2.98508	3.45547	1.82758	3.67279	9.7378	0.651562	3.12393	4.1988	3.0864	8.68347	3.25844	0.749043	0.0205505	5.95965	2.83554	-0.0359602	1.01983	2.65373	0.933596	2.19195	1.16795	1.89061	1.73513	1.57491	7.3563
2.98386	4.52495	1.22816	3.17412	11.6125	0.155815	5.17657	4.68172	5.69357	6.12924	2.41078	0.171912	1.51378	7.08637	3.10067	-1.91199	0.727244	1.79135	0.770894	3.40279	2.23572	0.460681	2.46005	1.53473	6.76999
2.98263	4.19965	0.0499365	4.80512	9.97572	1.42639	5.12191	4.87318	5.02502	5.09272	2.45075	-0.27488	1.62693	5.90848	2.40622	0.58851	1.44803	2.29162	0.375622	1.75997	1.1678	2.88614	1.75521	0.438327	7.5996
2.98141	1.9837	0.847804	0.173558	8.05896	1.47286	4.4875	2.89143	5.12799	5.15714	3.51588	0.508426	1.46594	6.86469	1.02251	0.0898097	2.16525	1.70191	0.796799	3.14139	-0.050988	2.32013	0.543826	0.885265	5.73006
2.98019	3.21253	0.948283	1.4055	9.59118	1.04945	4.25638	3.60845	5.26543	6.28038	1.71484	-0.48669	-0.670889	5.8877	0.996687	0.719834	1.40176	1.59509	-0.890098	1.79719	0.0519693	1.81676	1.15363	-1.74974	5.41507
2.97897	1.34118	-1.20616	0.190106	6.90721	-0.07042	1.41292	1.35939	3.40606	4.82214	2.63192	-1.46548	-1.06402	2.32183	1.75689	-0.458147	1.61388	2.48859	-0.913651	1.29236	0.150867	3.18149	0.667188	0.796658	7.80059
2.97775	1.44167	0.135671	3.03797	8.17763	0.0870693	4.22445	2.95799	3.66575	4.0221	-0.291336	-1.06603	0.0688491	2.5793	2.11049	-0.255208	0.81466	1.87882	0.480079	2.78769	-0.0969092	1.76858	1.23905	1.66904	7.09831
2.97653	2.7567	-1.24412	1.58333	6.90142	0.160937	3.0223	2.9216	2.09411	3.90047	0.0850215	-1.99461	-0.484013	3.19706	1.71682	-2.54059	-0.506487	-0.0370276	-0.490675	2.28379	1.25866	1.91853	-0.378521	0.336816	6.76693
2.97531	-0.398757	-0.856908	2.53357	6.34382	1.07318	2.1146	2.47533	1.56716	3.54141	0.549467	-0.200177	-0.712758	3.0702	1.0175	-1.06045	-1.45513	1.57347	-0.157286	1.11459	-0.432839	3.88456	2.19971	2.70804	4.24506
2.97409	0.0626335	0.40095	1.35235	7.86352	-1.05217	2.52819	2.25678	2.62138	4.64743	2.23561	0.143468	-2.40292	2.39653	-0.451203	-1.84591	-0.662509	1.5435	-1.66954	0.802278	-1.51971	2.74879	-0.0712152	-2.39336	6.18447
2.97286	3.02406	-1.38286	0.0975823	7.18016	-0.48632	2.75332	3.00743	2.32445	3.02953	0.589156	0.468168	0.337128	1.24727	0.467071	-1.48859	-2.77608	0.396927	-1.59077	0.298732	-1.94399	2.21807	0.826882	-1.00653	5.50693
2.97164	2.35916	-0.368177	1.55478	6.69787	2.6594	0.0320573	2.84243	1.51961	3.92221	0.738891	-0.939714	-1.11394	-0.359979	0.336845	-1.48682	-1.1803	-0.0374621	-3.53529	-1.84976	-2.09827	-1.22459	-0.910526	-2.617	5.96134
2.97042	-0.0406554	-1.43635	0.455853	5.14264	-0.937458	1.93185	2.58365	0.19602	2.80474	0.716392	-1.58986	0.122882	0.637611	2.12829	-2.32117	-1.73201	1.95771	-2.3453	-1.53739	0.662401	-0.522895	-0.948688	-0.73169	4.47637
2.9692	2.50573	-3.15777	0.44336	7.28637	1.12761	0.300449	2.31896	-0.259252	2.14213	-0.577471	1.71004	-0.214314	1.53725	0.508852	-1.09674	-1.70596	-0.378639	-2.72801	-1.82836	-0.912505	0.270198	-0.990246	-0.754521	3.84854
2.96798	1.04028	-2.16717	-0.69552	5.57311	-0.327586	1.34793	4.43994	3.5822	1.23363	1.36954	0.310089	-0.838575	1.18283	-1.08163	-2.92325	-0.282266	1.19003	-2.90251	-0.206264	-2.13295	0.325703	1.2803	-2.00743	3.84096
2.96676	1.30986	-3.41516	-0.207902	4.97115	-0.024395	0.663815	2.06049	1.28382	2.33675	2.66649	-1.16949	-0.781632	0.299871	0.517759	-0.128153	-0.947611	-0.605808	-0.299693	0.00885335	-1.63427	2.84344	0.807421	-2.38522	4.45861
2.96554	0.747287	-2.30125	0.077702	3.82763	0.25821	1.11698	0.0647211	1.16503	-0.300523	-0.42135	-1.59535	-2.31807	1.13404	0.906184	-2.52203	-1.53057	0.770137	-0.534095	-0.372203	-2.64354	1.35426	-0.616615	-1.05029	3.66437
2.96431	0.288518	-0.85882	0.208809	6.44045	-0.114382	-1.56356	1.14185	1.06018	2.2724	0.672187	-0.206908	-1.6268	2.9247	-0.317339	-2.99724	-1.57896	-0.927732	-2.56256	-1.46222	-1.87175	2.99385	0.637231	-0.474928	6.70308
2.96309	2.94562	-2.06602	1.84951	4.84888	1.93999	0.545758	1.91828	0.610582	2.83017	-0.45132	-1.59122	-2.41818	2.16764	-0.621492	-2.34184	-2.24347	-2.45612	-4.97385	-3.87029	-1.75741	2.34634	-0.269824	-0.959239	4.44239
2.96187	0.593336	-1.57334	0.320599	5.79483	-0.799655	-0.0403311	2.37127	2.84815	3.79934	0.164467	-2.30589	-0.938498	2.45816	-0.0966371	-0.228848	-0.0667567	0.175745	-3.52363	-3.76167	-0.163175	1.02307	0.617014	-0.760436	5.27159
2.96065	0.784013	-1.65473	0.446551	6.10351	0.0481705	2.02881	2.5716	0.0443939	2.67152	-0.0536885	0.90299	0.0653794	2.07656	1.0111	-1.60184	-1.24257	-0.249241	-0.649845	-0.732762	-2.74689	2.57881	1.96095	0.12915	5.40068
2.95943	3.10089	-0.433315	-1.02536	5.76663	1.56052	-1.17309	4.97873	2.70452	2.3325	-1.6041	1.55599	0.607627	0.97429	0.542011	-0.319595	-2.14078	1.21495	-0.767406	-1.55041	-0.68434	2.46343	-1.13651	-0.837632	5.43447
2.95821	-0.997344	-2.61861	0.719644	4.9779	-0.0958488	-0.487108	0.186882	1.92991	2.07001	-1.74842	-0.384651	-1.90806	0.664228	-2.42673	-1.00504	-3.64197	0.454419	-0.849817	-1.8565	-2.0649	0.508264	0.486888	-2.66152	3.51882
2.95699	-0.976208	-2.64326	-1.51003	5.40273	1.21729	0.754843	0.539551	1.98147	3.98139	-0.486272	-3.39574	-0.670614	-0.346098	-1.4515	-0.0112441	0.103834	0.23832	0.0228282	-4.58745	-2.939	-0.420907	-0.684361	-0.715869	5.39737
2.95577	0.38793	0.0432405	0.915349	4.79398	0.150455	-0.518708	0.569721	1.35645	0.169262	1.04696	-1.5563	0.677909	0.03935	-0.43081	-2.16279	-3.1749	-0.893385	-2.33826	-4.05043	-2.7654	0.614071	0.0731853	-1.58305	3.58329
2.95454	0.423898	-1.32472	-0.967197	6.59969	-2.16016	-0.834827	0.273987	1.47599	0.972514	1.68722	0.316356	-3.41298	0.0201239	-0.692365	0.682591	0.681386	2.21117	-4.47878	-1.56376	-2.6245	1.30708	-0.103371	-2.84767	5.48592
2.95332	2.42171	-0.426065	0.913893	4.53982	-3.14971	1.13184	0.782131	1.70769	1.97243	1.81731	-1.63748	-3.63627	0.19625	-0.376347	-0.504905	-4.48463	-2.33062	-3.54852	0.0693881	-1.36204	1.00967	1.24797	-2.85289	5.8619
2.9521	3.22211	-2.64054	-0.347428	5.72497	0.546345	-1.10015	1.38145	0.488542	1.31489	1.99714	-0.560534	-1.86245	0.894134	-1.96832	0.449818	-1.09105	1.56197	-0.56073	0.280482	-1.32949	3.08818	0.608851	-1.7251	5.16174
2.95088	2.725	0.138621	0.0989132	7.21612	-1.10099	1.11559	0.0680587	0.941838	0.907704	-0.136077	-2.0519	-1.32159	0.413531	-2.78465	-1.32872	-3.20879	0.312156	-1.60746	-1.24752	-3.59232	2.02087	-1.074	0.543875	3.23607
2.94966	0.789912	-2.03106	-1.58909	6.44961	-0.636955	-0.736623	1.66888	1.00639	-0.0708008	0.358238	0.343572	-0.0498502	-1.02291	1.06787	-1.96175	-1.86243	1.70176	-0.993238	-1.65242	-3.57597	0.485838	0.96984	-1.21585	5.27143
2.94844	0.5244	-2.56474	-1.12203	5.09833	-0.311785	0.0590131	-0.835441	1.67995	1.77002	-0.208496	-1.60082	-2.2179	0.546803	-0.822909	0.270625	-2.09696	0.504322	-2.54187	-1.61045	-3.26546	-1.90448	-1.09617	-0.931222	4.66991
2.94722	-1.7424	-3.10762	1.09827	4.87738	-1.99705	1.07677	0.981547	0.887913	0.0478106	2.08281	-3.35886	-1.3521	-0.713657	-1.29233	-2.07203	-0.424235	-1.91996	-2.35851	-2.68972	-3.23773	0.733118	-0.894047	-1.40559	3.59092
2.94599	-2.17094	-2.74921	-0.393718	4.43794	-2.51606	-3.22336	0.181479	-1.05545	1.20183	-0.602083	-2.73133	-0.0264957	-1.09115	-0.106879	-4.57616	-1.48556	-1.51938	-2.69569	-2.70543	-4.43049	-0.0825589	-1.37586	-3.57257	2.61626
2.94477	-0.692165	-1.92303	-0.99579	8.26411	-1.50499	-0.500098	0.776748	-1.10541	0.494655	-1.17841	-4.22995	-1.26107	-1.61941	-1.18808	-3.25916	-3.54586	-1.02653	-3.36902	-0.824087	-4.11351	0.0720356	-1.39766	-2.30476	1.35467
2.94355	-0.579812	-3.91716	-1.67309	6.06208	-1.24212	-2.24289	0.160979	0.724051	-1.14449	-1.55176	-2.31462	-1.69306	-2.46711	0.227575	-1.25902	-3.17451	-1.46777	-2.3343	-0.874471	-1.92856	1.70216	-1.58959	-3.46391	1.94111
2.94233	-1.34725	-2.9016	-2.03056	3.76644	-3.50399	-0.0907996	-0.108512	1.00001	-0.603293	-2.47803	-0.338089	-1.50851	-0.405811	-3.5503	-3.28754	-2.75433	-1.6868	-1.53561	-2.86272	-4.35043	-0.928319	-0.686514	-1.00279	3.93957
2.94111	-2.62073	-4.27554	-4.32894	5.92056	-2.92393	-3.52345	2.14622	1.2976	2.32557	-1.20111	-1.66445	-2.0593	-0.712437	-1.26704	-2.12978	-3.73482	-0.528147	-5.33903	-1.35471	-2.73328	0.739419	-1.69824	-2.30168	3.89619
2.93989	-1.8995	-2.93074	-1.36592	4.44773	-2.98763	-1.05433	1.01121	-2.08548	2.31793	-0.192579	-2.06765	-1.6256	-0.943561	0.110866	-2.17472	-3.2212	-2.07212	-2.80128	-2.45823	-4.21033	-0.610132	-1.64617	-1.32931	2.59559
2.93867	-2.86761	-3.30046	0.0975029	5.05884	-2.23534	-0.181854	0.620052	-0.173346	1.06536	-0.916907	-2.2405	-2.36618	-2.99649	-2.16744	-2.69814	-4.82586	-1.55252	-2.2787	-3.47816	-3.63395	-0.533215	-2.11099	-1.35873	3.50015
2.93745	-1.32109	-2.49735	-1.18265	6.3872	-0.803174	-3.46614	-0.145032	1.97833	1.39794	-0.759871	-2.42938	-2.62527	0.868469	-0.370661	-1.54412	-3.58724	0.0484082	-3.90716	-1.36672	-2.87122	0.13423	-2.09787	-1.64576	2.41928
2.93622	-0.730271	-3.37425	-0.485661	4.67696	-3.3285	-3.43542	1.1071	-1.69593	1.92157	-2.1764	-1.35152	-4.00718	-0.540425	-1.65944	-1.5977	-3.76128	-2.66636	-3.61986	-1.90922	-0.145409	-1.5431	-3.07616	-1.76904	3.47978
2.935	-1.62674	-3.07165	-1.63485	5.89673	-1.76916	-0.773547	-1.51355	0.981554	0.430569	-1.586	-2.80482	-2.44408	1.07303	-0.96142	-3.30443	-3.93917	-1.4537	-3.68509	-2.07261	-2.96951	-1.61095	-2.03234	-1.96181	2.60965
2.93378	0.343653	-5.57292	-0.852708	6.49671	-1.38576	-3.54635	-2.51263	1.37043	1.28094	2.39595	-2.6601	-2.847	-0.841746	0.0734059	-2.949	-5.23554	-0.438255	-4.60631	-5.08901	-2.96146	-1.6333	-2.59006	-0.866848	4.8678
2.93256	-1.47029	-1.19661	0.527532	4.84556	-2.21871	-1.68589	-0.376914	-1.45481	2.11652	-0.158029	-2.85312	-2.50313	-2.36266	-1.5754	-2.93253	-2.44261	-2.20986	-2.62072	-1.97752	-3.60391	0.339873	-3.20591	-1.31343	3.62521
2.93134	1.48855	0.648953	-0.808833	3.77059	-2.18379	-1.21195	2.58703	1.28235	2.39622	1.36591	0.016207	-2.74385	1.03858	-0.00707206	-1.40212	-1.52031	-1.67121	-3.14059	-0.769612	-2.49409	-0.0452398	-1.29883	-2.06898	4.37079
2.93012	-0.556804	1.06814	0.0706551	5.63457	0.169478	-1.19625	0.301735	2.29013	3.99852	3.66673	0.36375	-0.31355	-1.78041	0.268267	0.0277359	-1.55338	-0.461998	-6.34313	0.228024	-1.12467	1.48653	-0.108171	-2.83749	6.17159
2.9289	2.02055	5.14167	2.92757	7.95245	0.131504	0.114808	4.45529	7.61554	8.70563	6.75854	-0.0413545	-2.06492	3.46978	3.46275	2.44757	-1.97446	-0.443203	-1.61185	0.496016	3.48781	2.82573	1.71739	-0.275455	7.33734
2.92767	7.96917	10.4162	8.44752	12.2509	3.80547	3.40448	8.55	12.3394	17.2318	10.0969	0.408577	0.995862	4.20498	12.0751	7.84847	-0.83313	0.293983	0.488088	0.543239	8.8156	4.51906	2.76548	3.14581	12.3244
2.92645	12.3144	13.7188	12.8007	34.9675	12.441	13.7072	24.9099	26.7798	31.5322	27.5188	4.45402	1.52735	15.5694	30.7689	22.3531	0.873894	4.37338	-1.44848	3.78587	25.5406	7.60143	9.22071	2.15392	23.2346
2.92523	20.8685	15.9012	25.2561	37.5211	30.3376	29.7804	32.0157	24.5591	21.2399	29.9602	7.48749	4.3237	30.2474	24.2514	28.8964	2.84441	7.14573	0.990436	14.2993	26.9031	13.184	15.9504	6.30628	34.8234
2.92401	24.9348	10.2044	18.395	15.5197	21.7712	22.9622	15.2515	10.432	8.04201	9.40447	18.2983	8.56168	19.1471	6.25263	16.3007	8.24095	17.2122	1.78442	24.939	8.18196	20.4928	21.6509	18.7409	22.5972
2.92279	13.7124	6.6661	5.76433	7.37817	5.57176	6.14092	5.20549	6.28919	5.20243	2.08215	31.6996	26.3662	6.43311	2.953	1.97289	22.0733	25.2068	16.5305	15.915	2.3181	19.581	16.1014	23.606	9.60372
2.92157	5.59539	2.88913	2.76165	6.41043	2.54029	1.56102	3.67026	1.93367	2.00926	4.68245	15.2917	27.7836	1.613	-1.09285	0.136253	22.5521	17.149	19.4205	4.83292	-0.814091	13.2976	6.17363	18.3547	9.83452
2.92035	4.88471	1.81331	3.31179	5.0126	-1.62096	1.70699	1.28394	1.99538	5.73757	3.29135	3.67622	6.50058	2.78462	3.85873	-1.00827	13.6841	5.75211	14.5873	2.85013	-0.124475	7.71632	4.18017	8.41213	6.43913
2.91913	2.9272	3.24108	2.29307	7.18884	2.10628	1.89033	2.85055	5.18662	7.53825	4.10545	3.8087	3.18818	3.45022	2.65863	1.93025	3.71531	6.10882	10.2633	1.83293	-1.18458	4.30132	1.79265	2.86095	10.8447
2.9179	4.33849	2.21303	4.37169	11.8779	2.81404	4.20854	6.93484	7.12226	9.37804	7.17353	2.74381	1.18611	2.36836	6.69628	2.84495	1.97765	3.41519	4.5622	2.63084	3.22706	4.64211	3.89974	2.78282	9.25636
2.91668	4.94322	7.06196	4.32664	14.3256	3.15885	4.94461	8.35839	6.33526	13.6518	12.479	4.81735	0.605814	4.36206	7.6165	5.53082	2.48005	2.88213	2.27319	1.37772	7.95275	7.44452	4.82747	2.40078	10.7968
2.91546	9.27521	6.72681	7.58833	15.3516	5.31164	7.45742	12.7674	11.6855	16.8445	18.4461	5.3333	2.27943	9.2442	13.8534	10.825	-1.1529	6.40036	3.85606	6.32296	9.20365	8.55022	8.34627	4.67883	14.1085
2.91424	12.2807	10.7699	9.01923	20.0069	11.3048	12.2959	15.586	13.8368	20.7428	16.9666	12.7983	6.31451	16.6449	16.0897	16.1832	3.90795	7.95923	9.04188	11.9413	12.1867	12.8651	11.2491	10.5415	23.4723
2.91302	13.281	12.2976	13.8074	18.528	9.72181	13.0715	14.8036	15.145	21.1728	12.3101	16.4045	10.073	15.2241	14.6254	12.1412	8.70604	13.5979	11.0833	13.5216	12.9642	17.1285	17.0694	14.6844	21.544
2.9118	10.7087	15.2271	18.0689	26.5147	14.1511	14.7342	18.5305	18.6625	22.3756	15.7884	17.3479	10.6592	11.3201	18.6784	14.9963	8.73297	15.2482	11.043	11.9664	19.5487	14.6689	12.2989	13.09	21.6189
2.91058	12.0037	14.1121	24.5981	30.4229	21.1652	16.7602	29.299	22.5535	22.4064	17.6149	10.2737	10.2885	16.3738	19.4089	22.3208	12.2377	12.0454	13.4127	9.34361	26.8055	12.0255	10.0069	10.9759	25.2481
2.90935	12.1156	11.5161	25.5502	26.1149	27.4034	16.8204	26.4668	17.0021	18.2059	16.7855	13.044	9.48186	21.4255	16.957	19.1981	17.354	12.2583	13.1794	12.949	19.0823	15.6548	14.146	10.8087	22.1856
2.90813	15.406	8.64663	18.6455	18.7972	19.0724	17.6324	14.7475	11.041	10.3519	9.45238	19.3185	12.8952	16.5098	10.2419	11.4814	16.6066	15.2764	11.1709	15.1791	9.6427	17.4143	15.4503	15.5426	15.368
2.90691	13.0754	8.09099	9.7635	9.39582	9.82874	6.66484	9.02125	7.8623	8.71405	5.43897	17.9166	20.2252	9.36582	5.88146	5.43759	22.832	18.3641	14.9742	9.44137	4.70732	13.2468	16.9295	18.1616	11.3342
2.90569	8.27023	6.34989	4.23448	9.88564	5.25124	4.96252	5.85753	9.97572	11.4399	5.8277	11.8829	14.9537	5.99117	6.89921	2.1687	15.1837	13.9908	12.2773	7.53363	4.16775	8.98744	12.9403	15.8888	10.7959
2.90447	8.62321	6.44979	2.98619	14.1969	4.25742	6.41183	7.37013	11.0486	9.51655	8.11397	5.23769	7.42278	8.32388	9.5628	4.6009	9.66088	8.75126	10.2982	8.11906	5.08585	9.48665	9.25127	9.02509	13.8761
2.90325	7.95467	5.10573	6.32299	10.6013	6.19942	7.35853	8.77159	6.71168	6.72178	6.69083	3.95682	2.01508	6.617	5.53681	7.01613	3.51589	7.6506	7.90058	7.23818	2.97033	7.59762	8.0934	7.35	12.7229
2.90203	7.78081	3.49977	3.38996	9.41657	4.13155	5.76157	3.71291	6.29279	1.80528	2.0042	6.82772	4.42044	4.42573	2.85905	0.0744674	3.14733	7.27704	6.67846	8.25969	0.138077	9.29563	6.11605	7.03648	9.89116
2.90081	4.72146	2.75634	2.39522	6.41487	1.10705	1.72694	2.63152	2.25198	1.12232	2.01021	7.80982	5.64615	1.09174	2.41683	0.924038	0.834001	7.89503	6.97431	4.26811	-2.98739	7.01199	4.28337	8.17279	7.09125
2.89958	1.80959	0.0452447	0.961656	5.36112	1.73774	0.596487	1.8422	2.51857	1.13452	-0.631236	2.67818	3.79028	0.478298	-1.09595	-1.62552	3.63802	3.57164	6.4046	1.91182	-2.44962	5.24432	2.62195	5.07405	5.76431
2.89836	-0.114706	-0.574283	-1.15219	3.70464	-2.20903	-1.66733	-1.18603	3.36028	1.04683	-1.08352	-0.646957	-0.179096	-1.92639	-0.45772	-2.85349	1.06232	1.94317	3.08666	-1.04795	-1.39834	4.22369	-0.563147	0.262187	4.64687
2.89714	2.19894	1.63839	1.22639	6.13437	-0.147137	-0.585795	4.36828	5.0136	5.30088	2.68314	-2.35796	-0.263556	-0.299766	0.820098	0.886192	-0.136926	1.83931	3.74732	1.19421	0.482508	2.57265	-1.34788	-0.327465	7.35286
2.89592	1.35614	8.35991	5.85185	10.9713	0.993346	3.40254	10.143	9.92518	16.2906	7.97455	-2.41934	-1.6936	2.66002	9.06458	3.89914	-3.18142	0.464109	-0.629842	1.0289	6.96842	4.38321	1.00348	-1.21729	10.0776
2.8947	6.82232	9.81533	16.0224	30.9278	13.1159	9.48457	24.2838	22.9346	25.7869	21.1398	-0.231894	-1.96038	10.0976	25.7279	18.1597	-1.64482	1.09109	-0.116443	1.88306	22.1774	5.33683	4.55682	-1.56186	20.6785
2.89348	15.0213	12.4338	22.3954	32.9839	29.3127	23.7891	27.7569	19.0809	17.7549	25.5279	3.01023	-0.608263	29.1362	19.4576	23.1414	0.317908	3.89125	-2.23452	12.4672	19.3276	9.8409	13.3592	1.51495	27.7162
2.89226	21.2438	8.80829	13.7301	13.5182	18.0361	21.6577	9.34361	7.67958	5.17482	9.96321	14.4932	5.12426	16.9719	4.53697	9.99018	6.19122	13.4784	4.41338	22.0453	4.23969	14.692	22.135	12.8293	17.5528
2.89103	13.5301	3.74201	4.01674	7.83819	3.23609	4.83581	2.60555	3.98263	0.692229	-0.532531	26.2619	22.5901	4.26295	0.332623	2.47367	14.1343	23.0667	14.15	14.4773	-0.951281	13.8365	18.6594	20.2733	8.35207
2.88981	5.27621	1.52842	0.767436	5.60898	1.27973	-0.257828	0.013572	1.17055	-0.00072813	-1.69555	13.3238	19.5637	-0.663462	-0.0135067	-2.65454	14.4306	13.5485	16.4788	3.77761	-3.19027	7.94935	5.98229	16.7015	5.36426
2.88859	1.57196	-2.76442	0.347414	4.36669	-2.03196	-2.14202	0.459148	0.169588	-0.096096	-1.07072	1.10247	4.3482	-2.41671	-2.64644	-4.67746	6.41702	3.53114	12.3105	1.71792	-4.42112	5.48475	-0.957671	4.3414	4.58036
2.88737	-0.984153	-4.09278	-0.322315	3.08647	-1.5778	-1.56585	2.13769	-1.23026	-2.97243	-1.43246	-1.49947	0.838332	-2.28952	-2.29909	-3.90526	0.319532	2.12765	6.64728	0.03925	-4.5531	1.21118	-1.81731	0.20507	3.10517
2.88615	0.783551	-3.18061	-1.15236	4.94292	-2.16719	-1.56875	-1.59331	0.00714658	-0.862748	-2.32901	-0.642132	-2.63712	-3.70069	-2.63338	-4.45978	-3.97444	0.772668	0.470633	-0.329303	-3.7231	-0.684432	-2.95782	0.990703	4.06568
2.88493	-3.08189	-1.40979	-0.69275	3.78358	-2.86151	-2.90429	1.23532	-0.762058	0.0960193	-1.47003	-1.70924	-4.07705	0.496277	-4.71999	-3.252	-1.75037	-0.56373	-0.906617	-3.06143	-3.59625	0.132033	-1.96413	-2.00216	2.37711
2.88371	-2.66275	-3.50908	-2.97943	2.78339	-4.16805	-3.47229	1.23991	0.0529196	-0.445645	-1.0751	-2.35375	-1.94689	-1.26258	-5.69196	-3.12949	-5.18089	-0.588998	-3.52341	-1.45504	-4.26562	-2.492	-2.93138	-2.19503	3.20261
2.88249	-2.05528	-2.94024	-3.7958	3.19452	-4.04847	-1.29321	-0.446325	1.10132	-3.90746	-4.08206	-1.42804	-4.93022	-3.04471	-4.47897	-6.09223	-3.41396	-1.1432	-3.77253	-2.85979	-5.13518	-1.30866	-2.12982	-4.17994	2.44039
2.88126	-1.83631	-5.79109	-3.67422	3.26869	-1.31247	-5.89709	0.698576	-0.817364	-0.359047	-1.41203	-4.13141	-3.85357	-3.1651	-3.10488	-4.63832	-3.949	-3.57997	-2.4676	-2.62387	-3.78774	-0.845403	-1.72551	-2.17049	2.76848
2.88004	-2.93652	-6.71651	-3.57706	1.58065	-3.21125	-4.22854	0.439159	-3.54699	-1.77208	-0.749161	-3.45065	-4.34369	-0.990073	-3.66277	-2.91934	-1.85907	-3.19894	-3.20895	-2.71209	-4.29518	-2.33349	-2.86087	-3.53596	2.88975
2.87882	-1.56159	-3.50729	-4.73628	3.1757	-3.19383	-2.73071	-1.66396	-0.55897	-0.505675	-3.26837	-3.26804	-4.20262	-2.69901	-3.59199	-3.90137	-3.99268	-1.2231	-4.50843	-2.48131	-5.76957	-3.93548	-3.10451	-2.82748	2.58643
2.8776	-4.5954	-3.99196	-2.7713	3.23201	-1.78372	-1.50504	-2.18024	-0.905573	-0.798302	-0.966491	-4.35535	-3.46788	-3.71196	-4.15313	-4.50526	-5.24147	-3.67256	-5.37358	-2.58259	-4.5785	-1.14114	-2.93447	-3.10435	3.53785
2.87638	-1.15782	-5.60911	-3.40488	2.67229	-2.49181	-3.87931	-1.69713	0.121169	-2.56874	-1.88274	-2.85309	-4.38207	-3.85116	-1.85052	-2.53978	-3.56255	-2.98691	-6.62669	-4.15549	-5.32148	-1.78228	-3.15924	-2.61181	3.03691
2.87516	-1.04478	-5.35298	-0.0790844	3.91234	-4.5684	-4.45006	0.0485053	0.623775	-0.833608	-1.67814	-3.63697	-2.58406	-3.26324	-3.79176	-4.82045	-5.10727	-1.81541	-3.92629	-3.39478	-4.73376	0.212468	-2.69656	-1.68507	2.77652
2.87394	-3.51484	-5.12248	-1.1602	4.27131	-3.2178	-3.14004	-1.18232	-1.24244	-2.18597	-3.75442	-3.60217	-5.31249	-4.91833	-3.30255	-4.47595	-4.38412	-3.91995	-3.09553	-2.66393	-4.25358	-1.2374	-3.35041	-4.96794	3.40548
2.87271	-0.814735	-5.24289	0.537694	2.63434	-2.69371	-2.44474	-0.240102	-2.09942	-0.304321	-2.40305	-2.48142	-3.56031	-4.26804	-3.08242	-2.59669	-5.39081	-0.114355	-4.54524	-1.75622	-5.03823	-1.01329	-3.96697	-3.01701	3.22321
2.87149	-2.38696	-4.94147	-0.564296	3.66556	-1.89648	-3.93587	1.90589	-1.99915	0.0753608	-0.712642	-2.0711	-5.76262	-2.37834	-2.56137	-5.86075	-5.52067	-3.19204	-3.45285	-2.94153	-4.29599	0.674241	-3.07946	-3.05555	5.21194
2.87027	-0.830885	-3.27145	-1.19487	3.0215	-2.92679	-2.77655	-0.249733	-2.64241	-0.184206	0.315758	-1.49329	-3.79016	-0.498793	-2.9671	-3.02643	-3.7258	-1.52879	-3.93567	-1.2823	-5.01301	-2.00593	-0.921434	-2.9167	3.60153
2.86905	0.190397	-3.40736	-1.30914	4.06282	-0.879729	-0.186659	0.106269	-0.390914	0.59576	-1.09413	-1.14783	-1.34136	-0.0623178	-3.02011	-2.96034	-3.17817	-3.33125	-3.60915	-1.74897	-4.96216	1.26478	-1.84634	-4.2941	3.88447
2.86783	1.16998	-2.75123	-1.13367	4.10914	-1.60017	-0.664894	1.677	0.0942258	-1.13754	-1.52276	-0.860249	-2.39723	-0.465486	0.557897	-2.20072	-3.57403	-2.5064	-3.27509	-0.176816	-4.43999	0.949789	-2.8994	-1.64863	3.871
2.86661	1.56815	-2.32703	-3.01071	4.33764	-1.63927	-2.44601	1.13706	1.11239	0.140986	0.681079	-1.21916	-2.33224	-2.05076	-3.52879	-1.89517	-1.22062	-2.42442	-3.29715	-2.00855	-4.23461	-1.08597	-2.212	-2.6964	2.19779
2.86539	-0.0692203	-2.63287	-1.14665	5.44607	-0.394792	-2.35874	-0.412569	-0.933127	0.240804	-2.95131	-1.33782	-3.04247	-2.5262	-4.32246	-2.36688	-1.19232	-1.14557	-2.007	-2.36064	-1.68854	0.261007	-0.575511	-0.232955	0.730203
2.86417	-2.0232	-1.13267	-1.9018	3.00783	-2.09785	-0.220865	-1.6828	-0.601063	-0.592602	-2.07818	-1.376	-1.54764	-1.47451	-2.02289	-4.11182	-2.88595	-0.73509	-1.65999	-4.15353	-3.11338	-2.10244	-3.26182	-2.12642	3.56385
2.86294	-1.30066	-2.29492	-1.706	2.89787	-2.13864	-1.60312	-2.08429	0.266664	-0.385038	-0.882409	-1.59291	-1.78083	-2.45133	-3.99418	-3.15248	-0.991418	-1.92302	-3.5796	-2.65237	-5.47827	-3.37385	-2.67771	-2.15247	2.35729
2.86172	0.287948	-2.34204	-4.27012	5.07767	-2.81248	-3.94523	-0.0480633	-1.45824	-2.32765	-2.12988	-2.49613	-3.42189	-3.00888	-1.77003	-2.19709	-0.837035	-2.91562	-5.15979	-2.44386	-2.42494	0.246612	-1.11601	-2.74961	2.53674
2.8605	-1.53805	-3.18202	-3.98029	3.75023	-3.21262	-1.6843	-0.326281	-1.68479	0.195939	-2.51631	-3.42882	-1.37222	-2.79389	-3.26297	-4.66435	-3.40574	-2.13859	-4.4735	-3.39534	-3.70364	-2.14497	-2.31813	-3.32291	1.23964
2.85928	-2.43679	-3.51833	-3.11492	2.98044	-2.71771	-4.50875	-0.364888	-0.618619	-1.40647	-2.97928	-0.935421	-2.57738	-2.92005	-3.47633	-3.538	-2.73885	-3.84485	-2.96011	-3.83375	-4.81804	-0.165032	-2.36223	-2.10859	1.75088
2.85806	-2.76057	-4.04889	-3.05111	2.57122	-3.45877	-3.74159	-2.67613	-1.77148	-2.27147	-1.55818	-3.15845	-4.51348	-3.70959	-0.727802	-3.61103	-4.45087	-3.43559	-3.84667	-3.69835	-3.18229	-1.19325	-2.62943	-2.23437	4.82981
2.85684	-3.63227	-4.74917	0.534582	5.00968	-1.74452	-5.10976	1.46634	-0.936594	-0.912882	-0.816985	-2.68095	-1.35656	-2.81078	-0.890452	-3.68636	-3.24917	-0.842467	-3.29914	-3.66086	-3.92667	-1.7628	-2.13015	-3.27485	3.19764
2.85562	-2.61746	-3.98651	-1.86997	4.3482	-2.05571	-2.71738	-0.950238	-0.565196	1.10914	-2.99444	-2.90052	-2.44617	-4.60623	-0.944982	-4.62142	-3.36917	-3.47032	-3.78501	-3.36595	-3.90429	0.122161	-2.02536	-2.31518	2.54045
2.85439	-2.6276	-4.44919	-0.546751	4.38344	-0.172035	-0.650222	0.522024	-1.95134	0.0637603	-0.698016	-2.31823	-3.0197	-1.98557	-3.58809	0.0747993	-2.38785	-2.14516	-3.42743	-2.54186	-1.96305	0.116921	-2.86116	-1.41438	5.81549
2.85317	-0.275473	-3.26746	0.38341	6.09615	-0.0532503	-0.912074	2.206	-0.4854	1.41239	-0.790944	-1.8979	-2.16563	0.765404	-2.8157	-0.652593	-2.68274	0.687359	-2.71776	-2.22075	-4.09061	-0.969435	-2.25321	-3.6012	5.24448
2.85195	-0.938613	-0.96012	-1.53001	5.26992	0.750574	0.310527	-0.957575	0.612192	1.12661	-0.606084	-2.08321	-1.6245	-0.760528	1.76032	-2.24124	-0.808434	-0.20234	-0.745329	-1.59566	-1.11752	-2.11123	-1.59806	-3.79812	3.77962
2.85073	-0.243582	-2.35837	-0.766393	5.25064	-1.62629	0.359211	-0.170727	1.8427	0.0814233	-0.606084	-0.72499	-0.129195	-2.78198	0.950572	-4.10978	-0.273887	-0.261376	-4.14677	-2.16591	-4.40714	-0.542702	-2.52852	-0.086205	4.50834
2.84951	-1.85952	-2.9019	-2.94496	5.35717	-1.01335	0.129551	-1.11095	-0.0569208	-1.04909	-0.606084	0.478531	-0.257491	-0.945287	-3.21502	-6.03244	-1.52702	1.48181	-3.89633	-1.10283	-3.03731	-1.28706	-2.39079	-1.21211	4.42894
2.84829	-2.92597	-3.06666	-0.758114	5.18901	-5.01352	-1.20723	-0.986206	-1.05448	0.173705	-0.0556345	0.0249786	-0.368553	-2.84236	-1.78854	-3.67726	-2.09778	1.19481	-4.69639	-1.89293	-1.21631	-0.474849	-0.108012	-2.01776	2.12695
2.84707	-0.733268	-2.54635	-2.16802	4.61429	-2.63835	-1.10318	-1.9235	-1.10456	-0.983383	0.460768	-2.35979	-0.301773	-3.12204	-2.53139	-3.09552	0.417744	-1.74401	-4.09446	-1.52219	-2.89039	-0.421396	-1.43691	-0.353332	2.62109
2.84585	-1.94719	-3.99611	-3.35614	4.0223	-3.31144	-1.35708	-1.72234	0.465695	-0.949973	-2.91279	-4.73803	-2.18833	-2.94279	-1.12035	-3.65963	-2.85798	-2.1811	-3.24622	-2.88868	-5.03963	-0.729098	-2.49737	-1.48547	3.65113
2.84462	-2.54661	-4.10311	-1.88416	4.30662	-4.15047	-1.42108	-0.485005	-0.802426	-0.125417	-2.45177	-3.84261	-3.38684	-1.52514	-2.33357	-3.46806	-0.682161	-2.05062	-2.11256	-0.482869	-3.91878	-1.67979	-1.94069	-2.65372	4.49748
2.8434	-2.17517	-2.53293	-2.58149	3.18273	-3.51423	-3.61156	0.0841517	-1.90611	-0.923965	-2.56398	-1.5119	-3.91705	-2.40043	-2.15971	-4.34957	-3.78202	-2.13539	-3.12757	-2.83116	-1.56007	0.456058	-1.01676	-2.15821	4.02425
2.84218	-4.44637	-3.64514	-1.4667	4.81878	-3.31183	-1.58049	-0.729719	-1.06184	-0.016649	-2.65944	-2.71851	-1.66979	-2.26597	-2.02164	-1.76467	-3.45032	-1.16122	-4.13244	-3.52423	-3.41454	-1.63397	-0.401687	-1.98562	3.63615
2.84096	-3.00607	-2.06638	-0.95165	4.62445	-3.22412	-2.03178	0.51777	1.54385	0.112883	-0.444467	-0.472636	-2.47689	-1.26118	-1.56154	-2.60181	-3.66451	-4.2511	-5.01995	-2.29439	-3.39244	-1.45272	-1.61024	-3.71026	1.3099
2.83974	-1.99862	-3.06855	-2.2788	3.59745	-3.36932	-3.75685	-1.285	0.556043	1.17717	-1.6789	-5.05043	-1.76452	-1.98681	-0.55769	-2.53038	-2.16809	-3.17187	-1.74158	-0.777924	-4.02962	1.47712	-0.452201	-2.81442	4.44747
2.83852	-1.10853	-4.26133	-2.56207	5.11517	-3.24365	-4.05528	0.531017	-0.952243	0.814587	-2.449	-3.01304	-1.34726	-2.68735	-0.28766	-2.07708	-2.8848	-1.93018	-2.85006	-1.91439	-2.97571	0.207132	-0.257227	-1.38448	4.21306
2.8373	-0.938653	-2.57144	-1.45389	4.37868	-1.12914	-0.962075	-1.34358	-1.65933	1.04472	0.402161	-3.8339	-2.0265	-1.97554	-1.08144	-2.3451	-2.69198	-2.76252	-2.52791	-1.39482	-2.90136	1.85536	-0.837141	-1.95582	4.49778
2.83608	-2.66297	-2.90143	0.0751395	3.86099	-0.326024	-1.0869	0.152753	-0.971915	1.27864	1.3528	-1.72497	-0.529483	1.28379	-1.5374	-0.24057	-4.92058	-3.11873	-2.8432	-1.51565	-2.82034	1.07484	-1.81584	-1.97452	5.32857
2.83485	0.240577	-1.34195	-1.52709	6.64608	-2.44537	-1.88473	1.31497	-0.451609	0.41548	0.659857	0.710362	-0.694119	0.14456	-1.92615	-2.33692	-1.69371	-3.48012	-1.2827	1.49171	-1.12272	3.36425	2.2887	-1.93594	5.07794
2.83363	-0.780442	-1.62985	-0.236862	4.57015	-0.913272	-1.92466	0.56343	1.66199	0.894205	0.0105643	-1.29331	-1.45448	0.0739047	-1.4888	-0.772988	-0.971588	-2.36758	-2.83669	0.150517	-2.69354	1.96118	1.55056	-1.66354	5.38184
2.83241	2.01746	-1.52903	0.152675	4.76785	0.729012	-2.28917	0.359394	-0.352627	1.05448	1.08009	-0.608131	1.35291	-0.467509	1.14265	-2.5895	0.841981	0.568499	-2.09535	1.39722	-3.06265	2.52798	1.41836	-0.217909	5.17092
2.83119	-0.689842	-1.52642	0.0529971	6.43382	-1.4215	-1.24037	-0.169409	0.690738	1.75469	1.93122	0.300929	0.290437	2.25703	-0.160602	-2.81567	0.446248	-2.50122	-1.81529	2.45617	-1.75303	1.99711	0.166498	-1.85547	4.41912
2.82997	0.70196	-0.901842	-1.89592	3.92498	-1.99395	-2.37033	1.52733	0.775134	1.07445	2.74404	-0.392061	0.704623	-0.80808	-2.07019	-2.10214	0.542834	0.0529117	-3.16414	3.8314	-1.43172	4.91649	0.407787	0.740503	4.56609
2.82875	1.83793	-2.35323	-0.858946	6.26277	-0.261656	-1.44538	1.8404	-1.47331	2.52659	2.50819	-0.168794	1.05985	2.87376	-0.00842264	-0.118562	0.0139041	-3.29103	-3.23683	1.47526	-0.132657	4.06169	4.83431	0.443155	7.02453
2.82753	-0.173023	-2.57353	-0.545065	6.56533	1.36547	-0.904751	1.27622	-0.615683	3.38156	2.26011	-0.00904942	1.31857	0.749528	1.65225	-1.54919	1.03479	-0.974051	-2.84035	4.49158	-1.00484	4.86712	4.12335	0.508916	6.95234
2.8263	0.720668	0.0990601	1.8962	5.96206	3.89237	0.182686	2.74122	1.74428	2.73952	3.33232	0.135509	1.91774	1.88148	2.73489	-2.47178	-1.30597	-0.513239	-2.06869	5.29019	-1.19656	3.81881	5.95129	0.0802832	9.87115
2.82508	1.90493	-0.776445	2.18151	6.3876	-0.251945	1.27205	0.548708	2.98535	3.88024	4.55834	0.953972	5.1487	3.29526	3.84862	-0.384359	0.344749	-0.577957	-1.69485	5.76346	0.426971	4.8412	4.77085	-0.730216	6.25252
2.82386	1.42861	-0.52814	0.553132	6.66038	0.018446	1.07918	0.935421	1.89374	1.63762	3.31944	0.786739	2.47596	1.40827	3.56302	-0.351782	0.862991	1.49283	-3.31867	7.40362	2.30964	5.81005	7.0417	0.760922	7.2174
2.82264	1.37751	-0.743109	0.395383	8.08712	-0.205768	1.82705	0.994565	3.14436	5.09783	4.09346	3.65663	2.86903	3.90863	4.68678	0.326631	0.382878	-0.973096	-3.21811	7.34074	1.49896	6.30054	7.31036	1.04767	8.63725
2.82142	2.96548	-1.18019	1.70629	7.43158	2.7921	0.927452	1.87271	0.610826	3.64096	4.46555	4.28541	6.03687	4.66712	4.31554	1.37187	0.361898	-1.5535	-2.60315	9.2905	0.699332	6.39771	9.07465	1.58735	6.81127
2.8202	3.7786	1.60267	3.89315	9.00039	1.69961	3.1118	3.56299	0.311161	5.25465	5.18961	4.26801	5.26785	6.24446	5.85274	1.89598	2.3542	1.61707	0.909914	8.47834	1.72613	7.54516	11.2716	4.38381	9.56929
2.81898	4.37809	0.420494	3.2331	7.72287	2.19629	2.52546	2.88236	2.73566	6.16407	4.97067	2.98972	8.40419	5.92147	7.12302	1.77247	1.16278	0.129841	0.219462	11.7297	3.46082	7.34579	10.5772	3.18617	8.9293
2.81776	2.92361	-0.202404	3.11145	9.56062	1.5853	3.62105	2.51443	1.79966	3.02143	2.76057	3.11483	7.4448	5.95589	6.22562	0.524371	2.92936	1.71226	0.890789	8.62568	3.65235	6.64895	13.0194	3.48689	10.7107
2.81653	3.00133	0.822902	2.1739	8.93905	1.09879	3.2294	-0.162735	1.6781	2.85374	4.93508	3.29766	6.61918	1.21661	4.7474	1.46455	4.31626	3.48963	-0.706865	12.4138	2.10931	6.34604	13.5448	2.95169	9.06107
2.81531	0.388954	0.555651	4.22639	7.86786	0.58125	1.99698	1.78889	2.56823	5.08957	7.12415	0.983266	7.33707	5.73347	5.73574	2.19576	3.9009	1.40718	-0.203537	11.1115	1.38685	5.63055	12.5918	3.74915	7.8743
2.81409	-0.269123	0.393578	-0.740933	7.5269	1.72453	1.15306	-0.261541	1.2334	5.12863	7.56123	2.64493	6.00624	5.39182	5.02878	0.999633	3.45395	0.611068	0.263798	13.1397	5.15278	5.23108	16.33	1.29117	10.2496
2.81287	1.25672	1.35377	1.81363	6.55566	0.556343	3.15479	0.257718	-1.39229	3.67873	4.79041	-0.0404956	6.69855	6.84842	3.17571	2.61431	-0.2269	0.0364643	-2.14388	11.1108	1.93378	5.58208	14.641	2.8191	8.12524
2.81165	1.16917	0.744979	-0.212902	7.0589	1.06346	2.1281	-0.124719	-0.693182	3.25349	5.78288	1.65941	5.25662	4.96249	4.08634	2.1239	1.50027	-0.493648	-1.0355	11.7893	2.67454	6.99057	13.4406	1.06596	9.30725
2.81043	0.669667	0.365899	0.915831	4.20895	1.28876	1.48817	-0.256217	1.00589	2.91078	3.68254	1.95047	5.95665	4.45719	4.89664	0.749514	0.727881	0.216775	-2.48889	11.0704	3.63637	5.76252	16.4194	1.96439	7.68203
2.80921	0.811336	-4.55381	-0.0758677	8.60846	1.471	1.8808	0.0518453	0.515278	3.71629	5.76285	2.25539	5.07878	5.26345	6.23915	0.457575	0.446247	0.200422	-0.545627	12.9548	3.7947	4.55779	13.7721	1.14324	8.56059
2.80798	1.81898	-3.199	-0.824162	6.84218	0.886942	3.5771	2.69252	0.781476	3.22329	6.38069	0.494593	2.57042	4.59412	3.40384	2.56573	-0.193171	-0.339706	-1.9477	12.9625	3.09793	1.59329	17.9901	1.78254	8.01625
2.80676	-0.088366	0.939341	1.18417	8.68682	2.06503	2.77139	0.385973	1.8562	3.61458	3.50403	0.493197	3.83648	7.51298	4.53636	0.595914	-1.27711	-2.39049	-1.60918	10.8638	3.39538	4.90055	17.7443	2.59187	9.13612
2.80554	0.0238562	-0.334275	1.9262	6.73279	1.70786	-0.372123	-0.383743	2.81166	1.51596	6.21134	1.8023	3.30266	5.7479	6.1723	1.68462	-0.805565	0.20406	-3.57944	9.75979	2.06221	3.89559	16.4073	1.19669	7.99679
2.80432	1.33295	-1.46066	0.241514	8.06336	2.66429	2.27914	-0.720359	-0.315021	3.37541	4.66302	0.618315	3.20997	4.71445	4.99007	1.67757	0.190432	0.288163	-1.19309	11.645	2.18951	4.89917	15.9556	1.85267	9.98571
2.8031	-0.472095	-0.136626	1.0519	7.40549	0.423266	3.26273	1.77649	-0.333595	2.99045	4.5827	1.81554	3.37214	4.0099	3.89331	0.627969	0.6862	-1.99998	-4.11999	11.0408	2.54964	2.51707	15.7016	2.81522	8.0282
2.80188	-0.238858	-1.99632	-1.85885	6.21195	-0.588116	2.25362	0.762117	0.3266	1.13935	4.5	-0.0478172	3.8485	3.88438	1.68784	2.51043	-0.827689	2.31549	-0.488187	8.40723	2.29647	3.84336	13.0406	0.95409	7.31812
2.80066	-0.199507	-2.22224	1.77162	5.43121	-0.730157	-0.555554	-0.503661	0.191317	2.68368	3.10478	2.19842	3.79167	2.37012	2.91033	-0.339689	-1.09936	-0.915259	-2.21229	7.96246	2.88102	3.75057	12.6994	-0.196558	7.02754
2.79944	-0.439969	-1.33427	-0.0631969	6.41387	-3.14259	0.597406	2.65994	1.63233	3.85683	3.84137	-1.34397	3.46553	3.76575	3.29654	0.00372887	-1.74382	-0.295893	-3.32905	9.19423	1.1618	2.56325	12.9161	2.21149	7.16903
2.79821	-1.33114	-1.66715	3.37197	6.36858	-1.63077	2.82029	0.0965354	-0.106623	1.48475	1.93272	0.450557	1.14138	1.51222	3.64983	-0.0733855	-1.58512	-0.015871	-3.52863	7.53133	1.93763	0.848142	11.0524	-0.187037	5.37108
2.79699	0.662342	0.407183	1.83929	7.48505	0.650618	0.440488	-1.17822	1.18367	3.03117	2.24479	-0.0856018	3.30679	3.91302	2.71123	-0.0158703	0.682795	-2.32565	-3.77649	7.45192	1.37256	2.09321	9.56804	1.59211	7.94722
2.79577	-0.339083	0.735708	2.15755	6.65119	1.30992	0.698274	1.12364	0.880858	2.07804	1.02156	-0.519054	2.12126	2.56459	4.17652	-0.153191	-0.788527	-1.15289	-4.72902	8.12565	2.16568	4.20768	9.02817	1.76336	5.34197
2.79455	-0.139528	1.31022	3.78147	6.31603	0.534689	-0.705346	1.9917	2.06222	0.880277	3.05733	-2.08677	2.58615	3.99111	3.42553	1.66359	-1.09353	1.80814	-2.39287	6.81875	3.68543	3.2033	9.22573	0.518419	5.70255
2.79333	1.24502	-0.762275	4.29315	6.50263	0.825534	1.13544	0.815521	0.817133	1.96949	0.892665	0.37484	2.54349	2.36517	2.8576	0.62907	-3.47997	-0.0536653	-1.6577	8.63791	1.88174	1.1232	8.16847	-0.480694	8.01692
2.79211	1.20479	0.29447	3.57621	6.86961	-0.11988	0.529092	2.13628	0.332449	2.50355	4.88099	0.11978	3.60418	2.73676	1.74587	0.969013	3.26614	-0.153337	-2.09908	4.74123	0.779501	3.98667	5.89268	1.36709	4.88328
2.79089	0.816068	-1.21616	3.80551	9.4565	2.54562	1.3403	2.33579	2.26491	2.91918	4.54687	-1.34893	3.1167	2.15799	3.70865	1.96185	-2.05879	-0.34999	-4.21366	8.51462	2.93782	2.32614	6.91793	-0.331186	6.94217
2.78966	1.31438	-0.163697	6.93781	8.58171	1.37707	1.00564	3.38928	3.45514	2.36122	4.68754	0.358108	3.52003	2.01946	3.21654	-0.331657	-0.0537362	-0.097025	0.285549	7.19671	3.64608	4.06092	7.66463	1.66099	9.33231
2.78844	-1.11055	0.89744	4.97735	9.37834	3.23247	0.592308	1.32584	1.77822	4.56167	0.734519	2.42834	3.74849	3.94084	4.15248	0.596489	1.03249	0.672481	-1.27611	5.71031	1.87629	2.8337	5.1054	1.30837	6.63183
2.78722	1.75247	1.04263	3.91767	8.249	2.36055	2.74307	3.83434	0.753864	2.13413	2.87663	-0.77967	3.02221	2.76766	2.86474	1.218	2.59527	0.825915	-0.700754	5.69036	2.47232	2.13803	5.51527	0.689187	5.90677
2.786	1.67037	-0.130607	3.43484	6.86159	1.53708	3.12365	2.56776	0.238301	2.95611	3.37735	-1.11031	4.26231	2.71458	2.408	0.631111	0.0962553	0.0246462	-1.50409	6.51601	3.13596	4.75634	6.16612	1.2258	7.58894
2.78478	1.09793	0.774753	7.71222	7.48722	1.37426	2.1698	2.07302	-0.0457818	1.78293	1.91062	-1.02579	2.83408	2.67624	0.682345	1.35425	0.581272	2.29116	-1.83615	7.27081	2.76602	5.23475	5.6439	-0.121537	9.62248
2.78356	0.663816	1.16488	8.46173	9.25371	3.17355	1.49916	4.45948	1.94657	2.24201	2.74436	-0.609457	5.39117	4.18423	2.83891	0.419705	0.660186	0.912272	-1.91445	7.19653	2.28432	3.97058	4.73011	0.419269	7.56105
2.78234	3.27689	2.45464	7.60546	7.83529	2.677	3.07244	3.08672	2.02685	3.71777	3.49928	2.18511	5.44557	1.61954	2.48924	0.246029	3.25873	0.844723	-2.46492	6.39691	3.77551	3.95887	3.77737	1.76375	6.68267
2.78112	2.14957	0.818351	7.14749	9.65967	1.55712	1.73647	1.46626	2.03977	1.61342	3.45612	-0.0654509	4.17954	5.22184	1.75003	0.895585	0.363114	1.50252	-1.6581	5.85415	2.20242	2.95004	4.91831	2.01379	7.82793
2.77989	-0.0242069	-0.596506	5.54226	9.63329	0.694017	1.40093	1.5077	2.00458	3.66245	2.91357	-1.26146	5.40143	2.37507	3.13005	3.69205	3.32867	-0.152787	-1.85811	6.32415	3.53594	1.08328	6.1136	2.05494	8.26586
2.77867	1.52685	-1.57863	5.28615	8.45417	-0.812769	0.675281	2.91861	3.49041	1.59846	5.0571	0.581871	3.63357	2.37695	2.46456	1.37286	0.573169	0.669827	-2.40933	6.26505	4.64057	2.35064	4.21749	0.169817	8.72597
2.77745	0.826899	0.528011	3.49968	7.02705	2.06915	1.67211	3.18858	1.25506	0.595513	1.23495	0.758545	4.91137	2.7244	3.85807	2.0199	1.51907	-0.217545	-2.7359	5.90623	1.49049	2.60867	6.36948	0.12402	6.28861
2.77623	0.543677	-0.388999	3.75095	7.05183	1.8678	1.52312	1.72921	2.17262	2.40883	2.78468	-0.796798	3.62077	2.32712	0.710575	1.37805	3.17901	-0.326712	-0.0743948	6.38639	5.19079	3.83108	5.44298	0.527775	5.98352
2.77501	-0.600971	0.0237613	4.22476	7.66197	1.14083	0.431225	2.49221	0.851394	2.93211	2.59674	1.67421	3.28855	2.54163	0.523529	-0.112036	3.32295	1.82735	0.224894	8.5906	4.21425	3.01072	5.5175	2.53027	5.14243
2.77379	1.98164	2.50932	4.42229	7.79113	2.66571	0.786049	2.78826	2.46044	3.58021	1.14003	-2.53911	3.56212	3.55467	3.2383	0.252642	0.301015	0.193454	0.161293	7.26127	4.66834	3.67811	7.25076	0.753502	7.00222
2.77257	0.718318	0.869672	3.3976	8.35735	2.30762	-0.196567	1.34085	1.48577	3.57249	3.42185	0.708793	1.64228	2.30414	2.91909	0.846414	-0.51366	-0.337453	-1.97783	4.71525	5.65793	0.964513	3.25643	0.367306	6.36952
2.77134	1.92047	-0.151336	2.44866	9.21766	0.161164	-0.436693	0.574745	-0.545288	3.1251	3.3535	-0.0306978	5.03083	3.68746	-0.364246	0.132828	0.520205	0.377894	-1.08215	6.95248	3.4472	0.983933	5.65654	1.80554	6.08846
2.77012	0.0365217	-1.21012	5.06114	9.09831	1.37565	1.68059	1.86577	1.09132	2.86937	1.01238	-1.09626	4.55293	2.50114	2.73591	-0.606473	0.990795	-1.00247	-1.84231	5.82999	3.10595	5.01751	5.77454	2.51467	7.31031
2.7689	1.65623	0.612637	4.49477	6.48063	1.16085	1.27193	2.42224	3.86694	2.91062	2.7782	0.955846	3.9655	4.06514	2.04949	2.79961	1.47044	0.217109	-1.71271	4.93474	4.92347	2.96172	2.83542	2.52815	5.85808
2.76768	1.51184	0.494604	4.08351	7.35464	2.28439	1.911	0.849402	2.51535	2.44581	2.79413	-0.613975	3.75099	4.10149	-0.323851	0.294221	1.93663	-0.298047	-2.41806	6.72657	3.97347	0.538649	4.78228	-0.754521	5.5894
2.76646	0.453931	0.538619	3.88769	9.03419	2.36317	-0.579167	0.505557	2.59209	2.68267	5.57939	0.953658	3.24218	2.35841	1.63354	1.49251	1.38562	-1.70215	-0.780592	7.28125	3.89064	3.90692	5.78336	1.02541	8.50294
2.76524	1.81976	1.94527	6.63662	7.4222	2.2431	1.38407	2.30108	2.65314	3.71981	1.50717	1.13439	3.34027	5.38138	2.93084	0.145659	1.32512	1.36828	-2.12499	6.65166	4.52269	5.64007	6.08076	2.0389	8.18336
2.76402	4.39086	1.0614	4.02884	7.28574	0.73372	1.24851	1.14034	2.46517	0.875249	3.16113	0.572698	4.52393	3.80251	2.41397	1.25283	4.27868	-0.531856	-0.950239	5.99224	2.8428	4.26175	4.92706	0.791004	8.75254
2.7628	3.07278	2.53069	6.33651	8.41097	1.30865	0.969449	1.00325	3.70423	2.34334	5.34605	1.37083	5.27278	2.89377	3.91691	1.47327	0.448785	0.381956	-1.94768	6.95879	4.17685	7.06106	4.73396	0.642014	8.08628
2.76157	1.06033	3.01422	5.35764	8.42039	1.20063	3.7546	2.91862	1.371	6.82941	5.21023	0.993775	4.72705	2.73704	3.642	2.34277	-0.705959	0.341774	0.825722	7.11816	4.99776	5.5456	5.31219	1.79325	8.77408
2.76035	2.92403	3.60017	6.90245	8.72534	1.52977	3.20035	4.28065	0.592247	5.88863	4.13378	0.510388	5.82777	3.59827	2.96479	3.09179	2.39308	1.3387	-0.178327	7.7015	5.32174	6.35422	4.47314	2.96045	7.53641
2.75913	4.38818	4.49027	7.47356	10.0143	4.51169	3.15737	3.92614	1.95492	4.42281	5.66556	3.35892	6.12338	5.45448	4.95096	2.33665	3.08277	1.93586	1.82669	7.87314	8.89759	9.24543	4.72752	2.7452	8.29464
2.75791	5.96289	7.19861	11.1107	9.26647	3.16056	3.95931	5.06029	4.22154	5.41925	6.27795	3.14581	6.72537	5.14098	6.47254	3.023	3.78017	-0.550736	1.51862	9.612	6.78432	8.80129	9.36149	3.19777	9.00513
2.75669	6.9251	5.80402	8.7698	10.7915	3.35812	4.36423	4.78211	5.61781	5.209	9.81873	3.77914	6.72612	6.11246	6.63926	2.31164	5.02712	0.297847	3.67334	11.3852	8.64488	9.85229	10.0952	2.41929	11.3994
2.75547	7.20131	7.68094	12.7923	9.47944	6.62081	8.18999	7.51789	4.39354	6.40368	8.61662	5.77148	7.883	7.28663	6.97017	2.59846	5.50791	3.0119	2.24315	14.4603	7.13404	7.9063	6.48922	4.19434	10.869
2.75425	7.60523	7.69342	11.8366	10.7498	6.15759	8.60717	6.52729	6.24017	8.62302	9.50711	4.26892	10.3741	6.88268	7.95104	5.27198	7.384	1.63054	1.82986	14.4533	9.21566	12.6004	9.56071	6.15155	11.6439
2.75302	7.81187	9.26269	13.3398	12.6652	7.47126	9.46792	4.48289	6.47253	4.98224	10.7992	6.84487	13.5856	6.6601	9.37856	4.14194	7.46504	1.78888	4.07067	14.5128	11.1937	12.4842	11.5284	5.69137	12.3782
2.7518	9.56499	10.3455	13.8843	13.6078	9.39704	9.52635	8.27542	6.8731	8.16284	12.3027	6.4757	11.5099	6.68695	5.88955	2.51313	8.85166	4.17204	5.83175	17.3996	10.1292	13.1654	10.0755	6.08994	13.5558
2.75058	8.57968	11.5588	14.297	13.3557	9.20138	9.77978	7.32094	7.07695	8.77517	11.8981	7.24864	11.4575	8.2131	8.75142	4.85452	8.48847	4.43162	5.60236	18.4594	12.0614	12.508	13.3899	7.66297	15.1913
2.74936	11.0578	13.1721	13.8618	16.5694	10.2784	7.77529	7.56175	7.63903	7.07271	10.7354	7.85198	12.526	8.71493	7.42276	6.49488	9.89105	3.51967	3.58511	20.9801	10.3204	12.1106	12.2414	6.56537	15.9503
2.74814	10.1332	11.2185	15.9107	14.8237	8.59831	8.63591	9.68974	9.27128	9.6156	12.8556	8.68791	13.461	9.74465	9.16837	5.22022	8.6338	2.37305	5.01889	21.2356	12.4644	13.2375	14.752	6.34199	14.3045
2.74692	10.7427	13.9271	15.7741	15.4652	10.8147	12.8622	8.11048	8.26558	9.84269	12.1743	7.88296	13.3553	10.833	10.5276	9.24807	10.4696	4.70582	5.73463	22.0187	13.907	15.9913	15.8423	8.01658	17.911
2.7457	14.5671	13.4861	19.1838	17.0373	12.9086	12.0022	10.1916	10.0742	10.0901	15.0946	8.72834	16.3225	10.5938	12.9831	9.04097	9.22013	5.7977	7.42357	23.2114	17.2928	16.2535	16.4041	10.1199	15.7621
2.74448	15.8484	16.4329	19.4874	16.8436	14.2966	13.1853	13.046	10.9997	13.3281	16.1826	12.7085	17.879	13.1575	15.9028	10.784	12.3517	5.83399	9.10555	24.6558	16.6731	18.1443	17.7682	11.8097	19.6348
2.74325	16.3962	16.8318	21.6911	17.008	14.4703	14.9768	11.8097	12.2596	13.4731	18.8863	14.4339	17.3282	12.6537	15.1467	11.5434	15.1382	7.60167	10.7859	28.3355	18.0895	17.5132	19.8959	11.7894	19.1055
2.74203	15.7236	16.1813	24.0276	19.2973	15.7061	15.653	12.609	12.0395	11.6666	20.327	15.5773	20.1749	13.7803	16.2532	12.3544	15.7963	7.84257	8.94353	28.2608	19.7901	20.0846	20.442	12.3082	18.1161
2.74081	16.8717	16.9157	23.6712	19.9429	15.8981	15.1801	11.954	12.994	10.774	17.315	13.7083	21.5926	15.2627	13.3833	10.5201	15.5836	7.99372	9.09172	27.3203	17.458	19.1013	20.7143	12.8645	18.0114
2.73959	14.6625	18.5013	22.2715	17.906	16.204	15.8933	14.0028	11.5217	11.586	18.9426	10.8824	23.038	12.5116	13.0458	10.2858	16.979	8.21792	8.10578	31.4434	19.2651	17.5567	21.3784	10.9833	21.4935
2.73837	13.8221	16.4979	20.9959	18.1178	15.7591	16.1731	11.5352	10.9612	9.98073	20.0562	11.5137	21.9936	13.6534	14.2848	10.7461	13.7472	6.51303	9.38949	32.0089	18.7075	17.1802	21.2951	12.8415	22.0699
2.73715	13.5594	16.5933	20.901	19.9653	16.7192	16.479	10.5233	13.4478	11.5142	16.0573	10.8588	22.1526	10.7689	13.0943	9.01192	13.8698	9.39098	7.26469	32.8261	16.8255	17.1465	23.1136	12.3334	18.1819
2.73593	11.1617	14.0245	19.551	18.8665	14.078	15.6277	9.36544	10.4574	10.5363	15.6953	7.65812	19.7309	15.1459	11.6274	10.6715	12.0705	7.3264	4.23417	32.7001	15.8225	16.3685	24.4932	12.5883	20.4717
2.7347	10.3711	14.872	19.677	18.2073	12.6852	15.9723	8.32485	9.89509	9.97188	15.0999	8.52945	17.9302	13.6052	9.94383	7.62341	11.2172	6.03954	5.10274	31.382	16.0219	15.5623	24.2581	13.4605	18.0514
2.73348	10.2019	12.4778	17.1859	18.9575	10.9859	16.2674	9.58154	10.3278	8.60267	13.9293	8.41297	16.7836	13.4493	9.75191	10.7667	9.57295	7.34362	6.11407	30.6712	15.1281	13.0736	23.5258	10.8664	18.3143
2.73226	11.6415	11.6225	16.9028	16.0768	9.98362	15.4769	9.04665	9.58926	9.71152	15.2647	8.34112	16.4295	12.0175	10.881	9.11472	8.63924	6.45692	5.31546	30.5198	16.0572	12.0156	23.5489	10.9412	16.3351
2.73104	9.54302	9.48977	14.6547	16.5866	8.50295	13.8081	6.28575	9.58229	11.212	15.4641	8.74345	15.9634	12.4838	11.6742	9.88417	7.53109	4.00731	4.37944	27.5457	15.2763	10.9391	22.7786	10.7768	17.0617
2.72982	8.79032	11.9774	16.3198	18.7171	10.1589	12.2543	8.8464	8.99767	7.66771	13.9948	8.75674	15.5141	13.6876	10.1712	8.07818	10.1548	6.09596	4.41258	28.4364	14.9041	12.5939	22.7354	11.0977	14.0022
2.7286	10.5456	11.6413	13.8842	16.3013	11.238	13.7622	8.56922	9.37682	10.5327	15.4732	8.26678	13.8438	13.6529	9.70321	8.19896	8.1896	8.25236	6.59428	27.2553	15.307	13.2844	23.927	9.64321	15.4101
2.72738	8.69901	11.3445	13.2159	16.1897	9.72374	11.3693	6.42618	8.12511	7.9881	13.7442	8.85921	15.3516	12.654	9.61109	9.09851	10.1122	6.49349	3.83032	23.6653	15.0252	11.7163	23.0509	10.3489	13.9766
2.72616	7.40596	9.39197	12.2381	15.9964	9.21507	11.6327	7.09122	7.89902	8.91209	12.0406	6.7076	12.6135	12.2667	7.80929	7.2423	9.04394	6.89148	3.33462	24.9328	12.3464	11.8876	19.0736	7.76671	12.6779
2.72493	5.28647	7.59262	10.358	14.8113	8.26424	10.7945	6.86374	7.51395	5.86449	12.4074	4.07356	12.7265	10.4705	6.66968	5.40083	8.95313	5.76117	5.32848	21.5949	10.4387	9.53303	17.9469	9.95519	14.7397
2.72371	4.12628	4.99591	8.88011	15.4702	7.02639	9.49729	4.23267	6.28987	4.79631	9.74355	3.2466	9.47758	8.82641	7.48399	4.59955	4.39727	4.77159	-0.305122	22.0957	11.495	11.1601	14.9145	6.40617	11.6425
2.72249	3.92998	4.7142	8.47086	13.1293	7.0728	7.79748	3.9796	3.12286	3.9447	7.56804	1.89162	9.4438	7.3362	4.53637	3.98653	6.03854	4.39776	2.85403	18.8768	13.7277	10.4811	14.6385	6.21911	12.9479
2.72127	3.40395	5.47598	5.67185	13.4201	3.98191	6.47606	3.27823	4.56624	4.08577	5.0154	3.3222	7.9576	5.53124	4.01694	2.53015	2.03794	2.59074	2.11895	19.4047	15.888	11.042	14.0668	5.49223	13.3469
2.72005	2.92314	4.44367	7.50218	11.608	3.68511	5.54759	3.50765	4.45654	4.63787	5.80519	0.411422	3.60072	6.43597	5.57331	3.32249	2.64285	4.98532	-0.623659	17.6578	14.7155	15.2164	12.4504	6.37231	15.6399
2.71883	1.88817	1.90573	5.06144	12.116	2.62397	6.66028	3.69406	4.80041	3.89576	6.88039	2.43205	4.81309	6.22486	2.35651	3.33562	3.90682	3.32086	-0.705992	15.5157	16.5824	14.2501	13.3774	5.83897	14.7989
2.71761	1.14422	0.504734	4.90793	11.3382	0.264428	6.39782	4.01777	1.59965	4.81628	3.86071	1.4739	4.73825	6.66983	4.07055	0.532722	0.993001	4.12985	1.07823	12.9054	13.3345	7.84631	13.9825	4.19182	12.6381
2.71638	2.05816	1.57412	0.782285	11.8898	-0.00269717	3.13636	0.0433877	1.43882	2.36054	6.00136	1.1363	2.01461	5.38522	0.553711	2.72791	-0.682944	3.05352	-2.19644	12.5418	9.91029	7.51803	9.59519	2.13359	10.4432
2.71516	-2.13902	0.38858	2.6171	8.55583	0.0576178	2.01694	0.995543	1.36855	3.1008	1.96752	0.784562	2.10191	4.2884	2.57738	0.116969	-0.312392	2.29388	0.360578	8.91706	8.72291	3.54251	4.70821	0.281118	6.10369
2.71394	-0.857735	-2.27143	2.23231	7.86317	-1.09141	2.41139	1.15789	0.468061	2.54772	1.62089	-3.0578	2.40541	1.82295	1.17637	-1.78149	-2.47368	-0.918229	-0.610616	6.24412	6.36177	1.68931	3.68574	2.11466	6.10158
2.71272	-0.999925	-2.82466	0.268362	4.63537	-3.03668	0.577461	-0.908993	1.16359	-0.375467	0.740225	-1.57956	-0.259426	2.35268	-1.27348	0.449951	-0.058876	0.835899	-3.27675	6.75577	5.5351	2.45916	4.59694	-0.680527	5.71172
2.7115	-0.0153828	-3.06414	0.804876	6.10213	-1.16621	-0.500331	1.26122	0.0523181	1.10481	2.64519	-3.44673	-1.09487	1.90518	-0.460482	-0.478934	-1.90546	-0.00496876	-1.82292	3.52901	3.68074	2.68217	4.03768	-0.426374	5.88962
2.71028	-0.365097	-0.799191	1.61448	6.7304	-1.86277	1.96282	1.73073	-0.926469	0.962114	1.82774	-0.896753	-1.90416	1.61064	-0.097411	-1.63835	-4.31615	-0.450776	-1.05123	4.53315	2.08161	0.8169	3.13117	-1.6633	4.47943
2.70906	-0.527073	-1.9743	-1.10683	6.78653	-0.402989	0.771669	0.922411	-0.231622	0.333732	-0.296466	-3.90382	0.115834	1.24231	0.167471	-1.24081	-3.07315	-1.9051	-2.48658	2.51638	-0.318501	2.62737	2.55267	-1.31129	4.82022
2.70784	-0.682122	-3.73078	1.11864	5.27716	-1.86885	-0.35395	0.564083	0.441899	0.399865	0.817025	0.588925	-0.6196	3.4832	-0.808486	0.637318	-2.51331	-0.563853	-2.28692	0.475602	1.09275	1.74136	1.13716	-0.23533	5.15903
2.70661	-0.199548	-0.743552	0.0952389	6.39783	-0.232877	-1.21887	3.68759	-0.195429	0.308818	-0.595404	-2.4901	-1.14756	2.81316	-2.59035	-2.01021	-3.88611	-0.967683	-2.96206	0.420066	2.89935	1.24757	0.612044	-1.2127	4.3128
2.70539	-0.629193	-3.33525	-0.961145	5.11026	-3.14291	0.354465	0.297478	-0.925066	0.35215	1.2597	-3.49421	-1.60902	2.39084	-2.49575	-2.00446	-3.73035	-0.182608	-2.59637	1.19384	0.790627	0.25422	-1.26988	-3.88203	3.19555
2.70417	-0.756256	-3.0318	-0.670839	3.80387	-3.24863	-2.23944	1.22835	-0.467421	0.445583	-0.43926	-1.77426	-1.07666	0.128075	-3.07055	-4.45258	-1.87803	-0.670056	-1.9641	-0.835443	-1.43399	1.12214	0.165087	-1.53314	3.31039
2.70295	-0.149134	-4.57712	-0.289984	4.27938	-1.49532	-1.3844	-1.31356	-1.3399	-0.923783	-0.882392	-3.55427	-3.14693	-1.58564	-0.44343	-3.55939	-1.40489	-1.70914	-4.46129	-0.449564	-2.25235	0.544008	2.24813	-2.48459	2.99783
2.70173	-0.731555	-2.66616	0.390883	3.96312	-1.85962	-1.84674	-2.15126	-0.304956	0.0627677	0.294345	-1.06936	-1.72811	-1.63526	-1.42501	-1.89133	-2.47028	-1.22391	-1.39536	1.09767	-0.889575	0.913582	-2.09664	-1.30355	4.99886
2.70051	-1.83453	-2.2842	-1.50617	5.64931	-3.05686	-2.17942	0.628937	-0.651	0.411876	-1.54434	-1.47412	0.999024	0.101579	-0.625072	-2.63185	-5.50449	-1.16363	-3.67282	0.509111	-3.10402	0.14632	0.34398	-0.289697	2.50548
2.69929	-0.554381	-0.521379	0.723215	4.59682	-1.43849	-2.17496	-0.630403	0.598005	1.30547	-1.27298	-2.41656	-0.674026	1.38219	-2.38915	-2.67495	-2.3747	-2.07186	-2.56953	-0.0272493	-0.643167	1.6814	-0.569143	-2.1758	5.12131
2.69807	-0.624134	-1.68138	-0.426695	6.11697	-0.432888	0.584324	0.496448	-0.361169	3.03416	0.705319	-3.96832	-3.16412	-0.308312	-0.847089	-2.89995	-2.45861	-1.15595	-3.56133	0.560863	-1.4772	0.44372	0.108142	0.684846	4.44344
2.69684	-2.22261	-0.528911	-0.964782	6.11411	-1.26818	-1.14693	1.32277	0.81653	2.50026	0.42767	-0.792887	0.255498	1.35946	1.43548	-2.19572	-2.73714	0.0688575	-3.63724	0.51466	-3.20487	-0.89845	-2.3139	0.175457	6.74416
2.69562	1.11177	-2.62851	0.425717	6.49509	-1.33265	0.713076	0.357037	0.965164	3.16918	0.81317	-2.19878	0.820013	2.60199	-1.68273	-0.4923	-3.51053	-1.71619	-2.55943	2.15377	-1.7688	0.722256	-2.15552	0.45844	5.20313
2.6944	-0.0886331	-1.64936	0.86101	7.83148	0.10337	-0.96913	2.15499	0.0528609	2.44769	1.76156	-0.909865	-0.202994	1.75575	0.342937	-1.80836	0.295036	0.825323	-1.95438	1.10434	-1.4376	0.767711	-0.0796198	2.13503	5.05879
2.69318	0.237989	-1.00458	0.628041	7.13421	-2.25546	-0.413096	-0.0934706	1.01667	2.72422	0.00273275	-0.199985	-0.455656	1.00167	-0.083053	-1.92358	-1.31592	0.717645	-5.02006	1.23563	-2.72734	2.37349	-0.938746	1.31082	5.52512
2.69196	0.330204	-0.963212	-1.75338	6.54627	-2.17784	-1.4872	0.290302	-1.16191	1.74833	0.544006	-0.165118	-2.11636	-0.0300241	0.45632	-3.29733	-1.6448	-1.72057	-1.7231	-1.5584	-1.55319	-0.366124	-0.880186	0.0281749	4.53771
2.69074	0.187673	-2.29628	-0.517308	6.52825	-3.54721	-1.18925	-1.3108	-0.242813	1.22886	2.08878	-2.2136	-1.00363	0.59414	-2.58755	-2.45958	-3.30124	-3.39505	-3.55752	-0.158231	-1.47802	0.560779	-3.20311	-0.904129	4.27564
2.68952	1.52624	-0.53038	-2.88906	4.29299	-2.3614	-1.16434	0.438365	-2.8837	0.78329	0.0595317	-2.07401	-3.03908	-0.684112	0.00892624	-2.69245	-2.95098	0.945156	-2.62883	-1.22825	-2.09033	0.372178	0.367614	0.461805	5.74593
2.68829	2.21869	-1.6655	2.27184	7.25881	-2.73742	-2.27109	0.415074	-0.546585	0.940075	2.05291	-2.20741	-0.293268	0.441333	-0.147964	-1.9506	-1.6163	-2.92091	-1.03926	-0.743099	-1.62709	3.46916	-3.76072	1.23817	4.8461
2.68707	4.98476	2.08265	2.20676	4.3793	-2.31861	-0.256787	2.11449	-1.77145	2.31862	1.04022	-1.21945	5.22226	1.63557	1.00754	-0.909453	-0.55251	-0.689651	-1.90288	3.06333	-0.392833	5.3493	0.0535997	4.20851	8.98117
2.68585	4.74686	1.99453	3.45744	5.31901	0.411157	0.427168	2.32927	-0.0419628	7.05642	2.99063	2.21702	7.11705	2.58852	0.0328774	1.46238	-2.89928	-1.76238	-1.00051	1.9882	0.18343	5.73759	0.381343	10.3664	12.5467
2.68463	4.41736	3.32351	5.48158	7.68241	-0.66502	1.96438	5.84846	2.23397	7.81729	7.81134	3.1686	7.88581	6.65525	0.984903	5.96142	1.92799	1.03457	6.46515	5.20491	2.8158	9.27598	2.82425	12.6076	15.3949
2.68341	3.82313	4.15735	3.28634	9.17204	4.59971	2.83399	5.93234	1.35156	3.92802	8.15534	6.49001	10.9527	6.56522	4.02153	6.55745	0.198416	1.30273	7.49288	6.45402	5.94963	6.77203	4.1623	10.708	14.4092
2.68219	4.66921	2.82464	4.34427	12.329	5.73419	4.02559	6.60038	2.81378	3.34685	9.00913	4.88619	10.1934	4.37591	6.71872	10.6332	5.91151	6.30037	4.88922	6.7302	5.95537	6.62139	4.81482	9.0781	10.4835
2.68097	5.18	2.20568	1.45829	9.9998	3.63874	3.36702	4.05475	2.42971	4.02761	7.3091	5.02505	7.49536	5.06916	4.14352	7.27303	2.7491	5.99062	4.61607	5.04276	6.17904	3.23445	8.32449	4.84747	10.6543
2.67975	3.81932	2.41831	2.0941	10.4846	3.0149	4.82766	2.24454	3.77265	4.75682	3.91386	3.75385	5.40527	1.54945	3.42087	5.85701	4.96005	3.5505	4.79283	5.32157	3.29271	2.43464	6.77107	2.49017	11.4209
2.67852	4.69475	2.38418	1.27134	11.5077	2.20677	0.202716	5.13424	3.65092	3.38636	3.55546	2.32832	5.87442	3.58562	3.28323	3.02704	2.43749	3.55078	1.91619	2.67269	2.8319	3.31584	7.2242	1.94672	8.36708
2.6773	2.94082	-1.82564	0.177853	9.82642	2.11084	2.59427	2.11922	1.24917	3.83316	4.03734	1.95562	4.09569	3.48155	0.660774	1.96741	3.21904	4.26612	0.957204	1.29585	3.56398	2.84056	4.71622	1.08118	6.26977
2.67608	2.87932	0.531075	-0.125274	9.75347	-0.396475	1.5919	2.24841	3.07576	2.84225	4.20724	-0.03866	1.04882	3.40229	1.63587	1.42513	1.15675	0.415983	0.842756	0.346276	1.88723	0.958954	5.24551	2.64485	6.78395
2.67486	0.366278	-3.13399	0.0967166	6.68303	-0.748879	0.726458	-1.09187	1.11119	-0.395719	3.86644	2.02777	2.688	2.56431	1.24308	-0.627793	1.79138	2.30784	-0.425688	0.104993	1.85814	1.27937	2.88564	0.362177	3.79358
2.67364	1.14278	-3.77598	-0.557894	5.79882	-2.82455	0.344274	0.937619	2.05239	0.404216	1.11255	-0.345731	-0.831452	0.276774	1.80377	-1.4685	0.42435	1.36637	0.863841	-0.877354	-0.13918	1.93166	0.131262	0.881148	4.2842
2.67242	-1.21436	-1.03141	-0.220641	5.58853	-2.12334	-1.11406	-0.10031	-0.959894	-1.30819	0.501808	-3.16381	-1.04924	-0.0680612	-1.83232	-1.8151	-2.38318	0.298848	-0.845124	0.401893	-2.15733	-0.322439	-2.24902	-0.512808	4.12638
2.6712	-0.61767	-1.65801	-1.56553	4.23972	-1.49453	-2.71382	-0.314365	-0.770611	1.35264	-1.11794	-3.46741	-1.71481	0.768189	-1.39469	-3.4679	-2.82839	-0.315907	-1.91354	1.88987	-1.8607	1.78489	-0.203278	-0.886743	4.82545
2.66997	-1.72071	-0.906976	-1.47543	4.7125	-2.18896	-2.14669	-0.045866	-1.08167	0.550786	-0.336858	-1.96861	-1.51322	-2.21837	-2.36683	-2.15854	-0.401104	-2.11564	-1.38532	-0.693661	-0.0527527	0.36789	0.425489	-0.0386357	3.57169
2.66875	-0.585033	-2.53777	-1.9552	3.99644	-0.337935	-0.617509	-0.856419	-0.726546	1.24676	-0.191708	-2.30434	-3.1515	-0.928062	-1.45298	-2.09912	-3.69102	-0.963551	-2.9865	-2.01207	-1.07243	2.41333	-0.236333	-0.554968	4.17663
2.66753	-2.43176	-2.53262	-0.931496	3.82839	-2.44932	-2.35676	-0.171384	-0.508976	0.781873	-0.777884	-3.80421	-1.72597	0.573739	-1.23374	-4.03336	-2.46425	-1.11657	-4.22377	-0.156428	-2.46004	-0.49281	0.0793855	-1.81971	3.9672
2.66631	-1.36158	-1.25239	-0.843271	3.65685	-2.84289	-2.08634	-0.273165	-1.33439	0.695918	0.0173407	-3.22974	-1.38094	-3.03023	-0.180168	-1.30985	-2.48497	-1.22557	-1.61821	0.26449	-1.903	-0.848138	0.125089	-1.78524	6.41259
2.66509	0.884727	-2.97622	-0.399115	4.95713	-1.83364	-2.325	-0.515557	-1.52189	2.78272	-0.881274	-2.37838	-1.38803	-1.23707	-0.453551	-1.89931	-0.562514	-2.03771	-2.35944	0.460997	-2.16431	2.99322	-2.83685	1.08108	4.05325
2.66387	-2.19136	-1.88173	-0.836717	5.87398	-2.96633	0.204984	-0.635548	0.891732	2.35364	-1.39077	-1.76404	-1.67754	0.773665	-1.31229	-1.96511	-2.43561	-0.966084	-1.21172	-1.24441	-1.2347	0.0105865	-1.79606	-2.0057	4.65044
2.66265	-1.78241	0.0529709	-1.57267	5.42146	-2.61551	-1.97059	0.771512	-0.235098	0.477618	-1.09859	-0.71632	-0.774292	0.967959	-2.41484	-3.38005	-3.76142	-2.47149	-1.72765	-1.13995	-0.218255	1.0024	-0.355921	-0.428988	5.61738
2.66143	0.444348	-1.82554	1.93645	5.94306	-0.700086	-2.52105	2.14857	-0.13875	2.59391	0.298417	-3.0811	-0.18152	0.859133	1.2148	-2.60728	-1.8168	-0.451544	-2.00257	0.437983	-2.11505	0.975863	0.494817	0.553445	6.46792
2.6602	3.01485	0.823988	1.01129	6.01152	0.0868935	-0.388745	1.91046	0.535612	3.69597	2.03316	-0.0873599	0.293494	3.3043	2.06263	-0.895468	-1.44551	-0.256903	-2.15657	-1.3204	0.562145	3.15138	0.962867	0.657378	5.96551
2.65898	5.58385	1.58225	0.211194	9.1049	1.061	-0.746572	3.51837	0.993846	4.6155	1.6136	2.34641	1.49375	1.04493	1.55658	-0.868692	1.01265	1.15363	-1.98637	-0.091435	1.66931	5.13048	0.0901384	1.32848	9.5822
2.65776	8.64742	3.02881	4.20657	10.3557	0.816205	-0.0421789	2.95718	1.04282	8.42349	3.49574	1.29159	2.43546	3.94778	2.29067	2.32096	-0.593794	0.804322	0.0718607	0.638828	-1.6765	6.16215	3.59832	6.35592	11.4245
2.65654	10.1714	4.85315	3.30857	9.08627	3.36333	0.834987	3.29354	0.767974	7.62501	4.99575	2.93758	5.80719	4.31177	3.286	1.43758	2.33376	1.47266	1.47371	3.03461	2.39706	9.03171	2.02528	8.17401	12.2827
2.65532	10.0205	3.97334	5.37349	8.74366	2.63036	2.48218	2.62136	2.92671	8.36932	5.44207	5.28242	9.49835	7.43162	2.50353	2.54549	1.8701	0.557016	3.32857	5.79611	2.94929	12.2814	3.70543	10.4246	16.539
2.6541	8.83838	7.8656	8.71033	9.26888	4.0532	4.24094	5.59392	3.27778	10.857	9.85262	7.7591	16.262	10.9332	5.68349	8.13568	3.92705	4.322	5.90098	8.33653	5.85666	14.9154	6.49108	14.9039	20.9651
2.65288	10.6086	8.8972	8.29536	10.8922	9.32078	4.83347	9.41468	6.88982	9.40305	10.6781	11.4423	20.3382	11.9365	8.14114	11.3286	5.55616	3.33585	9.67963	12.067	8.55671	11.6126	5.91737	16.9586	20.1798
2.65165	10.0995	9.87569	3.93655	13.0359	11.8406	6.46055	8.92767	5.89894	5.94663	14.232	13.3442	16.9257	9.9211	8.75855	16.2831	9.12446	6.80593	11.3607	13.9636	6.368	10.4495	7.52857	16.7469	17.5052
2.65043	8.91035	5.00037	4.49967	14.1796	7.45769	9.52757	4.36986	6.70321	6.84929	13.4731	10.0491	13.6927	7.50528	9.76599	12.4372	11.9683	7.75924	7.79268	9.66591	9.2892	6.60659	11.5577	11.3852	14.6909
2.64921	6.1426	5.13349	3.23624	13.1007	3.45377	7.48692	3.56163	6.47844	5.56933	11.4786	8.03703	9.84693	4.28074	6.72605	8.9787	11.2069	8.61369	6.00034	5.65408	8.46336	5.66583	13.88	8.94441	11.3623
2.64799	5.7564	1.7331	2.61132	11.7987	0.136166	3.48848	6.79048	5.9948	3.29489	9.2456	5.67235	4.95878	3.85654	5.40067	7.16843	7.77788	8.49163	6.64391	7.05167	5.39034	2.90861	9.97824	5.09574	9.11942
2.64677	4.53218	0.768499	1.40138	11.6023	2.94981	0.811624	3.1799	4.77094	4.07732	6.46321	4.34252	8.17748	4.13868	5.00563	4.57248	6.10376	5.95487	4.64885	4.45267	6.22892	3.29829	6.60803	4.99381	10.4417
2.64555	4.60853	0.89504	2.53862	9.57932	1.41067	3.53831	1.74141	2.02322	6.05222	3.98358	3.21168	3.67618	3.69887	3.82421	4.21456	6.11736	2.81824	2.05797	1.87336	1.14616	4.79971	7.4495	2.88178	7.24292
2.64433	2.32125	1.84356	-1.7133	10.2864	0.107596	1.21004	2.64054	1.9278	3.14823	4.04086	-0.0407341	3.32722	3.26247	4.46826	2.99405	4.46783	2.09688	3.92268	2.297	2.2837	3.95412	3.84816	0.911562	7.92917
2.64311	3.97258	0.398545	4.9927	7.3147	-0.298072	1.18569	1.12623	2.09961	2.14472	5.51771	1.21928	4.08145	4.83999	2.88712	-0.309807	3.16341	2.73335	0.843611	1.64842	0.641143	1.04721	1.61485	3.55977	7.67816
2.64188	3.14271	-0.327799	0.923937	7.85122	-1.17182	-0.623738	1.05231	1.56787	2.07405	0.902826	1.35088	1.90514	4.27414	-0.927477	0.170197	2.47695	4.0517	1.39141	2.61299	2.79008	2.46886	1.18863	2.90805	7.36794
2.64066	2.00543	0.856433	-1.60256	8.17492	-2.76269	2.51398	-1.32234	3.05169	2.64466	1.28881	-1.72472	1.51664	0.705483	0.442712	-1.1561	0.266229	2.75202	1.11786	0.0874678	-0.404742	1.38292	2.54553	0.615848	6.58118
2.63944	0.352195	-1.87441	-1.53014	5.57173	-1.26471	0.111719	0.928122	-0.759872	0.416215	1.95235	0.0208075	-0.432325	0.124618	-2.09399	-2.1324	2.1418	-0.173736	0.119793	0.20729	-2.80465	1.6183	1.69285	-0.144002	6.50419
2.63822	0.121729	-2.46243	-1.7341	6.99876	-0.391935	-1.94958	0.145847	-0.283191	3.32951	0.42841	-0.727638	-1.9779	1.71762	0.259534	-1.89004	-1.43839	0.727529	0.985712	-0.670099	-0.527434	1.50461	-1.33134	-1.21304	4.45457
2.637	1.1197	-2.16371	-0.570719	5.5462	-0.282949	-2.86562	0.2056	0.614011	0.69134	-0.417665	-2.36162	-1.40103	0.875406	-2.0463	-3.19371	-1.45585	-1.02607	-0.900037	-0.825497	-0.941891	0.986509	-1.49924	-2.60267	5.53924
2.63578	0.27655	-0.921891	0.0316834	4.76171	-0.536102	-0.0342634	-0.154101	-0.441778	2.34348	0.513494	-1.36821	-1.30123	-1.32534	0.519866	-1.8224	-3.65657	-1.19763	-2.17416	-0.954037	-0.91909	1.46691	0.189124	0.166701	5.90681
2.63456	2.43797	1.17728	-0.00299311	4.1782	-3.43039	0.669881	1.23789	0.0920907	3.03755	-0.411579	-0.815894	-2.08778	0.492305	-1.71933	-1.2907	-1.91749	-0.712452	-1.69234	-0.735006	-1.77293	1.68804	0.75759	0.548719	5.57132
2.63333	1.13044	0.990712	0.155825	6.31237	0.507386	-3.39322	4.37776	1.7365	2.60258	0.857788	0.134985	0.0238903	0.91523	-0.384827	0.192335	-2.77484	0.23863	-3.34247	-0.32182	-2.38143	2.71918	2.82577	1.77743	5.65013
2.63211	1.67868	1.19698	0.696259	7.0947	1.77742	2.61906	2.67881	1.21675	5.07019	4.48227	4.61584	1.5951	1.96806	2.34916	0.733482	1.75907	1.41662	-0.485494	0.140586	-2.51477	1.83289	2.4188	4.36136	8.50902
2.63089	2.49416	-0.446107	0.901803	8.61015	0.243426	1.92959	2.25632	1.66971	4.22926	3.07317	4.18011	3.58302	5.77247	2.85739	0.798429	-1.34387	3.99173	0.186022	1.86386	1.13294	5.85506	1.72871	1.02028	8.33029
2.62967	2.47665	0.170576	1.1248	11.1799	-0.263487	1.18385	1.50899	2.33371	4.34136	2.09371	1.65945	2.69597	2.51276	1.75456	0.0964	2.3643	1.67248	-0.490382	-0.303909	-0.564252	1.28027	2.8556	-1.17258	6.42586
2.62845	-1.81723	-0.0716586	-1.98182	6.38507	-2.01497	0.465326	-1.51038	1.81279	0.915833	0.210468	-1.97244	-1.4363	1.9697	3.02554	-1.5379	-0.352211	0.71165	-1.72932	-1.30751	-1.30031	1.56278	-0.622576	0.472365	7.48387
2.62723	-0.895754	-2.91828	-2.31138	5.07978	-4.80968	-0.0343027	-1.0896	-1.20403	0.236584	0.0186863	-0.279776	-3.01504	0.727873	-0.503894	-2.14043	2.13878	-0.495424	-1.26551	-0.689063	-1.69614	0.275969	-2.76945	-0.729281	3.78882
2.62601	0.159721	-4.74289	-3.22518	4.13438	-3.6879	-3.09119	-1.13421	-0.656032	0.922544	-0.382395	-2.7301	-1.51943	-2.14239	-0.910129	-2.06498	-1.14914	-0.181542	-2.47192	-1.36786	-2.0421	-2.14712	-0.238667	-1.78378	4.44006
2.62479	-0.881578	-2.18138	-1.25865	5.31112	-3.86314	0.25026	-1.88286	-0.658605	1.73741	0.289667	-3.81375	-0.519075	-4.86603	-2.27388	-3.32845	-1.04458	0.00376496	-0.737778	-1.66667	-1.8867	-0.118761	-0.341063	-2.22858	5.10165
2.62356	-1.6852	-2.69693	-2.00606	5.51732	-4.14775	-2.31346	-2.01907	-1.45809	-1.29931	-2.14354	-3.56876	-1.91755	-2.84051	-1.75532	-2.93581	-2.21582	-1.91239	-3.35236	-3.28694	-2.89477	0.946339	0.427224	-2.12888	4.96335
2.62234	0.229066	-2.03398	-1.74542	2.63643	-5.05951	-3.48531	-0.448764	-0.764292	-0.378223	-0.141049	-3.89407	-1.76956	-2.7946	-0.26414	-1.12808	-1.18064	-2.51429	-3.5114	-3.20356	-3.21824	1.57851	0.143119	-3.55462	4.76166
2.62112	-1.53369	-3.67979	-3.27727	5.88848	-5.31733	-1.18196	1.18093	-3.08816	-1.06245	-1.44118	-2.61933	-2.28699	-3.43332	-1.86422	-4.1801	-4.64709	-1.47554	-2.2295	-0.34301	-3.11394	-1.40132	-2.98106	-2.07236	5.1492
2.6199	-2.83814	-1.41814	-1.95652	5.55094	-2.38513	-4.06557	1.1526	-0.177589	2.021	-0.797086	-3.50951	-3.47602	-2.37675	-1.3486	-4.24618	-2.51925	-1.24142	-2.46503	-3.04282	-1.75966	0.100282	-2.24962	-1.13693	1.74327
2.61868	-0.360461	0.305817	-1.33177	5.77833	-3.66685	-0.646602	1.2918	-0.528618	1.09877	-1.08955	-2.12422	-1.29581	-4.01113	-1.78715	-2.58672	-3.96562	-1.88229	-2.39343	-2.2279	-3.12431	-0.652359	-0.184914	-3.02959	6.2603
2.61746	-2.54117	-2.95239	-0.936754	3.34236	-2.02866	-2.24305	1.6361	-1.40647	0.685601	-0.955639	0.228364	-0.742077	-0.305539	0.182816	-2.52314	-3.94888	-0.0288774	-3.5842	-0.629941	-2.59413	-0.777595	-1.60214	-0.0874472	4.97465
2.61624	-1.90236	-0.950831	-1.92725	6.66542	-0.571487	-1.22521	0.717086	-0.996658	2.53595	1.76558	-0.295232	-1.79146	-1.1202	-1.99934	-1.34161	-1.66885	1.09244	-1.77127	-3.02536	-3.45348	0.139082	0.053769	0.927135	6.44408
2.61501	-2.00087	-1.64823	-0.655519	6.65651	-2.94287	0.436753	-2.12991	0.539496	0.930704	-1.12064	-2.57292	-1.6336	0.336489	-1.09451	0.36706	-2.89742	-1.21047	-3.33279	-1.10391	-2.82363	-0.858273	1.62489	-0.224626	6.34984
2.61379	-0.566195	-3.82902	-2.89453	5.12347	-2.67623	-3.15449	-0.0876832	0.0702777	1.06078	0.0474262	-2.59587	-1.74038	-1.27596	-3.02675	-1.91272	-2.92003	-2.75167	-1.24399	-3.17229	-1.30063	-0.220247	-1.86662	-0.62596	6.21997
2.61257	-1.1534	-2.26953	-2.25675	4.25076	-1.98125	-1.88069	-4.08752	-3.13652	0.910191	-0.815726	-2.48562	-2.7067	-1.87184	-2.00269	-3.60316	-3.1445	-1.52514	-3.29132	-3.23636	-3.69598	-0.317329	-2.20412	-2.5891	3.29044
2.61135	0.00632071	-2.80258	-3.40414	4.99296	-4.21044	-2.05224	-2.33916	0.0979632	-2.25489	-1.42855	-1.47019	-3.76993	-1.96206	-0.812883	-2.09424	-3.10334	-1.22805	-3.88501	-2.91869	-3.78975	-1.31077	-1.81309	-3.73627	2.56183
2.61013	-3.3827	-3.38441	-2.98353	5.69813	-5.26715	-1.95266	-0.745967	-2.44318	-0.910807	-0.244526	-3.3861	-1.53974	-2.08735	0.302087	-4.94297	-4.00228	-1.94446	-1.40251	-2.41103	-4.38333	0.316927	-2.49122	-1.99921	3.78545
2.60891	-0.522359	-1.47307	-2.61731	3.13203	-4.88772	-1.65565	-3.56083	-2.06398	-1.08059	0.174285	-3.13801	-3.13457	-2.5642	-3.21515	-4.91136	-2.49174	-1.22331	-4.43493	-2.94077	-3.20337	-1.74169	-2.05338	-3.02906	1.37369
2.60769	-2.23775	-4.66402	-3.54678	5.71587	-3.4445	-3.99148	-2.92379	-1.96731	-0.626677	-1.73187	-4.00012	-3.14701	-2.97321	-3.82484	-5.63525	-3.65863	-3.585	-3.59694	-3.47716	-4.07266	-2.271	-3.1984	-1.30714	1.19216
2.60647	-2.66571	-2.32907	-4.65734	3.9389	-3.58359	-3.42208	-0.449775	-0.201451	-0.337869	-1.28857	-3.06161	-2.73709	-2.73947	-2.8256	-4.50523	-2.58938	-2.72197	-2.76139	-4.48378	-3.83661	-0.191696	-2.208	-1.61932	2.14993
2.60524	-1.18003	-6.09455	-3.77105	3.29023	-4.34213	-4.09328	-1.69016	-2.60453	-2.42962	-1.58165	-2.75095	-2.89356	-3.69214	-5.67653	-3.49185	-2.83889	-2.03818	-1.9201	-4.66158	-5.10349	-2.62437	-1.05484	-2.3323	3.98617
2.60402	-4.30044	-4.90231	-2.76255	6.04703	-4.6301	-2.31425	-1.74686	-3.28432	-0.672058	-2.4804	-4.05278	-3.1687	-3.65725	-4.81048	-5.04884	-2.97838	-4.26739	-3.63167	-3.51263	-3.87872	-1.9573	-2.21308	-2.19225	1.36247
2.6028	-2.16047	-1.56099	-3.10112	3.27381	-4.58858	-3.32467	-2.70082	-2.08871	-1.59742	-2.52925	-4.42835	-4.89029	-2.16428	-2.70903	-4.79912	-5.02628	-0.273643	-4.94624	-4.59181	-4.22532	-0.632917	-2.36421	-1.41066	2.84993
2.60158	-2.35937	-3.45562	-3.53938	2.60694	-2.36273	-3.79192	-2.71271	-2.50868	-1.51535	-1.46384	-2.75502	-3.15439	-3.59987	-3.18513	-3.54664	-3.71862	-2.6641	-3.33085	-3.62232	-5.26418	-0.807351	-2.27351	-1.67935	3.51376
2.60036	-3.00307	-5.83606	-1.51082	3.31817	-4.36064	-2.4854	-3.39607	-3.11071	-1.91493	0.00233507	-4.07525	-3.19016	-0.834959	-3.20938	-3.09027	-4.37314	-2.67572	-4.02847	-4.71543	-6.18806	-1.66815	-0.940897	-1.42911	2.674
2.59914	-2.38345	-4.53856	-5.44134	3.71431	-5.22879	-3.64577	-1.50227	-2.22639	-0.329233	-2.12467	-2.5363	-5.74267	-3.87277	-3.60185	-1.99363	-4.50742	-3.2003	-4.43889	-2.63063	-4.56821	-1.42588	-1.14585	-2.60496	3.64787
2.59792	-1.27619	-3.81314	-4.9109	3.28206	-4.42548	-3.22893	-3.30163	-0.206451	-2.30067	-1.46515	-3.13175	-3.04288	-3.74845	-1.30415	-4.41736	-4.28174	-2.66365	-4.53359	-5.07455	-4.14999	-2.51182	-2.45155	-3.27418	1.96236
2.59669	-2.81384	-3.75364	-4.41186	5.98227	-3.38291	-2.23133	-1.54731	-1.69865	0.510939	-1.80798	-2.78834	-3.64458	-2.80007	-2.80971	-2.62029	-3.14274	-2.80498	-2.59759	-3.84786	-6.3736	-3.17904	-2.46062	-3.27758	2.49755
2.59547	-1.0231	-1.72852	-3.01179	4.59007	-3.03713	-1.82076	0.469159	-0.506904	-0.533966	-1.56794	-3.42113	-3.88019	-4.03714	-2.95534	-3.40113	-3.81596	-2.40788	-6.40989	-3.79055	-3.89143	-2.13305	-2.53158	-3.94685	1.99839
2.59425	-3.37381	-1.96893	-3.07951	2.33179	-3.32671	-4.70754	-0.365169	-2.86458	-1.59342	-0.586721	-3.01159	-3.38739	-4.62926	-3.36335	-3.90708	-2.31708	-3.54974	-5.32454	-2.28302	-1.16073	-1.95979	-3.10792	-1.40187	4.33497
2.59303	-1.06964	-4.61481	-1.51932	5.32584	-3.36882	-2.03843	-0.951973	-1.50112	-2.10718	-3.65583	-3.01663	-3.47952	-2.21286	-2.81356	-3.57341	-3.26677	-3.73106	-5.12727	-1.90634	-2.14633	-1.17285	-1.73636	-3.75176	2.98271
2.59181	-3.29148	-3.57525	-3.15241	3.78502	-2.18977	-3.04438	-2.89121	-1.02693	-1.99477	-1.74336	-4.96195	-3.44831	-2.73344	-4.94454	-4.04973	-3.90864	-4.18805	-2.22838	-3.45545	-3.09906	0.0785537	-2.32892	-2.96156	2.38985
2.59059	-2.25108	-4.08634	-2.98673	4.67512	-5.39495	-1.63325	-1.54772	-1.29959	-0.501715	-1.05757	-5.20749	-3.43244	-2.70304	-3.01144	-4.06043	-3.72616	-4.24555	-3.65209	-3.53232	-2.01239	-3.02142	-1.66729	-1.9086	1.77474
2.58937	-2.89815	-3.2524	-3.79687	2.40962	-3.34295	-3.53127	-1.88122	-3.79685	-1.26698	-1.82318	-3.32722	-2.02497	-2.32158	-3.57819	-5.00254	-2.23686	-3.69561	-4.60568	-3.18559	-2.74018	-1.29895	-3.54983	-2.73016	2.08543
2.58815	-2.78278	-5.21728	-3.9394	3.38902	-4.52502	-5.5044	-1.93926	-1.85331	-0.561157	-3.17682	-4.24733	-2.27412	-2.80557	-2.49478	-2.99865	-4.48205	-3.76055	-7.11343	-2.6038	-5.23389	-1.65275	-2.32585	-2.88153	1.59636
2.58692	-2.91312	-5.1215	-3.32845	4.18811	-4.96859	-3.9592	-0.744287	-3.12586	-2.80201	-1.39819	-4.72775	-3.59725	-3.36873	-3.75104	-3.52757	-4.53433	-2.48626	-5.01455	-2.60152	-5.44413	-1.05498	-4.53353	-3.15583	2.4839
2.5857	-4.1846	-4.39276	-3.01143	4.46406	-4.58196	-5.13417	-3.46	-2.21365	-2.75059	-2.42418	-3.33634	-3.27719	-4.02222	-3.82639	-3.00256	-5.16302	-4.40632	-3.5582	-4.00602	-3.42721	-0.566183	-1.56889	-3.10557	1.86874
2.58448	-2.69377	-5.06515	-1.57159	3.69765	-3.29584	-3.981	-1.8012	-1.71925	-1.29949	-0.356251	-4.86867	-4.49156	-2.92269	-3.66837	-4.50955	-1.75569	-4.16047	-5.13487	-6.12777	-4.60512	-2.13137	-0.340309	-4.00258	2.35758
2.58326	-4.15375	-4.40611	-2.18252	2.77548	-4.22013	-3.78991	-3.18211	-2.9257	-1.23767	-2.92797	-4.20761	-4.48871	-4.39862	-3.89319	-3.32938	-4.81237	-0.508488	-3.63142	-3.86783	-5.11407	0.460602	-4.12278	-2.36868	3.12377
2.58204	-4.18285	-4.37345	-4.81094	4.53068	-3.88892	-1.59423	-3.23613	-1.6097	-2.04207	-2.45856	-3.12855	-2.32017	-2.82271	-2.61304	-3.54874	-2.77499	-2.68635	-2.9452	-2.5441	-4.70088	-2.11359	-1.63576	-3.33556	2.29864
2.58082	-3.00246	-4.64816	-1.02356	3.08211	-4.41348	-2.69395	0.582535	-2.47678	-2.28768	-2.63407	-3.2664	-2.89063	-3.00936	-4.44888	-3.60998	-3.56249	-3.46455	-3.5694	-2.62573	-4.4232	-0.547888	-1.55421	-2.4104	3.47171
2.5796	-0.872365	-4.72436	-1.69797	1.8831	-2.4222	-4.66413	-2.8456	-2.22685	-1.51025	-1.8225	-1.5061	-2.51606	-5.16588	-3.10387	-3.21898	-4.06618	-3.0979	-3.26895	-4.94392	-4.14508	0.134288	-3.04645	-2.64797	2.33457
2.57837	-2.0819	-4.62426	-3.98413	5.7822	-3.95061	-2.48818	-2.49707	-0.21475	-1.50546	-2.13009	-3.49382	-4.28652	-3.65765	-3.01728	-4.48692	-3.89737	-2.1661	-3.7767	-4.11972	-4.76758	-1.40097	-1.93941	-3.2128	1.65922
2.57715	-3.39248	-2.55356	-2.43009	4.29879	-5.04942	-2.64354	-2.17923	-2.64905	-1.12259	-3.16175	-3.8018	-4.03503	-1.23687	-0.463676	-4.05464	-2.2104	-2.45323	-5.06164	-4.15289	-3.62365	-0.319341	-2.4124	-3.62241	1.36465
2.57593	-2.47163	-2.24065	-3.78364	4.55604	-2.60637	-2.14143	-1.22521	-2.11154	-1.42208	-1.42656	-1.21471	-4.91821	-2.36459	-2.23891	-3.29241	-3.51914	-3.19571	-4.1799	-2.61345	-5.03001	-2.45294	-1.18211	-2.78185	4.44587
2.57471	-1.43103	-5.60248	-4.55774	3.1122	-3.62973	-4.35933	-0.605061	-0.6965	-2.60963	-2.72415	-4.7265	-1.60205	-0.969119	-4.1549	-3.24986	-2.46922	-1.54153	-2.90218	-3.88072	-4.89166	0.464971	-3.59102	-3.46734	2.52875
2.57349	-1.46755	-3.95035	-2.46082	4.06285	-3.05404	-2.9945	-0.623422	-3.25757	-1.1518	-1.96478	-2.58364	-3.4373	-4.06723	-3.04741	-4.62505	-4.84612	-3.12545	-3.79248	-6.12015	-4.43511	-1.51719	-3.51729	-3.66858	3.01471
2.57227	-1.49238	-4.6238	-1.16285	5.59938	-1.70063	-4.72725	-3.25591	-2.49476	-3.18964	-1.05474	-4.59073	-1.36016	-4.40659	-1.96501	-4.65513	-4.84597	-1.64194	-4.70707	-3.2981	-3.46843	-2.43042	-3.07104	-2.86164	3.6319
2.57105	-1.99849	-4.77486	-3.99805	4.27801	-3.87652	-1.63502	0.458275	-1.5263	-0.00701046	-2.88033	-2.91263	-4.26404	-2.95676	-2.30226	-3.4866	-4.24261	-2.89009	-3.85118	-4.4117	-3.73133	-3.14647	-2.08823	-3.89675	1.40057
2.56983	-2.60427	-5.44069	-2.62512	2.95349	-6.29894	-3.67488	-1.36992	-3.40079	-0.198313	-1.11713	-3.13379	-3.63173	-1.94502	-1.59768	-3.12952	-1.9731	-1.95927	-3.57219	-2.26188	-3.7208	-1.81012	-2.49752	-1.91722	1.96151
2.5686	-2.4644	-2.10927	-4.12136	1.72547	-4.14769	-2.41868	-2.12328	-2.64398	0.14607	-1.00857	-3.76007	-2.77446	-1.99365	-3.20541	-2.60467	-4.31359	-4.65384	-4.48855	-3.92078	-3.44356	-1.07085	-3.7598	-1.57295	2.25152
2.56738	-0.672422	-2.04766	-3.38878	4.51248	-5.26878	-5.83846	-1.85012	-1.06679	-1.35644	-1.20112	-4.42168	-2.82878	-4.40893	-0.970367	-2.78683	-1.63109	-4.65495	-3.51621	-3.95518	-4.02051	-3.78952	0.0125785	-3.20938	2.31318
2.56616	-4.24738	-4.72385	-2.87699	2.83994	-2.62653	-2.73136	-2.95434	-3.05503	-1.64335	-0.571733	-3.19124	-0.666999	-4.69679	-4.09132	-3.23867	-4.43946	-1.18082	-4.40413	-4.55824	-4.86199	-1.95764	-2.03026	-1.77328	2.30697
2.56494	-3.30893	-2.8893	-3.28527	5.06689	-3.93095	-3.70344	-2.39832	-2.82895	0.257044	-3.47872	-3.71284	-2.41934	-0.399448	-3.52711	-3.14939	-2.13131	-1.82856	-3.09299	-3.13307	-5.00172	-1.0038	-1.73741	-2.13667	0.909019
2.56372	-2.91652	-3.42575	-3.8653	3.55134	-3.63302	-5.10196	0.218834	-0.980527	-2.41949	-1.02863	-4.19437	-2.87447	-3.63768	-2.64201	-2.91164	-3.4506	-2.77943	-2.47829	-2.2389	-4.2591	-1.1082	-2.79302	-2.62662	2.65349
2.5625	-0.879386	-1.63975	-3.99997	5.98735	-4.05355	-0.793088	-1.66508	-3.52057	-1.82551	-2.29923	-4.06982	-2.59006	-2.72245	-4.02233	-4.39487	-1.75784	-1.10266	-1.01068	-4.04783	-2.3392	-1.92571	-2.40961	-1.92849	2.44845
2.56128	-2.49971	-3.89552	-4.17999	5.31066	-4.11577	-3.78693	0.0728886	-2.28255	-1.10591	-1.51491	-3.65153	-1.9242	-2.6486	-1.79025	-3.81624	-4.75832	-4.30752	-3.31036	-4.0146	-3.9034	-1.41301	-3.10106	-3.76009	2.61972
2.56006	-1.84397	-3.41336	-3.02454	3.60151	-3.15659	-2.18342	-2.37343	-0.376666	-1.80703	-2.70206	-1.55806	-2.07588	-3.99451	-3.54625	-3.75478	-2.22367	-3.15575	-4.41385	-5.00688	-2.16443	-1.39804	-1.19279	-0.377831	3.40839
2.55883	-0.984222	-3.10964	-4.22747	5.01793	-3.23717	-4.50506	-2.45125	-0.23507	0.322463	0.827568	-1.62343	-4.92906	-2.45129	-0.670955	-4.7587	-2.85889	-5.53529	-2.79703	-3.08645	-2.94161	-2.13282	-1.1127	-3.15731	3.08506
2.55761	-2.25508	-3.54505	-2.76922	4.46505	-2.81299	-1.84249	-1.00034	-2.36358	-0.592313	-0.501686	-3.54443	-4.65955	-3.46119	-3.21764	-3.17718	-1.97998	-3.58156	-2.7352	-3.5077	-2.54116	-0.0437658	-1.56674	-1.66641	5.17314
2.55639	-2.41238	-5.22652	-5.17822	4.75832	-2.60291	-5.18405	-0.991234	-2.4433	-2.04671	-0.404066	-3.18649	-2.93349	-2.84192	-1.4845	-2.90861	-3.47304	-3.09529	-1.4197	-2.29781	-3.68216	-2.40781	-2.52413	-2.05321	1.85677
2.55517	-2.36827	-1.72955	-2.09678	5.70324	-5.50255	-1.55076	-2.80184	-0.610846	-0.160012	-1.55909	-2.36073	-3.00128	-2.76339	-3.13597	-2.8773	-4.14798	-1.18194	-3.7425	-4.14279	-3.87996	-1.59218	-3.14582	-4.41921	3.46802
2.55395	-1.80107	-2.61854	-4.77429	2.56355	-4.3689	-3.6669	-3.87734	-2.95965	-0.289622	-1.27985	-3.74646	-2.62391	-4.88642	-1.78804	-2.6858	-2.93254	-2.14964	-4.34909	-2.75825	-1.81656	1.09234	-2.01975	-2.09072	4.07753
2.55273	-0.0332804	-3.5287	-4.30082	4.73934	-5.25753	-2.85773	-0.123288	-2.97707	0.0341496	-0.678991	-2.78044	-4.99815	-2.52876	-0.976309	-1.00293	-5.3466	-1.86877	-5.29343	-3.33176	-3.52521	-0.415356	-2.78112	-3.40175	3.8821
2.55151	-2.29083	-1.88096	-5.59603	3.96418	-4.37488	-5.35754	-1.77413	-1.65602	-2.40841	-1.16689	-1.93741	-2.59266	-2.05867	-2.6752	-3.26004	-1.86419	-2.78286	-2.1857	-2.73713	-3.22932	-0.10987	-1.20947	-2.1862	2.20441
2.55028	-1.71928	-3.13554	-4.22274	5.3318	-4.28675	-4.37562	-1.985	-2.05452	0.635839	-1.2272	-3.81556	-2.94563	-1.71022	-3.37201	-3.89105	-1.23754	-3.82034	-5.25158	-3.1361	-5.25669	-2.71989	-1.32677	-1.02582	4.28365
2.54906	-1.7956	-1.98088	-3.18615	6.73843	-4.78288	-2.39822	-2.23375	-2.3035	1.51638	-1.97003	-3.99263	-2.14076	-0.569225	-4.215	-2.12603	-0.215713	-1.74643	-3.19451	-3.33628	-3.84516	-1.67065	-2.18634	-2.34467	7.05535
2.54784	-1.6693	-2.86648	-2.34323	3.69528	-3.1563	-3.29225	2.0126	-1.90208	0.519893	-1.07202	-2.2506	-2.39135	-1.18385	-0.759439	-4.39989	-3.49445	-1.75306	-3.5794	-2.47934	-3.13307	-0.752348	0.0623177	-0.492839	3.24965
2.54662	-1.07012	-0.281365	-4.96516	6.1813	-2.8088	-3.31789	0.154905	-3.52296	0.17489	-0.329065	-1.59359	-0.996896	-1.71982	-2.86908	-1.30319	-0.112346	-3.03715	-1.97951	-1.07725	-1.7748	-1.69375	-0.0486076	-1.10417	6.96314
2.5454	-1.70142	-1.16634	-3.62784	5.11926	-1.93933	-2.4897	2.10025	-1.79485	1.4597	-0.0458517	-0.886457	-0.261542	-1.22818	-1.16422	-2.5201	-3.27899	-1.11065	-1.67774	-1.89023	-2.73424	0.557981	1.82628	-1.14997	5.31915
2.54418	-0.827686	-3.00962	-3.24954	5.31883	-2.83442	-2.88597	-1.65878	-0.75674	2.11661	-0.371922	-2.3771	-0.726409	-1.25747	-2.49874	-2.75161	-1.52277	-1.82189	-3.55809	-2.87097	-0.801725	1.29659	0.543635	-1.24273	5.96143
2.54296	-2.29853	-2.97306	-1.7109	2.88068	-2.17994	-3.24324	-0.190725	-1.57301	0.0651073	-0.294238	-1.35468	-2.24757	-1.61166	-0.604972	-2.4096	-1.63449	-2.76774	-1.2245	-3.20307	-2.44423	0.117558	0.85108	-0.0738091	3.65564
2.54174	0.974197	-1.46125	-2.09602	4.98517	-1.93091	-3.60331	0.000697851	-1.37061	0.904678	0.311101	-1.93456	-0.608823	-1.15928	-1.39599	-4.61371	0.919523	-0.955843	-1.83051	-2.28445	-0.270535	1.6769	-1.40138	0.769804	6.33629
2.54051	2.242	-2.57255	-1.17721	7.32012	0.848278	-2.1507	0.865001	-1.09627	1.85834	1.0373	-0.256804	1.52346	-3.49601	0.990175	-0.157162	-1.33816	-0.28176	0.0298717	-1.99205	-1.07958	2.00639	0.824191	-0.14005	7.10019
2.53929	5.96101	1.14494	0.124684	6.74651	0.870585	-3.6487	0.469721	-0.652637	2.10214	2.29867	1.37537	1.31184	-1.38006	1.34541	2.79654	2.33478	0.0107892	1.72655	-1.20762	1.08715	3.61784	2.76747	1.65246	9.45521
2.53807	6.36985	2.93151	1.14989	6.46166	0.717124	-1.26389	0.768355	0.990125	6.00015	5.38927	1.75568	4.6343	0.210745	5.26277	6.22004	0.536226	-0.378773	1.69976	3.57654	1.30684	5.08378	3.21191	6.669	9.72739
2.53685	9.55638	6.12465	3.34763	9.89492	6.66982	0.132024	6.47969	0.355925	6.88846	4.59646	4.83376	7.50539	1.97752	6.08129	9.41862	5.63	2.70101	6.93413	3.92496	3.23162	4.26754	6.27058	8.77449	13.2487
2.53563	7.55575	2.88012	2.01098	11.1367	4.70893	1.87991	5.61416	-0.543101	7.94881	10.0107	9.46081	10.5801	5.52469	4.89072	9.32298	4.34551	2.49267	8.23215	7.94069	4.73373	7.23635	7.59492	9.40368	15.2026
2.53441	6.44471	4.4254	2.059	9.68219	2.90027	1.00789	4.95522	2.93623	6.64775	10.1914	6.69237	11.4952	6.69744	4.52295	7.79601	6.1681	5.48214	5.01714	7.16107	7.32064	7.6913	8.1054	8.72013	15.2077
2.53319	4.22292	3.58157	1.17453	9.08878	0.720158	-1.08936	1.35885	2.61792	4.37479	6.39451	3.64433	7.87777	4.64138	3.83251	6.11	5.12714	2.75488	3.89959	4.5935	4.50499	5.38854	5.51999	3.39552	13.6403
2.53196	3.67237	1.7291	0.304392	7.52035	-4.73105	1.17126	0.969934	2.80463	2.37684	6.20246	1.38161	6.89576	0.54926	0.493252	3.11965	5.43936	2.42138	3.22437	1.62251	3.11903	4.47026	2.39932	4.94602	8.09608
2.53074	2.19941	0.641859	-1.8402	5.30353	-2.32281	-0.295595	-1.19868	1.29739	1.37854	3.7547	-1.04326	3.92168	1.37994	-2.17892	-0.123483	1.74946	0.648129	1.67858	-0.657761	2.24949	1.10903	0.713892	2.40176	7.17878
2.52952	1.89109	-1.05417	-2.52236	3.46077	-0.545732	-0.965999	-0.356118	0.560748	1.27282	1.26661	-1.86551	1.57522	2.26126	-1.86309	-2.38498	0.993331	2.31878	0.230916	0.826669	-1.75641	1.60021	1.27902	1.0116	5.78404
2.5283	0.471649	-0.819268	-2.07819	4.34955	-2.92931	-2.88394	-2.50799	-0.200553	-1.07467	-0.244541	-2.99683	0.910367	-1.9624	-1.85049	-1.93881	-1.7148	0.318045	-1.55288	0.290708	-0.532867	0.486761	-1.76124	0.368753	4.62833
2.52708	1.03638	-2.04697	-1.94541	4.18386	-2.64747	-3.60286	-1.68975	-2.16338	0.285089	-0.645738	-3.52711	-0.307989	-1.83959	-0.367129	-1.83122	-0.187438	-0.310056	-1.13564	-2.62991	-2.35517	-0.511917	0.216929	-1.55207	4.01123
2.52586	-0.146412	-2.2052	-2.79438	5.1471	-4.11019	-3.36427	-0.637376	-2.14406	1.45066	-1.78779	-4.59073	-1.33135	-0.924107	-2.04028	-3.40573	-1.53541	-1.11832	-0.89716	-1.63746	-3.44124	0.0407669	1.09451	-0.371598	4.17078
2.52464	-3.09754	-3.68483	-2.53947	3.92219	-3.31332	-3.73095	-2.43774	-2.84031	0.603092	-1.38253	-5.31762	-0.139001	-1.50476	-1.89643	-3.33045	-3.58162	-2.32026	-1.40258	-1.87624	-2.40012	-1.48892	-0.745655	-2.21669	4.08151
2.52342	-1.95794	-4.22487	-3.88278	3.51619	-3.82714	-4.04404	-2.06358	-0.857173	-2.34491	-1.84418	-4.23939	-2.29084	-2.66525	-1.30721	-2.99357	-2.73823	-2.80609	-3.63386	-1.07029	-1.11256	-1.24274	-2.293	-0.672606	3.58159
2.52219	-3.25284	-3.28092	-3.28221	6.98782	-2.67431	-2.66557	-1.65027	-3.37866	0.463614	-0.585931	-3.3461	-1.20055	-2.2476	-1.94697	-2.16035	-2.2684	-1.78898	-3.84827	-0.0493937	-2.00803	-0.201183	-0.974376	-2.01792	3.39237
2.52097	-1.6329	-2.34404	-4.41509	5.46892	-3.64822	-2.87948	-0.948788	-2.35632	1.13949	-0.721008	-2.01511	-1.52609	-0.524817	-2.56836	-1.87941	-2.98002	-1.1536	-2.91364	-4.01037	-1.35712	-1.92303	-4.56599	-2.60372	5.59953
2.51975	-1.79302	-1.26418	-1.51736	4.38652	-2.50639	-2.93544	-1.40803	-1.11355	-0.899359	-2.07692	-2.24184	-4.53439	-2.99459	-1.90873	-3.41609	-0.108422	-2.43909	-3.77378	-2.24246	-1.90618	-0.857289	-2.47713	-2.47793	5.35158
2.51853	-2.55264	-4.13356	-2.64795	3.74493	-2.50966	-4.26467	-1.88256	-0.968035	-1.04599	-1.19783	-2.2895	-2.50458	-2.72041	-3.49274	-3.79195	-2.02819	-3.86824	-3.00206	-1.95675	-2.3556	-2.22734	0.56399	-1.37622	4.23207
2.51731	-2.08864	-2.50136	-1.79376	5.33565	-3.66357	-3.10884	0.286335	-2.72514	-2.02086	-1.58134	-2.93959	-1.3914	-2.18985	0.94404	-3.41653	-2.26594	-2.52226	-3.19089	-3.05306	-4.15639	-0.292333	-1.85965	-1.22829	3.80809
2.51609	-2.36974	-0.635533	-0.668642	3.6947	-2.01855	-3.74295	-0.786135	-0.467141	-1.97266	-3.34445	-3.05978	-1.58336	-2.72825	-0.919137	-1.7978	-2.9717	-2.47727	-3.78972	-5.32864	-3.47682	-1.61111	-1.60832	-0.292767	2.12815
2.51487	-1.79813	-2.78936	-2.3018	4.55379	-4.19743	-4.13501	-2.12496	-2.83441	0.999141	-1.51916	-0.923576	-2.5861	-2.8925	-2.86908	-0.520608	-2.19484	-3.16524	-1.61138	-3.60697	-2.08313	1.13466	-1.91997	-1.40358	4.29455
2.51364	-0.439693	-3.55573	-1.29272	4.49863	-0.992521	-3.17347	0.543252	-3.37505	1.93501	-1.621	-1.88194	-0.0107648	-1.72425	0.763329	-0.979792	-0.0328164	-1.99857	-3.58003	-2.92879	-1.5727	0.68305	-0.215262	0.583117	4.74454
2.51242	-2.10661	-3.12343	-2.39284	4.43198	-2.25163	-2.9576	-2.73181	-2.41526	1.57717	-1.90766	-0.98253	-2.75526	-0.483173	-2.35402	-2.55772	-0.0302453	-1.67985	-3.20956	-2.68643	-3.02256	1.22461	1.27671	-0.552692	4.69181
2.5112	-0.0751221	-1.62517	-3.14556	3.56745	-1.93431	-3.58657	-1.47702	-2.2931	-1.44315	-1.61637	-1.02248	-2.13321	-2.87128	-2.04096	-2.73827	-0.854624	-2.91956	-2.90612	-3.50477	-1.88197	-1.33707	-0.254167	-2.46109	5.26538
2.50998	0.680537	-0.693054	-1.03384	6.8154	-3.29197	-2.89232	-1.1049	-2.32049	1.66125	0.0235972	-1.32012	-1.46441	1.09484	0.192425	-1.15291	-2.43147	-0.857452	-2.3659	-4.1088	-2.81751	-0.56802	-0.128158	1.33956	4.44297
2.50876	0.647716	0.0118964	-0.520545	7.50773	-1.12843	-2.96283	0.360613	0.884079	0.899391	1.58465	-0.126931	-0.644962	-3.25347	1.52305	-0.336657	-0.537477	-1.17558	-0.776453	-1.11834	-0.869218	2.50301	1.37298	0.0346551	7.37758
2.50754	5.17	1.98572	-0.228463	5.57255	0.408467	-1.78486	1.765	0.00650257	0.418056	0.6797	1.36939	2.96807	-2.60587	3.19357	0.447118	0.926853	-1.12539	1.05853	1.18361	-0.77012	2.4902	0.384854	4.44234	8.38956
2.50632	5.11159	1.97652	1.31581	8.21897	1.83332	1.65668	2.71962	1.82026	3.12009	3.20978	2.52744	2.69572	0.854189	4.46556	4.40775	2.87646	3.03032	3.58247	2.81356	1.89687	4.69955	3.20415	4.3739	10.6632
2.5051	4.74649	1.08309	1.51453	9.06378	1.99512	-1.66062	3.01994	2.47259	4.4602	5.86567	3.03245	4.98597	2.05269	3.30989	5.38568	2.06817	3.37063	4.47694	4.48298	2.80561	3.83749	6.17013	7.52481	11.4549
2.50387	3.48995	1.11914	-0.230068	8.61582	-0.775948	-0.748496	1.28296	1.28233	4.57483	5.44456	3.51426	6.47277	2.47881	1.85355	2.13572	2.90612	0.756747	2.64133	2.88878	1.84578	6.03434	4.63879	6.04407	13.5447
2.50265	1.42435	1.66051	1.28445	7.87939	-2.73969	0.630209	0.835953	1.22289	2.23913	4.94774	0.709398	5.83294	3.05177	1.89275	2.24838	0.440635	1.45315	1.46623	0.697043	2.94898	5.72285	3.91821	3.1714	10.1807
2.50143	0.951871	-0.838235	-1.87791	7.49477	-4.19081	-1.9269	-0.358722	-0.564295	2.65629	4.1243	0.397207	3.55336	0.205487	-2.10794	-0.868382	0.821821	0.43884	1.60672	-0.115252	-1.6615	2.77347	1.39421	1.33694	6.57605
2.50021	-0.403782	-2.34078	-2.24504	4.68311	-1.50297	-1.7699	-1.07642	0.543642	-0.0898409	0.606994	-0.354448	0.0905108	1.44092	-2.68922	0.542629	-1.12162	-0.270035	1.16776	-1.38947	-1.7595	2.42322	-1.03878	1.07231	7.28045
2.49899	0.625351	-0.187387	-4.24503	3.39037	-3.44932	-1.60013	-2.34662	-2.39767	-0.92263	3.49322	-1.49758	-1.1327	-0.322458	-0.881392	-0.854357	-1.11636	-0.713014	-3.20025	-2.99003	-2.94613	1.29559	0.414395	-1.12205	6.52007
2.49777	-0.830008	-3.7329	-2.23476	6.75852	-2.91748	-0.810085	-0.0647717	-1.29728	0.627578	1.07811	-1.40534	-0.389825	-1.9271	-0.126087	-2.45085	-1.27138	-1.49252	-1.71422	-1.95909	-1.75049	-1.12061	-0.524241	-0.792242	3.82951
2.49655	1.18906	0.421313	-3.31132	5.33769	-1.68479	-2.0052	-1.15807	-0.940959	2.20843	-1.42826	-1.88673	-1.01563	1.1287	-0.956294	-1.49999	-1.37886	-0.198149	-1.21878	-1.23078	0.0203602	2.82105	-0.57426	0.998173	6.23336
2.49532	-0.0599141	-3.55783	-2.21323	4.08869	-2.3304	0.56103	0.566265	-1.76104	1.2451	1.17613	-1.57673	-2.28345	0.275789	-0.227533	-1.83035	-2.90958	-0.0800164	-2.09681	-0.923975	-2.52633	0.69219	1.02018	-0.643721	5.33577
2.4941	0.510155	-1.13591	-1.09991	4.89349	-2.41027	-3.17703	1.39498	-1.31939	0.414529	0.501465	-0.952848	0.202178	1.43628	-1.43919	-1.35823	-1.4679	-1.44769	0.98869	-1.26727	-1.96995	2.41729	1.17362	-1.15472	2.88778
2.49288	-0.350974	0.500587	-1.69673	2.77155	-3.62875	-3.18475	-0.757808	-2.21941	-0.656951	-1.86883	-2.58046	1.35004	-0.465699	-1.97122	-2.32764	-0.911114	-1.91321	-2.11983	-3.88892	-1.81188	0.498552	0.128897	-1.0214	2.89528
2.49166	-0.246118	-1.89791	-3.41657	6.28186	-3.22329	-3.46912	-0.161629	-0.794904	1.5259	-0.580263	-2.30264	-2.27351	-1.51545	-0.360045	-2.27924	-0.670761	-0.87141	-2.12316	-0.82072	-4.69053	-1.45884	-0.50135	-1.18022	2.93341
2.49044	-2.50292	-1.96048	-4.61864	5.19958	-3.46458	-1.97209	-1.16734	-1.37531	-0.133559	-1.85612	-1.75184	-3.02504	-3.08904	-0.891948	-1.42639	-0.748017	-1.91477	-4.35042	-2.47104	-4.60079	-1.86236	0.36424	-1.80887	4.70607
2.48922	-4.74261	-2.29845	-3.28443	5.55912	-3.58561	-3.77899	-1.2262	-3.81155	-2.2028	0.411939	-2.03587	-2.31938	-1.85812	-3.33816	-2.37128	-2.29269	-0.747179	-0.45029	-0.779976	-2.08171	0.365587	-0.48266	-1.73288	5.66292
2.488	-2.00085	-3.10205	-2.73836	4.49665	-2.52347	-1.58457	-1.78063	0.0414882	-0.833898	-1.31995	-2.68891	-0.578884	-3.38574	-1.86318	-2.17854	-1.62107	-3.33181	-2.43593	-4.3584	-2.19114	0.634609	-1.35753	-0.958781	2.08435
2.48678	-2.29584	-3.03334	-3.25982	6.30327	-4.30737	-1.60866	-1.69736	-2.04227	0.510089	-1.1216	-0.969636	-3.81275	-2.56432	0.490236	-2.66046	-1.8847	-1.64759	-2.75607	-2.42454	-3.18659	-2.05832	-0.727141	-2.96805	3.93824
2.48555	-2.53482	-3.35266	-2.75026	3.57752	-4.24001	-4.3157	-0.621087	-1.52193	-0.0480473	0.599706	-1.80312	-1.08206	0.10559	0.532811	-2.2442	-3.25373	-0.6056	-2.31361	-2.69034	-2.03439	0.784251	-1.97288	-0.563704	5.9628
2.48433	-2.16901	-1.72039	-2.24534	4.93255	-3.04161	-4.24301	2.00931	-3.27192	2.3632	-0.775395	-3.35133	-1.46699	-0.64936	-0.419388	-1.04915	-0.745554	-2.8415	-1.71389	-3.81929	-2.72126	1.10719	-0.0766289	-0.227535	5.81536
2.48311	-0.911282	-0.165266	-1.89143	6.19928	-3.82721	-4.58158	1.36027	-0.0884974	0.775367	-0.260929	-0.301931	-0.197035	-0.854465	-1.82172	-0.618776	-0.373068	0.161289	-3.66845	-1.85221	-4.58013	-0.151759	0.497693	0.469753	5.63991
2.48189	-1.76454	0.311844	-0.977493	6.1279	-1.34685	-3.37305	0.983978	1.59052	0.163787	-0.33079	-2.32076	1.31355	0.930788	0.773647	0.395502	1.22634	-1.77874	-0.58063	-0.43846	-2.09474	2.39004	-0.0085865	1.59341	5.80588
2.48067	-0.805329	-0.717388	-1.04649	6.77809	-2.34845	-1.3832	-0.159998	0.479561	1.9547	0.200651	-0.428012	-1.86665	-0.789736	0.00790858	-1.71922	-1.37296	-0.768838	-2.0425	-0.426074	-1.37413	0.0740793	3.02862	0.322352	6.28132
2.47945	2.59089	-0.387774	-0.776654	7.71905	-2.81872	-2.91149	0.316172	0.578585	0.975533	0.15359	-0.355047	0.263805	-0.271304	-0.177439	-1.34656	0.266141	1.93815	-1.06311	-0.885545	-0.757575	3.78994	3.87513	2.29401	6.9608
2.47823	0.0484092	-1.25882	-0.755237	6.89779	-3.42896	-2.16216	1.7187	1.37938	-0.783446	1.62502	-0.352867	0.585129	-0.336553	0.50848	-1.2895	-2.15901	0.813726	1.33489	-1.49048	-1.17398	-1.21054	0.630835	1.07998	6.27849
2.477	0.0379653	-0.524012	-1.07128	7.9966	-1.1527	-0.837117	0.0429566	1.22389	-0.902328	2.42057	-1.58967	1.43488	-0.617085	-1.37696	0.356959	0.0550518	1.09234	0.79529	-2.17086	-2.2492	2.71832	-0.0504808	2.62799	6.67513
2.47578	-0.870058	-0.896792	-2.91296	5.93807	-2.89318	-1.00392	0.459642	-0.528338	1.18589	2.05926	0.523256	0.640019	-0.937722	0.212388	-1.00891	-1.02801	-0.394399	0.104112	-1.7138	-4.01518	2.73109	3.59423	-0.363811	6.03175
2.47456	1.26109	-0.508374	-3.58051	6.9787	-2.39822	-1.62519	1.24375	-1.51847	2.68029	-0.149245	-4.04064	-0.782375	-1.42057	-0.437237	-1.5652	-0.454451	-1.41152	-2.29196	-3.5223	-1.38124	-0.405991	0.490457	-0.169306	6.68834
2.47334	-1.47239	-0.474956	-1.34888	7.88822	-1.57128	-1.05929	0.766687	-0.481681	1.01683	-0.109878	-1.12477	-3.8319	-0.505878	0.812244	-2.28542	-0.23802	-2.85416	-2.86366	-1.72085	-3.84553	1.5437	0.007889	0.818262	3.19973
2.47212	1.19833	-1.26127	-2.91094	5.22415	-3.43669	-1.85031	-1.64617	-0.56401	-0.124321	0.525443	0.450944	-0.938281	-1.2783	-2.69492	-1.88044	0.955833	-1.25538	-1.81876	-1.79784	-2.06648	-0.905873	0.986523	1.06472	4.87441
2.4709	-0.202894	-2.12297	0.536662	6.05465	-3.65642	-3.42299	0.303857	0.529814	0.745343	-0.0132942	-2.28548	-1.53224	-2.84359	0.363131	-2.99162	-0.220213	0.738372	-1.44951	-1.3839	-0.956759	2.06078	1.98817	-0.111462	6.98583
2.46968	0.281443	-1.47178	0.666616	6.82884	-2.42567	-1.98732	1.89397	-1.47829	2.27736	-0.446501	-0.558836	-0.228461	1.4151	2.29084	-2.6501	-0.177032	1.05153	-1.69354	-3.48931	-2.26573	1.72394	1.3296	2.2771	5.41894
2.46846	3.72839	1.51189	0.864736	5.1652	-2.04957	-2.26634	2.9546	0.93868	4.48076	0.846105	0.761402	2.24565	0.234449	1.39048	-0.59042	0.199199	-1.37266	-0.732837	-1.2186	-2.35765	4.53623	2.47564	0.153544	8.50301
2.46723	2.72737	0.994155	4.00481	7.76954	1.3246	-0.0413678	6.63429	3.20899	5.67856	1.07666	1.34869	0.748481	0.664625	3.51843	1.29525	1.64133	0.293761	-0.230486	2.12256	0.415776	3.7471	4.65481	3.293	10.0882
2.46601	6.48684	6.97099	5.97447	9.61297	5.82449	0.0444403	8.74088	5.05455	8.32295	6.16668	3.14417	3.86874	3.8727	6.0303	4.38964	2.20253	1.6432	4.78983	5.00267	0.241995	7.5177	5.41256	8.18146	14.0346
2.46479	5.93425	9.4073	5.81462	11.0932	8.16815	6.35283	10.3691	8.64177	10.5989	8.26752	10.2812	8.02958	8.32614	6.46609	6.66347	5.35868	9.20214	7.57435	8.8147	1.33344	9.6464	9.92307	11.0197	16.113
2.46357	9.77253	8.05677	5.90737	17.4033	6.27209	7.41179	9.67181	7.85504	10.5523	7.83798	9.7797	6.85744	9.65628	7.80633	6.01608	6.9107	9.8519	6.5364	5.50281	3.48493	10.9822	9.96602	13.7615	15.366
2.46235	5.62409	6.74687	6.25942	15.405	1.97525	7.92393	4.54795	9.10385	4.12538	11.3913	6.2843	7.83169	7.16424	5.2695	5.16534	7.41281	11.2018	4.20616	5.63078	4.23434	10.6477	10.8177	8.64746	12.1609
2.46113	5.86362	5.49747	0.288182	13.6802	1.08882	5.71565	3.26865	7.33588	4.35148	8.41687	2.59094	5.04284	4.19484	4.53435	3.38183	6.82657	8.50623	4.98709	2.94066	1.4602	4.97544	8.51316	5.87925	10.3112
2.45991	3.66981	2.09789	2.45918	8.41663	-0.94309	3.75832	1.52626	3.18535	3.04302	5.66274	1.76005	4.48501	0.543947	3.14745	1.47783	6.54186	4.37247	2.63739	-0.550562	0.957488	4.99313	4.55002	3.56846	10.5193
2.45868	2.14217	1.25204	1.25868	8.65213	1.40152	2.32423	2.30657	2.39843	3.56564	4.76836	0.190408	1.50637	2.07053	0.235372	1.51739	4.45232	4.38325	1.98528	0.840898	1.06401	3.92847	2.89731	3.38574	8.13296
2.45746	2.63952	3.52022	1.53636	7.42978	-1.22463	0.973548	5.24491	3.25051	5.20778	1.66122	1.39235	2.33104	2.26769	3.0802	2.5024	1.33446	2.23879	2.00828	0.730892	0.196816	5.84591	3.53149	3.28409	10.1724
2.45624	4.70528	3.26561	3.66087	8.18169	2.3297	0.525538	5.28072	2.53714	5.99743	3.67457	3.07298	2.47477	2.33391	3.28951	1.71661	3.52768	3.11238	1.86306	1.24131	1.91015	6.99114	5.74308	4.76186	9.69552
2.45502	5.97082	5.67813	7.40538	11.0829	3.936	2.71551	9.40746	5.75361	7.19386	4.79458	6.28226	2.75864	2.53806	6.43337	5.18331	4.18162	4.84459	4.50463	3.66894	1.91849	10.5681	7.06562	5.91875	14.1118
2.4538	8.26148	8.54724	13.6707	13.2352	9.21936	5.44549	15.2339	7.46985	10.6848	8.01858	8.66462	7.38538	7.10197	7.70209	9.94248	4.09135	6.28242	7.57775	7.42897	4.93899	15.7972	10.8252	9.67987	19.394
2.45258	14.4163	13.8241	17.7194	17.579	14.6678	10.3395	20.5835	14.8952	15.1436	12.3056	15.0079	10.2186	10.0775	13.5003	13.7187	9.54697	12.8968	12.5574	11.3866	6.06543	16.3662	12.9436	15.3198	22.0833
2.45136	14.2977	17.9413	20.9281	22.318	18.5005	14.4541	22.4395	17.5413	17.4308	15.7288	18.5605	12.4543	14.1906	16.5347	17.965	13.013	17.7564	15.1636	16.2209	10.8315	19.0673	19.5811	21.1956	27.0616
2.45014	16.5063	17.7106	18.7326	23.5232	18.1893	18.0592	20.5057	20.489	16.8182	18.7448	17.2116	16.6003	16.1763	16.439	16.5359	17.4051	20.0698	16.7198	14.9067	12.6539	21.3068	20.023	26.3189	26.5845
2.44891	18.3556	19.0586	18.696	23.5171	16.4597	16.3409	22.2629	19.3566	17.9465	21.6013	16.8904	20.6216	17.9692	16.4366	17.491	20.0242	22.4468	17.8859	17.5108	12.7129	20.2456	21.4746	23.6622	29.9632
2.44769	16.8591	17.8352	19.4608	25.0545	18.7395	16.4198	20.0215	20.7037	16.5821	24.6056	17.8744	19.729	18.2082	17.0279	15.0376	21.6997	24.585	19.6168	15.2994	10.9047	20.5593	22.7454	25.0963	27.3128
2.44647	14.9956	18.6274	12.0936	24.2602	11.3284	19.5548	12.916	21.9294	14.1943	19.7999	14.5607	17.1771	16.2987	14.706	12.7963	21.6237	22.068	18.2636	12.9174	11.8069	18.446	20.3848	22.6076	24.2697
2.44525	10.1696	12.5724	7.86486	19.6641	8.6777	15.0444	10.0117	16.238	11.3974	17.7848	9.27909	13.5715	10.5427	11.0008	10.7772	16.8876	18.2332	13.5385	9.45181	9.30487	14.7292	18.1845	15.4822	19.7724
2.44403	11.7636	9.05729	4.52305	15.1659	6.19013	10.8383	10.7787	13.8382	9.35241	13.9814	6.05218	11.6542	6.68188	8.5458	7.06875	16.1417	15.279	10.684	9.45543	5.4585	10.3971	10.5216	11.2419	15.7726
2.44281	6.61737	7.44094	7.46365	13.6489	4.90739	6.19045	10.503	10.2746	9.33047	9.48833	6.79425	9.65002	6.40403	7.83202	7.60401	12.9286	12.0422	9.38788	7.9769	3.84975	9.36948	10.1596	11.6571	13.9331
2.44159	7.5418	9.46305	8.17842	13.8857	5.21496	6.03443	8.96442	9.77655	8.11168	9.81755	7.78083	9.63111	6.05613	7.86965	7.46779	9.62214	12.6013	8.17594	6.48036	4.98841	13.7786	9.34688	10.7752	16.7259
2.44036	11.6083	11.3255	13.0744	14.6933	10.1301	7.5748	15.5595	8.97129	12.5297	9.5648	8.49054	7.68358	6.35847	8.61504	7.54511	8.82668	11.713	9.50587	7.33279	6.53699	12.5928	10.3944	14.7732	17.0504
2.43914	16.7085	15.7424	15.0822	17.9714	14.7505	8.68098	20.1308	13.3315	15.0291	12.2247	12.7257	12.0271	10.684	12.1016	12.4227	10.3295	12.0778	15.731	10.7768	8.92512	18.3331	14.6773	18.9278	22.7517
2.43792	18.5107	18.6518	22.9137	20.3004	20.7498	15.0386	24.5427	19.9812	19.9253	17.0721	21.2122	15.8612	17.8984	17.9166	15.502	13.2965	16.0759	19.17	16.5978	8.57519	22.5835	19.9751	25.2775	26.7909
2.4367	17.7533	21.6423	23.0856	28.0195	23.9913	18.0885	26.5702	23.0908	17.5473	22.3482	22.5941	18.5174	16.4268	18.7211	19.3868	17.5025	22.4935	21.4572	19.9968	14.1277	24.0514	24.4015	30.5524	29.2367
2.43548	17.0064	20.2599	20.232	28.268	19.5427	20.241	21.6462	21.2738	15.9205	21.4049	19.6314	20.7411	19.6612	17.2361	18.3907	19.5685	25.387	20.2709	19.6295	14.2396	22.8385	24.0211	26.4891	29.3239
2.43426	16.6582	17.7446	17.6518	27.1861	16.8182	18.9189	19.936	22.9011	17.7726	22.3455	17.8635	19.2809	19.5959	17.5601	18.0932	21.7358	25.8267	21.1155	16.6826	13.223	20.6575	21.4815	22.5392	27.527
2.43304	17.4456	19.1196	15.9693	23.9126	15.4099	19.73	17.5923	20.5186	17.0552	24.1372	16.3624	18.3399	15.9403	17.2883	18.2169	21.6359	23.6626	21.3572	14.8548	11.1984	18.3822	20.6762	21.3263	25.9306
2.43182	14.6376	14.5309	15.258	21.8779	13.7723	18.335	15.9492	18.4319	13.8293	19.5387	16.3551	18.3878	17.4173	14.6667	15.3876	20.6614	23.8681	18.8653	13.8274	11.0407	17.4466	20.588	22.4187	23.1202
2.43059	12.7303	13.0342	10.916	19.7804	9.10419	14.7671	13.4755	17.3789	11.9068	18.6669	11.5536	14.923	15.98	10.9454	11.7014	16.8059	19.3268	14.6874	11.3563	8.90692	14.8979	16.7175	18.2263	19.9814
2.42937	9.38844	9.43753	5.82459	16.8708	6.53103	14.873	8.1582	13.7483	12.1421	14.9271	8.45645	13.9535	10.7948	8.87355	7.93488	16.0234	17.4633	13.1812	10.4923	8.62688	11.0834	11.8535	14.9515	17.4711
2.42815	7.71459	7.25618	5.39655	13.7062	6.19754	9.26217	6.78116	10.5308	8.75381	12.4681	5.79052	10.4684	8.25022	8.03617	4.07897	10.8781	12.8019	9.61873	8.11301	5.54403	8.18746	8.58539	10.5156	14.1083
2.42693	6.35011	4.91728	5.65978	12.2142	5.03035	7.02534	5.61653	8.95204	5.58458	9.35574	5.35433	8.4321	8.43888	6.29171	6.54366	10.001	9.87201	9.16049	6.68415	3.81524	5.86326	8.15549	7.14242	14.2375
2.42571	6.43553	5.98586	5.86054	12.1604	3.6694	3.76001	7.09811	6.46345	8.10181	5.8367	4.39208	6.33501	5.84539	6.90823	5.1954	4.69148	9.24812	6.32094	5.93684	4.12689	6.64399	8.31599	7.60216	13.1733
2.42449	8.96482	7.36553	5.63824	11.0293	3.91858	5.10786	9.92809	7.24858	7.27804	4.6873	5.75267	5.91191	6.1737	5.31262	4.68547	7.16262	6.52715	7.55823	5.2397	1.83748	7.42866	7.18408	10.5987	12.7756
2.42327	10.0464	6.79358	10.9383	11.3488	9.23895	5.95488	12.7497	9.31483	9.45432	6.67159	9.70065	5.78639	8.45968	7.57284	7.52107	7.65025	8.09944	11.3902	10.9533	3.3093	6.75546	9.22643	12.9637	16.237
2.42204	9.5594	9.4103	11.3402	13.6341	13.4159	8.51834	16.8471	10.8478	11.8851	13.3226	12.8959	11.08	10.7516	9.56537	7.3025	10.1906	10.9951	12.9883	10.485	7.35332	11.9362	11.5592	17.5606	18.9738
2.42082	8.73359	8.06461	9.75399	19.4645	9.20266	12.6606	10.4578	13.7726	9.74233	10.9784	9.62515	11.9854	12.8873	10.2417	9.08878	11.2533	13.3221	10.3066	7.5348	5.87973	11.1981	14.7922	16.0089	18.2293
2.4196	6.90038	8.7569	6.23618	17.5215	5.21886	8.85092	4.71847	8.07045	9.18052	13.3224	6.95551	8.14682	8.63126	6.71783	7.56789	10.7751	14.1995	8.72608	6.72142	5.97203	9.33505	10.0258	12.2979	17.1535
2.41838	8.52055	4.7811	2.87781	13.5071	2.598	6.25377	6.24673	8.46641	4.50351	9.48588	2.54704	6.71287	4.70739	6.14899	3.44443	9.67115	10.4995	9.67056	7.72348	4.59852	4.60815	6.99966	7.19369	11.5566
2.41716	3.92592	2.78518	1.48589	7.93856	4.42624	5.67584	3.51177	5.95112	6.45322	7.47258	3.14336	4.56253	3.8504	1.82168	2.28475	7.84571	8.47439	6.18152	2.64766	2.26733	4.51422	5.88275	5.09718	11.795
2.41594	3.57755	0.795189	0.742715	8.967	-0.882162	4.59217	0.855064	3.96885	3.17833	4.28211	2.22637	5.26688	2.0418	1.26872	1.35208	6.54509	4.50299	5.23645	3.10873	2.60349	1.53466	5.09204	5.39108	10.2561
2.41472	1.1113	0.902283	-0.0179739	8.57091	-0.257384	0.550259	1.40145	2.37795	2.77966	2.78688	0.0450697	4.3006	1.3638	2.93902	3.12642	3.51541	2.87187	2.76954	2.98649	1.03327	0.485006	3.8274	3.07518	9.55616
2.4135	1.93203	0.73484	-3.94257	8.44011	-1.4756	0.967682	1.17664	0.889333	3.85469	1.31503	0.551689	2.20334	1.00508	2.39609	1.53271	2.47245	2.00976	1.66101	0.880651	0.685959	1.41822	2.95962	1.08831	8.72732
2.41227	0.0727749	-0.548708	0.254705	6.02772	0.599773	0.233591	2.3582	0.0826948	2.09121	4.31891	-0.311528	0.267155	1.42252	2.59194	-0.848233	1.2173	2.18705	2.54955	2.41148	-1.55151	1.41655	2.34042	1.41903	6.85622
2.41105	0.0820236	-0.0637033	-1.62799	5.66359	-1.61804	0.127377	-0.459781	2.13054	1.61941	4.33309	1.22941	0.764317	0.160824	-0.426097	-0.151013	0.932443	0.914823	1.16241	1.62817	0.721878	1.84789	2.43896	0.10507	7.65014
2.40983	-0.548203	-1.43666	0.870341	5.83078	-2.33612	1.22292	0.347017	1.30005	-0.184661	1.70757	-1.09966	-0.567916	0.546928	1.49924	-1.04147	1.67341	0.158743	1.6426	-1.7244	0.105823	2.22039	0.203892	-0.292665	7.0821
2.40861	0.538427	-0.73029	1.10984	5.55861	-2.82501	-0.160846	0.773585	1.5664	2.13445	1.80979	1.528	1.32071	3.05675	1.02817	0.382474	0.249412	-0.833706	0.836517	0.87429	0.786665	3.62048	-0.194642	1.95608	7.15616
2.40739	1.45231	-1.04646	1.99468	7.42835	-1.29884	-1.82937	1.30014	3.14756	1.63986	1.33972	1.04636	2.20726	1.04984	1.06305	0.668208	1.68105	1.35123	1.74956	1.28653	-1.69973	3.35946	1.50499	3.14567	7.76231
2.40617	0.841753	0.783672	1.00613	10.0875	1.69999	-1.48699	2.4085	1.38486	1.86361	6.2288	0.950391	1.36251	2.41336	2.51448	2.79542	0.950836	3.23699	2.35958	0.901753	-0.0129417	3.38754	2.20282	3.41741	8.12589
2.40495	2.34157	2.37111	2.04134	8.56392	0.741547	-1.65258	1.70537	0.354199	1.99042	3.14228	0.182496	0.539285	4.11823	1.15395	0.888481	2.20716	2.04036	1.91139	0.252678	2.09694	2.78991	3.62391	3.91156	6.21957
2.40373	1.57149	2.21141	-1.02408	9.67428	1.18849	-0.743023	3.2823	1.18415	3.24704	4.55439	0.281151	3.55208	1.48002	2.96702	2.17302	1.70277	3.47959	1.575	1.17144	1.42638	3.91664	2.24673	3.63653	9.5485
2.4025	2.58781	1.11853	0.533448	9.35193	-0.141412	-0.319483	0.508374	1.57816	1.97377	3.14109	0.179733	3.17748	1.44186	1.42312	-0.108272	2.50764	3.83674	0.755892	1.71651	-0.150244	3.45084	2.40167	3.68778	8.0312
2.40128	3.46705	1.46944	-0.791667	6.62973	-1.232	-0.175808	2.63582	1.95375	1.50349	3.04022	-0.414406	2.7499	0.431006	0.544793	0.409999	2.50409	0.238896	0.482312	-0.50967	0.237106	3.00396	2.41155	2.03122	7.15786
2.40006	1.95654	0.784388	0.767632	6.45229	-3.30422	-0.720216	-0.296996	0.922646	2.01237	1.15822	1.50631	2.28116	-0.0775521	0.945808	0.828833	4.1088	0.181765	0.346506	1.23987	-1.16625	1.87761	3.44426	2.75411	5.53982
2.39884	1.98287	1.10538	0.762878	7.60109	-0.00350457	-2.46845	1.30948	0.146387	3.48268	2.45392	-0.0832646	0.320821	2.81737	0.367462	0.638403	2.24843	0.99459	1.77435	0.20958	-0.272948	3.58862	2.62924	2.5659	7.98933
2.39762	4.20838	0.869261	-0.367416	10.1882	-3.10544	-1.48344	3.84511	1.34173	4.01701	2.41461	1.21969	2.78725	1.87176	2.61626	1.00276	3.57534	-0.206992	0.642865	-0.135285	-1.03126	2.59178	2.77384	1.53379	7.40075
2.3964	3.73059	1.30502	-0.0837848	9.00735	-1.04593	2.7279	1.63952	-0.227981	7.6603	2.4904	2.3561	3.93731	2.35434	3.29752	2.70327	4.42375	-0.30663	-0.272849	1.86728	2.24445	4.25047	3.39637	3.92473	8.06819
2.39518	3.90095	0.614961	2.29291	9.59651	0.71676	2.12597	3.72945	1.45545	8.19976	6.76734	5.41468	5.69858	3.55974	8.06283	2.43649	6.51732	1.43708	1.29533	1.34639	2.50206	3.55814	3.26331	4.64975	8.24957
2.39395	5.39383	0.414974	-0.561642	9.90486	2.44986	-2.82893	1.68245	1.74531	7.07601	7.6007	3.96793	5.54304	4.59561	5.83171	4.16668	8.87597	3.12579	2.17209	2.74772	2.09202	2.01396	3.03477	4.76266	10.7453
2.39273	3.90849	2.04305	2.02759	8.8809	-2.52621	0.120147	3.29767	1.901	5.90547	6.31314	1.24332	4.87839	5.73349	5.597	4.79099	7.20833	0.724596	2.12276	0.861986	4.43522	4.06339	3.42105	4.8923	8.00891
2.39151	3.66541	2.12343	3.79126	7.99824	1.39746	2.00243	3.96282	3.10716	4.30973	9.48391	2.49995	4.90152	4.75364	4.26123	2.02404	7.92182	1.84263	2.02616	1.68984	2.81692	3.9731	2.4648	6.26936	9.16592
2.39029	3.05716	1.13407	1.90088	7.86938	2.77771	1.82979	3.848	1.65143	5.54905	5.67743	2.75572	4.03377	4.36345	2.7491	2.09072	6.46784	5.23333	2.46074	2.73878	2.34603	3.01166	5.5263	4.99171	10.9241
2.38907	4.44013	1.5114	1.5747	9.87274	1.57175	0.949557	4.15316	5.34329	3.87814	4.89557	0.735021	3.44841	3.24417	3.0256	1.64793	4.08042	3.11675	1.4587	3.36402	3.77888	3.57675	4.3364	6.71284	9.98512
2.38785	3.18811	0.217615	-0.22451	10.9322	0.84711	2.44727	2.96238	2.1021	5.62373	6.06594	0.694504	5.48333	3.46796	4.4413	3.10496	4.066	2.13016	1.54386	3.15876	1.71435	2.72708	2.17298	4.12595	9.32862
2.38663	1.90503	1.7867	1.5668	8.71645	0.240137	2.50587	2.15267	1.4877	3.63171	5.2053	2.45844	2.91087	3.11173	3.69497	1.4794	4.38509	2.81884	3.40172	3.56281	2.59878	4.16835	1.83697	4.15747	10.9036
2.38541	2.34262	-0.228413	-0.875594	8.8628	0.985857	0.629266	2.88452	2.55353	2.60436	3.79601	1.3603	1.79633	3.17917	1.73959	2.4323	2.4819	2.12226	1.75985	5.0459	2.19215	1.27243	5.74424	3.54684	10.7792
2.38418	1.12848	1.44043	-1.45841	8.96904	-0.234821	-3.10709	1.98261	0.631513	2.21261	3.93729	0.105212	2.45787	1.20549	-0.0148371	1.62424	1.63314	1.69131	1.00309	0.454846	1.8445	3.17529	2.76103	4.14421	9.23467
2.38296	1.83589	-1.30212	-0.34598	7.13629	-0.818367	-1.16516	-0.444833	1.88892	2.17071	5.62951	-0.25839	3.98679	1.6193	0.463344	-1.4065	2.63965	0.07489	-1.05178	0.637383	1.05664	2.54561	1.74052	1.11131	4.82286
2.38174	0.909097	-0.310054	-0.805355	8.30593	0.492892	-2.15262	-0.300111	1.46282	1.06946	1.62696	-0.244532	3.01782	-0.370204	0.853809	-0.857893	2.49074	-0.393906	1.50168	0.974886	-0.340907	2.54967	1.55	2.08727	7.23783
2.38052	1.0625	0.979842	-2.45143	6.26767	0.136083	-2.73946	-0.434957	-0.652445	2.39631	1.76837	-0.480928	0.948158	2.20195	1.97209	0.75295	-1.00679	-1.09271	-1.1974	1.60571	-0.314815	2.08503	1.7508	1.51923	4.10473
2.3793	0.496338	-0.494903	-1.93544	7.16106	-0.543937	-1.52149	1.99994	-0.428033	2.91763	1.09005	-0.769162	2.22396	1.78419	0.64633	-0.292143	1.24352	0.103917	-0.556619	1.23401	0.224603	4.27666	1.58704	1.94227	5.41742
2.37808	3.61211	0.448178	0.772161	7.94469	-0.192805	1.03834	2.77415	0.975868	3.08249	2.03172	0.275914	3.25957	2.20271	3.49095	0.244966	3.15371	-1.26284	0.108809	0.355042	1.49211	3.18896	1.99947	3.78969	8.59215
2.37686	0.89726	1.41217	0.660685	9.42518	-0.407751	0.896577	2.38023	0.576919	5.20108	2.49407	1.07093	3.70617	2.32404	1.49887	1.84935	1.3172	1.14952	0.913155	4.00536	1.75997	1.95127	1.31817	4.95373	7.50306
2.37563	3.05135	2.07894	2.86527	9.4378	3.20034	0.326645	4.47441	2.81834	5.53758	3.17206	2.52056	3.24166	3.68341	5.16797	0.531473	2.48067	2.487	2.38948	4.39358	2.23812	4.12232	3.52495	4.93764	8.32986
2.37441	3.79609	3.6436	0.647281	10.5869	2.27183	3.27122	2.87843	1.29297	4.20827	4.66248	3.59271	6.96528	4.05536	4.34719	1.01034	3.96655	2.95639	1.52174	3.51922	3.73653	3.77969	4.61738	2.14513	9.95011
2.37319	3.05552	2.8182	1.10147	10.6958	1.1898	1.04543	1.70994	2.37698	5.78018	5.67251	1.21644	5.57088	3.7034	3.191	3.65768	2.92123	3.08289	1.05852	3.79694	2.9148	3.64809	4.50998	6.14509	8.58366
2.37197	1.55424	0.367184	1.31708	9.5744	-0.0499403	-0.395023	2.74873	1.45976	2.83431	6.56256	2.88195	5.05121	3.65976	5.11516	1.98128	4.80226	1.97654	2.7886	2.21226	1.19943	4.19481	4.7188	4.97734	8.59584
2.37075	5.21924	2.18347	2.27032	11.3729	-0.516154	0.399872	3.86505	2.0642	4.27466	2.83917	2.30286	4.01245	3.29775	4.6238	-1.11603	2.72512	1.46741	1.56515	5.01105	2.1457	4.25575	4.27708	6.30869	9.71901
2.36953	3.51951	1.55035	3.13957	9.35128	1.67776	1.56561	4.25426	2.78201	7.21722	4.18263	3.81236	5.83368	2.90231	5.88632	1.99671	3.75011	1.7852	2.37095	4.90884	4.35717	5.37484	5.54117	7.7247	9.77769
2.36831	3.77638	3.47899	4.34044	11.2884	1.94836	1.53721	6.01868	3.584	5.86939	6.11055	1.02201	6.13198	3.33702	6.24498	2.42214	3.4255	-0.283188	4.39565	4.6782	3.40049	5.89342	4.3622	7.30692	10.9325
2.36709	6.9888	2.05913	5.14525	11.368	3.77724	-0.405972	6.31602	3.28909	7.21463	4.6967	4.6798	6.55211	6.26016	8.90497	1.86799	6.51212	2.45478	5.18935	4.5726	5.72155	9.32888	6.97396	9.0447	12.9994
2.36586	7.04442	4.40018	9.47658	12.8363	6.51225	2.94016	10.7073	5.54157	11.2694	7.84037	8.02529	8.25914	6.24301	13.4353	3.628	6.24732	2.87016	4.65404	5.30564	6.4607	9.97132	5.98229	12.1542	15.4451
2.36464	14.3129	9.83212	14.7711	13.8954	9.33574	4.25402	16.4876	9.01612	15.8314	8.56346	9.17533	9.55764	15.8141	15.4898	3.3032	7.83898	4.19679	6.25917	6.19572	7.71269	13.5638	10.7426	15.1905	19.0252
2.36342	23.0446	13.1939	20.7331	18.268	12.8028	8.76665	21.5907	15.664	23.7236	11.8128	15.5511	13.2541	28.9256	23.8283	12.7493	9.43807	5.73428	8.79739	10.4883	14.6493	14.1264	11.7366	27.0944	23.6385
2.3622	34.926	21.0781	31.8643	24.4418	22.7432	16.8587	36.0032	25.3749	38.5778	23.4835	24.2488	24.3933	50.2997	38.955	21.9294	16.2087	12.2905	12.5984	20.975	22.9483	18.7971	18.7338	40.5219	32.0598
2.36098	34.4898	30.4081	41.7703	30.8772	40.0684	30.7131	46.1552	39.7259	56.8147	43.0077	39.9231	45.0922	62.0063	48.9599	34.3796	23.3593	19.6311	22.9599	34.3498	29.1079	25.4616	24.8613	58.4631	51.0323
2.35976	35.4932	32.4863	42.1477	50.5747	43.5932	34.9125	39.0737	41.9618	61.2319	48.2176	50.431	46.6466	51.9896	47.6283	35.8434	39.0177	28.6645	31.5166	36.4356	41.3854	32.4475	34.3326	65.4687	57.5993
2.35854	38.8005	29.338	29.1045	63.509	27.5395	30.7048	20.5907	41.3492	40.2399	39.4876	35.7357	39.655	29.4569	34.4891	25.9873	34.57	26.5775	26.9376	31.6971	41.1512	29.9588	32.6808	52.1844	46.2225
2.35731	30.8642	23.006	17.6973	49.1271	14.1722	23.5212	13.5615	31.5741	25.439	42.0771	16.0232	36.3009	17.9867	21.8308	18.6452	36.1626	22.9474	25.8954	23.11	29.9189	19.2697	21.0967	35.4238	33.452
2.35609	22.95	16.8381	9.97989	31.1968	9.15273	17.0934	10.2844	20.8122	16.382	31.5539	11.48	25.9766	15.2316	15.3444	13.6999	35.7506	22.6684	25.6417	15.9874	21.9898	12.1268	13.7728	23.6823	24.199
2.35487	18.7125	12.7412	5.75178	17.8828	8.25397	11.7849	9.39543	14.3255	14.1399	18.2144	7.95506	22.4704	13.8598	14.3111	12.1669	26.4212	14.7128	19.6838	13.5361	14.1183	8.73647	11.2127	18.1471	17.0226
2.35365	14.9618	9.0035	4.37197	15.8514	4.07601	9.80442	6.90306	10.5175	10.2599	14.1477	5.96278	17.1324	10.8502	7.5102	7.96287	17.2976	9.35553	14.851	11.6929	13.0808	10.7726	11.9184	13.5593	14.5443
2.35243	11.1907	6.90507	4.75114	14.422	1.46293	7.19139	4.44437	4.35809	9.11823	9.99235	3.68968	12.4005	10.0671	6.49626	6.47849	14.4152	9.87345	12.7434	10.4181	7.93078	6.66698	7.34302	9.68097	11.6397
2.35121	11.728	7.11964	3.32033	11.9767	1.16362	4.44968	5.35871	6.91606	6.97305	11.1704	6.93697	11.5132	6.36586	5.29479	6.16277	12.9119	9.03928	11.2471	8.07264	8.39382	6.12093	6.90874	10.0498	13.1658
2.34999	10.5737	5.34026	4.88061	11.6617	3.1671	4.93259	4.86972	5.75226	8.38153	8.83567	6.7897	9.67224	5.87324	6.45657	6.73153	11.6189	4.34526	7.82316	7.46691	7.35495	4.70282	4.18256	7.49677	10.3557
2.34877	10.8096	4.68539	5.22299	11.5556	6.29137	2.2806	6.94638	4.21461	9.61864	6.33711	7.49367	10.2517	5.19936	7.11559	7.88144	6.90975	7.0846	10.416	8.80789	8.68565	7.96264	6.77585	8.80829	11.9958
2.34754	11.2498	7.35354	7.65437	14.6774	4.33809	4.16205	7.7334	7.66047	8.16	7.81527	8.93725	10.6645	9.18024	9.35294	7.29632	8.22095	7.66734	8.40028	9.01904	6.63965	7.68988	9.55381	9.97423	12.001
2.34632	13.483	7.65266	8.14777	13.4289	5.03333	5.20857	10.513	6.12983	12.4459	11.7584	11.6274	11.8728	10.6561	9.66585	7.72008	12.2112	8.34273	9.08978	9.5855	8.84413	12.3055	7.00488	10.871	15.697
2.3451	14.6988	7.38827	11.8849	15.1737	7.02391	6.67914	11.1548	9.62524	14.3348	11.7063	10.4378	15.4934	13.5454	11.7328	9.95566	13.5258	7.19003	10.3808	10.6466	9.9617	10.4242	9.71192	11.4094	15.7088
2.34388	16.3666	8.47347	9.74203	17.8511	5.35233	6.85792	9.14388	8.91446	15.245	14.2654	12.3987	14.3767	16.3922	12.177	9.31983	15.0097	9.93116	9.86773	12.9458	9.54001	11.1285	11.1427	11.4785	18.0053
2.34266	17.4458	9.71683	11.6973	19.9019	6.28479	9.24612	10.8056	9.52869	15.5893	14.0909	13.2339	15.7337	14.91	10.4394	10.102	17.9339	10.8394	8.87114	13.0203	7.55229	10.351	10.211	11.6506	14.8041
2.34144	15.28	9.38225	7.51424	19.058	7.6758	6.84075	8.17785	9.17982	15.6002	13.5027	12.6875	15.8668	16.8626	11.715	10.6224	16.7792	9.53966	7.769	12.0681	9.89913	10.1195	11.0039	9.91358	17.5448
2.34022	16.4771	9.33178	10.0157	17.4602	6.54358	8.46487	7.85565	11.249	13.8279	13.974	10.1715	16.3482	16.0111	11.5675	10.8717	14.9968	11.0313	9.08838	12.4376	6.86901	9.52869	11.1238	10.5287	15.7165
2.33899	15.3931	8.39811	9.14633	16.9871	6.14017	7.34764	8.05414	8.62678	14.4069	14.0568	10.4169	14.6481	15.3234	10.3049	8.02965	16.4435	8.33938	7.62002	9.41017	7.58704	7.9432	9.58809	9.12806	15.6943
2.33777	14.7975	5.61049	7.05151	16.3001	3.23477	8.24016	7.74693	9.67057	9.77528	13.2068	8.62249	13.6053	12.3914	8.54083	8.15749	16.1189	9.55573	6.89903	9.32672	8.96538	10.7341	10.5945	10.3401	14.8693
2.33655	14.5083	4.92467	4.91647	15.0904	5.48337	6.07864	5.74208	6.94849	9.48286	12.0048	7.53695	13.1274	11.0869	8.37829	8.84466	13.8202	10.5587	8.51695	9.38474	6.75882	7.52598	9.15345	8.5818	13.936
2.33533	8.55575	7.04497	6.54538	12.0524	3.97669	6.85687	4.23229	7.62768	9.60499	13.8793	7.38247	10.668	7.90276	9.47573	5.73706	13.286	8.89735	7.75392	6.65061	6.27153	8.62503	7.42329	7.56129	13.1766
2.33411	6.29767	7.04492	4.92405	14.1654	4.2886	3.58295	6.60516	4.33567	8.54916	10.3123	4.78221	11.0044	6.08515	7.247	6.15409	12.7965	8.93878	7.93889	5.3578	6.26076	7.60175	8.45134	8.73971	12.6505
2.33289	9.89879	5.13287	4.97206	14.2389	4.1612	4.16873	3.06572	4.76769	9.02194	8.20614	5.50254	8.56854	5.95194	7.70764	4.31906	9.66753	8.62283	7.2721	7.80206	6.13349	6.83033	7.14582	7.03	12.5036
2.33167	10.2383	6.00413	5.65668	12.9127	2.92445	4.23001	7.30562	5.65671	8.23667	9.32717	4.61791	8.5709	8.84774	6.08354	5.34845	11.7566	8.19292	8.479	7.69481	8.02165	8.67746	7.77296	6.42591	13.591
2.33045	10.9182	4.193	4.29814	13.4472	4.73689	6.1163	6.28328	7.2336	11.5754	8.48407	7.83698	8.2898	8.9215	7.78203	8.01395	9.80865	5.84881	6.12832	10.5848	7.63452	8.54967	5.96538	9.328	12.7939
2.32922	9.10858	8.00275	7.81665	12.6983	6.48618	5.27739	6.72518	6.57027	12.0845	12.2356	8.55116	13.9827	10.1506	7.12357	5.36151	10.4863	6.93774	6.14358	9.93485	7.39775	8.95145	7.4134	7.27739	14.1763
2.328	12.2223	6.23608	6.78813	16.9151	3.04891	5.51848	7.0688	8.03468	13.7795	11.0752	8.72724	11.3047	10.455	8.56726	8.37505	12.3265	5.436	7.21071	9.07555	7.39453	5.42097	8.70282	8.23752	14.4408
2.32678	10.3702	5.86883	6.82056	12.7822	4.59614	6.84523	4.85706	6.35257	11.7963	10.0526	5.76614	10.3545	12.3538	6.55981	6.50988	13.3187	5.33472	6.02047	10.0232	6.89999	8.22407	6.38307	8.3471	13.9109
2.32556	9.53926	6.473	6.39749	13.3348	3.78057	6.63377	6.54829	6.78219	9.0212	10.9506	8.85715	11.0343	9.32441	7.29445	6.26724	11.0856	7.07781	6.48383	13.0025	8.19414	6.35708	7.68443	8.09278	14.3184
2.32434	10.1939	5.4012	3.03798	14.159	4.58186	7.41584	5.1402	6.35918	10.0698	10.4113	6.47905	10.7199	11.8519	6.63813	6.26199	12.7815	6.36458	7.36449	9.06065	6.33918	6.24392	7.84202	5.74536	11.7478
2.32312	9.58924	4.24708	4.03527	12.2355	1.51022	3.0586	5.59864	5.56597	7.65493	8.41394	4.47346	8.04235	10.814	4.53111	5.99015	9.61146	5.88513	3.38	5.70818	6.34042	4.25663	7.02943	8.74381	12.143
2.3219	8.06927	5.20151	1.6313	12.9497	1.08717	1.23913	3.84601	5.70071	5.36056	8.23463	4.44248	7.72001	5.97418	6.21004	4.00531	10.9648	5.65341	3.54766	6.98253	4.76309	3.56015	7.61817	8.17811	9.49507
2.32067	7.82426	6.08202	2.79996	10.8521	1.41342	3.6102	2.0143	4.28843	4.35638	8.3381	4.13653	5.31034	4.53984	4.49775	2.39251	7.4929	3.87711	3.65497	7.74165	3.6249	5.3078	6.25805	4.85233	10.681
2.31945	7.66514	3.50469	5.15706	11.7329	2.91107	2.19992	5.11269	5.23407	6.40838	5.21635	5.3433	6.52012	3.62739	3.54598	5.77971	7.2128	4.66687	5.38973	8.17357	5.3655	4.6303	7.15534	6.82108	8.25624
2.31823	6.14985	5.12512	2.50684	9.13478	3.59285	3.1904	4.84568	4.89814	5.01395	6.13544	5.31598	6.30362	6.40214	4.91721	4.37062	6.69923	5.11453	5.63465	7.69919	5.78005	5.52328	6.7167	7.67613	10.6
2.31701	4.90919	3.3881	1.8656	13.1327	1.77083	3.89721	4.10083	5.81204	7.61931	8.11834	2.54421	6.27978	6.31164	3.79087	6.67112	8.09748	5.22828	7.29079	8.64712	4.70695	5.1502	7.87071	7.65153	9.97527
2.31579	5.04052	1.61802	0.340641	11.1393	2.67446	3.72601	1.55421	2.90835	5.78225	7.45934	1.30354	4.98265	5.13922	2.64805	3.9973	4.68981	3.9522	6.85043	9.83313	6.98316	4.83023	6.70315	6.75368	10.6109
2.31457	2.60813	3.609	2.29009	10.572	1.78984	3.50626	2.71587	3.28608	3.68842	5.53463	0.562063	4.75223	6.57132	4.62193	2.61782	7.37902	1.22137	5.02195	9.81513	4.36479	5.08339	3.54564	6.00497	9.31908
2.31335	3.51272	3.34758	0.404183	10.299	-0.0108886	2.94741	2.14667	2.95517	3.67669	5.41695	0.767388	3.68441	5.27204	0.992224	-0.294407	1.70701	2.87054	5.06084	8.40093	4.29306	2.8821	6.59399	4.37166	11.3216
2.31213	2.53227	3.16625	0.601384	8.25548	-1.64235	2.28714	2.92928	1.22213	5.73045	4.57034	0.14717	2.68536	5.08503	0.772892	1.13758	4.10016	4.08456	2.5054	8.29137	3.66326	3.12651	3.90973	2.26087	8.18879
2.3109	-0.00293922	2.83996	-1.29386	9.50739	-2.12833	1.82445	3.20467	1.8171	5.67483	3.49417	-1.10443	4.65093	3.29912	1.33493	1.35682	1.79888	0.352155	1.94141	6.07578	1.27393	2.57528	3.84778	2.80894	7.75206
2.30968	3.43808	1.80379	0.499355	8.02001	-0.986091	1.37166	3.28016	0.548074	4.55766	4.47343	1.20954	2.40136	4.00334	3.27615	1.12529	4.58934	0.638159	1.8746	5.20323	1.83208	2.54662	3.52522	2.28358	8.6337
2.30846	2.26387	2.12891	1.74572	9.26624	0.806038	0.435074	2.58284	1.02565	5.1284	2.70946	-0.137654	3.00504	3.15089	2.91345	1.46501	2.28918	2.18516	1.19857	5.88441	2.69757	5.22272	2.09222	1.25416	7.99254
2.30724	3.80519	0.391572	3.2847	8.03709	0.119345	1.81017	0.738798	2.05361	2.89349	2.50773	3.3276	1.27965	0.568629	3.53495	2.39357	3.28407	2.16076	2.1946	5.35741	2.49923	1.20604	2.55293	2.40926	7.46211
2.30602	3.23758	2.1191	0.685979	8.79826	0.639437	0.368366	2.59785	2.48509	3.94092	4.85304	0.883882	3.8645	4.31716	4.38215	2.64077	1.87448	1.02322	2.01012	3.64183	3.67533	2.67972	1.88354	2.19377	9.00239
2.3048	3.04225	4.84859	3.96414	8.56412	-0.186195	2.93331	3.87371	2.39532	5.22926	4.65312	2.94734	3.72228	5.97431	3.79832	0.807859	2.10626	2.49272	3.05504	4.5108	1.4864	2.89925	3.66095	3.85608	8.67318
2.30358	4.13415	2.80099	0.595732	8.50588	1.46218	-0.298854	3.17617	2.12686	5.16417	4.98609	0.61509	5.91009	1.60884	2.23863	1.7946	3.44615	3.21334	2.25622	5.46655	3.17501	4.59921	4.96733	3.16051	9.85866
2.30235	2.82613	2.97419	0.554214	9.76778	2.50401	1.47268	-0.181854	3.1362	4.7127	2.1076	0.0754577	4.25194	4.28671	2.49275	1.92662	4.65216	3.81809	3.3584	5.57574	5.23035	2.86077	3.94173	6.18788	9.97845
2.30113	2.1409	2.37059	3.33431	8.99855	0.687982	1.03353	1.81567	1.85815	4.74564	4.36785	3.24523	3.93822	5.14113	3.59481	3.70705	4.89911	0.881662	2.85089	5.32323	3.4562	3.39297	2.6401	5.21597	9.62701
2.29991	2.92332	3.1648	1.14213	11.7197	-0.92826	2.8258	1.94761	3.12158	3.73831	5.84989	-2.43708	2.84276	3.04902	3.00224	1.8204	6.05289	2.80087	1.88266	7.12832	2.01026	4.98714	5.32	2.92569	8.6346
2.29869	1.23577	0.481647	0.216088	10.4264	-1.74718	1.6343	2.29953	3.6579	7.62001	4.12577	-0.678093	3.55024	3.64946	1.4707	1.57153	1.90035	3.94061	2.46878	6.06804	3.81227	3.93713	4.8828	2.31211	9.42601
2.29747	2.90421	0.395143	-0.00441861	11.4162	-1.34567	0.761544	2.76018	1.75862	6.90208	4.71913	-0.109725	3.8491	3.28763	4.32947	2.38165	1.98264	0.433705	1.40685	5.58952	0.636881	3.89016	4.7281	1.58214	8.49513
2.29625	2.82793	2.66836	1.73202	11.9766	-0.538052	1.70369	4.0599	1.68906	5.83702	4.08321	1.29902	1.88862	5.96037	1.41518	0.00809312	3.51629	0.682023	2.09023	5.51291	1.78207	3.70724	2.95509	1.93224	8.71863
2.29503	1.92493	1.49475	2.14437	9.3808	-2.09983	3.16247	2.77567	1.53749	7.48674	4.47954	1.05157	3.037	5.69507	3.87006	3.29543	2.42333	0.846012	1.78067	3.78659	3.13103	3.62606	2.27994	2.18915	10.1652
2.29381	3.06028	3.27057	0.0246315	10.076	0.246252	-0.603779	1.89696	2.28902	5.61178	4.15029	-0.4976	4.02885	5.92691	4.19154	1.75217	3.68678	3.4495	3.51285	3.22849	2.37156	2.97935	5.26657	4.76847	9.63754
2.29258	2.31931	1.84692	0.8614	9.31947	0.538502	2.17907	1.78496	3.08638	4.85468	4.44902	0.633119	2.43287	5.60302	3.24302	-0.412964	3.50722	0.609371	1.68099	4.79258	1.388	2.78047	3.3463	1.34447	9.24829
2.29136	3.47145	2.2631	0.935423	10.1571	0.394258	1.76474	4.49984	1.83962	4.15698	6.46547	1.23438	2.38962	6.24526	2.34504	3.29865	2.27381	0.782092	2.37754	5.05917	2.53453	3.39991	5.7048	3.57318	8.10389
2.29014	2.16718	1.53168	2.37837	9.80411	-0.443003	1.43983	2.16918	4.90994	5.67884	5.5399	0.559113	3.64487	5.74593	0.08634	0.987738	2.28686	1.67071	2.35568	2.39063	3.77222	5.33135	5.08756	2.19361	9.61083
2.28892	3.46354	3.12429	1.3085	10.7878	0.318965	1.3941	3.2537	0.330528	5.74039	5.29913	1.13538	3.95043	6.86413	2.66233	1.62035	4.47844	1.94489	0.336832	4.48686	0.100721	3.89504	4.7445	-0.983474	9.5199
2.2877	3.86763	2.79298	1.84542	8.7745	-0.780249	0.160548	5.1366	2.00659	6.69242	4.41163	2.46657	2.40594	5.37987	5.32289	2.02249	3.40571	3.22887	0.345936	5.25325	1.46571	5.60366	5.65228	3.76857	9.06354
2.28648	2.05023	2.04933	3.84772	10.8445	2.72899	1.99582	2.9011	2.42417	7.20109	5.46815	6.04762	4.2845	5.91996	6.72532	2.90117	4.82334	2.57774	3.70366	4.9439	5.02079	5.06716	5.25345	3.25587	9.32828
2.28526	5.26544	2.33333	4.92576	11.4019	0.101797	1.60656	3.00957	1.95016	9.31722	5.28527	1.20561	6.22372	7.07155	4.98143	2.25809	5.72344	2.00389	2.82208	6.08315	3.37278	4.46647	6.67767	5.01069	10.5424
2.28403	2.80296	3.51505	2.61548	11.8151	1.60074	4.29671	3.9075	5.85283	7.73157	6.39393	3.02447	4.99092	5.54961	3.54068	2.72592	5.55581	2.61812	1.7118	5.14192	3.82047	3.90431	6.72717	2.25607	8.68261
2.28281	3.7461	4.82439	5.12612	13.0392	2.73818	4.96757	4.38162	4.67511	7.12181	5.94873	3.1165	4.5574	4.9032	3.70529	2.57299	4.96088	1.96924	2.16819	4.15661	3.89319	3.85233	5.66777	3.58645	9.56907
2.28159	4.63013	4.23964	3.70289	11.0092	1.87808	2.27759	4.04604	3.15654	8.8428	7.27308	1.45329	4.82798	7.90772	5.59957	3.32153	6.13413	1.67404	2.8013	5.74864	4.10115	3.97507	5.67642	4.906	13.5129
2.28037	4.10465	4.66082	3.43401	10.3228	1.07415	3.60239	2.87093	2.60463	9.01383	6.32019	5.17398	7.14318	6.68835	6.20864	5.99307	5.01468	4.51797	2.92592	5.27642	3.49829	4.59883	6.18468	1.99379	9.84746
2.27915	4.77435	6.95711	3.92065	12.457	0.497342	4.33824	3.33589	5.35903	9.56998	8.76864	3.58842	5.62449	9.07962	4.80192	3.11112	8.49744	4.18677	4.3735	4.58376	2.81065	6.07427	5.50713	2.61038	9.24022
2.27793	6.09243	3.27599	3.25023	13.0051	-0.288346	3.93826	3.91345	3.85604	6.712	6.72041	3.83253	6.50497	6.01546	2.69933	2.16117	5.83461	5.87007	2.49653	3.71072	2.34574	5.03091	6.26711	3.548	12.0797
2.27671	3.8026	3.1923	4.34449	12.5219	0.266063	2.95426	4.16945	3.53046	9.8061	7.95043	3.27835	6.30851	6.6244	3.35602	1.23646	6.85989	3.48328	3.34797	3.87672	5.91637	5.36747	6.90624	4.6281	10.4691
2.27549	4.82842	3.7472	0.976958	11.2078	3.12599	3.40611	5.66199	6.17576	8.38611	9.67729	0.538293	4.54956	7.52956	3.77652	3.84009	3.91375	3.39942	4.06435	3.55878	5.30556	4.18887	6.97901	2.59627	10.363
2.27426	7.60259	4.2062	4.81699	12.6573	2.75012	6.12088	4.12835	4.67731	8.29871	4.95849	1.84093	5.81554	7.92383	3.5799	4.51085	6.64338	4.17355	2.33947	3.18079	5.02176	7.36043	6.47512	3.37233	10.8819
2.27304	3.76932	4.06718	3.68631	10.619	2.29125	4.26843	7.69464	5.96959	7.84156	8.19234	4.2457	7.45108	9.74024	5.80594	3.96833	5.87527	2.25797	2.76276	5.37729	5.7263	6.92325	8.03679	6.58415	13.3725
2.27182	4.43311	3.7417	3.93563	11.489	3.03201	5.40075	5.56354	4.84474	11.0946	7.68157	4.84738	7.15098	8.80682	7.22851	7.09867	10.14	4.19099	7.52601	5.18448	3.73215	10.2497	7.80764	5.28297	13.264
2.2706	3.94295	7.00697	5.69106	13.9876	3.50183	4.92098	4.27302	3.79399	11.2135	9.27546	7.14505	9.2254	9.04504	8.34103	5.68895	6.08976	2.90748	5.63151	5.46912	5.51797	6.19393	7.73043	6.75716	12.3523
2.26938	7.93461	6.95061	5.35251	13.6479	5.00634	5.0205	7.30367	6.55409	9.49677	7.5979	7.04166	8.01851	9.78784	5.90454	5.408	8.58331	6.51675	3.83499	6.10488	5.2377	7.9768	8.17225	6.00765	15.1895
2.26816	8.57686	4.59868	7.25166	15.0825	5.00673	6.33209	7.06679	7.01739	11.3735	8.4531	8.08148	8.77974	11.4309	5.74977	5.08391	8.35154	5.26577	5.89069	10.5122	6.65479	9.28899	8.58515	7.43497	13.9464
2.26694	6.5993	8.19705	7.31209	12.9262	7.19515	7.74604	9.58886	8.83762	12.8863	10.1121	7.11725	8.97809	11.7087	8.26011	6.82276	10.5998	7.22314	8.11857	10.6683	7.3001	10.1567	10.5235	9.32425	13.7297
2.26572	7.99845	8.04677	7.73371	14.1245	5.81127	8.65843	8.21036	8.72256	11.6078	11.9322	11.8502	9.72172	12.4933	9.5937	6.99759	9.17697	10.4733	6.2724	13.8798	7.82147	10.8556	13.3025	10.201	16.413
2.26449	7.48203	7.76903	6.72793	16.2189	5.68711	5.60096	7.29075	6.85289	11.2726	10.3877	9.02786	11.299	8.26404	7.98852	6.88076	11.3505	10.6475	8.64789	13.2016	9.53774	11.7386	14.2503	8.41645	16.804
2.26327	6.68086	4.77563	5.10438	14.1095	3.71606	8.07945	5.88638	7.86272	10.3597	11.4667	6.32015	7.416	9.4978	6.24035	4.15765	10.5998	9.06136	8.93111	10.5397	6.64863	9.3085	11.375	8.15437	15.157
2.26205	5.63699	6.71792	5.45034	13.4796	3.40813	6.61117	5.08087	8.03936	8.6704	10.2561	6.25776	9.36249	7.11964	4.2687	5.10341	10.6505	8.52638	6.4776	10.2071	6.30617	8.37656	8.96828	4.23007	14.4486
2.26083	5.15149	6.91393	5.33287	12.4391	4.5496	4.53157	6.07826	6.70689	8.71324	9.23132	5.97357	10.9509	6.64407	5.30992	4.28075	8.95173	7.7262	7.39347	8.20866	7.62345	7.84869	8.74185	4.51632	13.3421
2.25961	5.05025	7.78172	4.29819	12.4656	3.49091	6.82895	5.80856	4.47087	10.3792	7.94577	5.43867	9.41565	7.06086	6.42944	3.34736	10.2087	4.72628	5.84889	10.0002	4.30173	7.50306	8.53703	5.44793	13.2684
2.25839	6.3345	7.38003	8.31046	11.4605	4.18469	5.68834	8.58058	7.83179	9.23142	8.07217	8.29004	11.1982	7.51113	7.57808	5.52655	8.83815	4.94701	8.33548	11.1467	6.80605	8.65841	9.86768	6.02107	11.8589
2.25717	8.4251	7.55554	5.78847	12.798	5.08846	7.22173	6.06795	6.32684	8.98308	9.85487	9.54008	10.3929	9.97704	6.18389	5.52804	8.86442	5.85777	7.12809	9.22386	7.54598	8.31137	9.13369	6.60623	13.0031
2.25594	6.63321	7.2453	4.85617	15.7377	4.65954	7.11994	4.81509	5.08479	8.876	7.96357	6.29037	8.96145	9.5012	5.70067	7.33928	8.78179	7.22718	5.29618	6.9024	7.8371	7.72482	9.79478	5.44354	13.8059
2.25472	5.41125	3.42679	6.80167	12.9042	3.59942	6.66731	6.02366	5.92507	8.90035	10.7635	3.74381	9.42663	8.36912	7.88837	5.31749	9.92768	6.42677	5.53524	7.59055	8.06992	7.55344	6.9254	6.27055	11.7488
2.2535	6.88618	6.84279	6.38974	14.8673	5.94366	4.76556	6.36798	5.34821	9.50628	8.12557	6.71661	9.3165	7.38372	7.5249	7.5763	9.47394	4.32843	4.86452	9.60594	7.11135	9.31757	8.72799	4.28815	12.91
2.25228	6.62937	7.14273	7.59614	12.3169	3.67115	5.07551	6.88918	6.06032	8.86651	8.71693	6.29695	12.3712	9.06352	7.0924	5.39612	11.6174	5.50889	7.30381	10.0077	5.93634	6.86805	8.18978	7.21293	11.8129
2.25106	7.01253	8.80854	5.36212	13.099	4.43214	6.26233	5.83917	5.22082	12.2602	9.76351	5.33347	9.33682	7.58594	6.3729	6.98075	12.6894	5.1382	6.16299	9.52735	6.95888	8.52816	8.10811	5.11216	11.4731
2.24984	6.62989	5.92182	7.2561	13.6918	4.12811	6.43679	5.82133	4.81702	8.31338	9.18383	5.5731	8.86711	6.76768	7.3896	5.82458	12.5168	5.6055	6.46925	9.76321	4.04304	7.6477	8.92933	5.46548	10.6464
2.24862	7.9158	7.53374	5.22953	12.8717	6.05826	4.27668	5.44672	6.42388	8.20346	8.40884	2.60901	9.92182	6.45903	5.70567	3.1629	10.8716	6.24064	7.67598	8.56527	6.39026	8.44377	6.2114	4.24122	12.1943
2.2474	8.39999	6.59634	8.47435	12.3396	3.65614	6.92724	6.25255	5.56479	7.53756	7.8891	3.92266	8.47258	4.87807	4.46406	4.68694	11.5189	4.75883	5.28197	10.4978	6.6728	10.0066	9.39371	4.99194	11.2868
2.24617	9.28762	8.96631	9.09702	14.7532	7.61948	6.58474	7.2682	5.54792	7.98569	9.57868	3.77304	10.02	6.13323	5.49479	2.84669	11.4826	6.30014	6.97546	10.0697	8.17606	10.342	9.27915	4.96236	11.1917
2.24495	9.79778	6.58676	10.3562	12.1523	6.3705	5.64135	7.12529	5.74821	9.17333	10.4998	7.07667	12.6171	6.68687	9.45655	6.3811	13.0829	5.86043	9.19655	11.2796	7.80566	12.1276	9.32001	6.86947	12.5644
2.24373	11.7643	10.8798	11.2222	14.5021	10.0942	6.20473	9.32175	7.11435	8.86119	11.5247	9.77583	13.7387	8.76989	10.9654	7.29133	14.1523	5.6763	9.32238	13.6855	9.32266	13.5243	10.3743	5.92961	14.8053
2.24251	11.4896	10.5096	10.3042	15.0262	8.36642	8.45765	8.21257	9.14055	8.90871	9.9284	8.84073	15.3652	9.83327	10.4845	8.07211	15.88	6.49922	9.92028	14.5637	11.5305	13.7361	11.0726	7.53229	14.192
2.24129	9.82223	11.3242	10.8718	16.71	9.03781	8.08154	7.63768	7.05028	9.74239	12.13	8.19534	14.0827	10.1281	9.81305	6.01956	15.9925	5.40645	8.39476	15.3286	8.94402	13.5761	12.7476	6.77457	15.4322
2.24007	10.8563	9.24257	12.1377	17.5221	9.09782	8.66898	9.47112	8.39048	9.65835	12.5934	9.20895	15.1405	10.1743	9.25512	6.299	18.4051	7.5001	7.63638	15.7044	9.81825	12.9699	13.2209	4.77484	14.473
2.23885	11.5542	10.2245	11.7217	15.8003	8.57544	9.08833	8.21098	8.30092	9.10377	12.1506	8.95715	14.3282	9.51988	10.7601	6.71295	17.5259	6.03834	10.8835	15.0653	11.0415	15.6914	12.0083	7.9974	17.3007
2.23762	12.7068	12.8025	11.5409	14.5804	8.61132	7.422	8.87016	7.62562	9.29745	13.9229	7.12554	14.7046	9.11447	10.0636	5.30467	15.6441	6.30235	8.51779	18.0369	8.25643	14.3063	13.1403	8.48649	16.0624
2.2364	12.784	11.9102	12.0314	14.1572	8.83212	8.05595	9.07775	8.16026	10.7159	12.3025	7.40753	13.7383	8.57919	8.46075	8.76517	18.5921	6.64608	7.9335	16.7697	9.66258	14.6395	13.9633	7.52776	14.1857
2.23518	14.1472	12.8647	14.5341	16.7129	10.425	7.43253	8.73068	7.44166	9.13179	14.3996	8.88637	13.7749	8.58156	11.3433	7.00989	16.8912	7.70888	10.5049	15.7915	11.0658	14.7922	14.3001	7.95155	15.2188
2.23396	12.3753	11.9359	13.7999	14.9068	10.7797	9.33397	9.15229	7.87912	8.66173	13.2766	5.83661	16.8341	8.85175	8.79	5.61543	18.9	5.58725	9.58524	18.7337	11.0343	16.0864	13.8621	8.56172	17.8375
2.23274	14.7735	13.2929	15.6741	15.1537	11.2407	10.5977	7.83924	6.91533	9.02786	10.8793	8.41683	15.5614	9.82857	9.56552	7.11771	15.5683	4.74769	11.2006	20.0626	13.3569	15.2396	15.9075	8.63285	16.0787
2.23152	14.9218	14.2823	16.5156	16.2816	11.7642	12.7437	9.03561	8.9673	10.0711	15.6486	10.0153	16.5596	10.8632	8.55075	7.29956	17.6806	7.44627	11.1039	18.9552	13.4211	16.9281	17.6902	8.59736	18.0097
2.2303	15.5561	14.9667	17.1361	18.2569	12.9399	11.1134	12.4756	10.9687	12.6939	16.4268	11.6909	16.5083	8.44466	13.5191	10.2637	18.0654	7.33013	10.3725	21.5692	14.3472	18.9388	17.2696	9.9728	19.2541
2.22908	17.1935	16.8931	18.8003	17.9203	13.8544	12.452	11.2218	11.8041	11.881	14.5915	11.2512	20.4955	9.89801	13.574	11.4104	24.2642	9.53965	12.1642	24.0367	15.5088	19.3418	19.4735	13.0635	17.2674
2.22785	17.3663	19.1078	21.1828	20.1514	13.8494	15.8212	11.7538	14.3923	10.8297	17.6612	11.2201	20.449	9.21936	13.3296	9.84269	23.6242	8.58572	12.2624	23.0819	14.2439	19.4155	18.6959	11.0429	21.3684
2.22663	19.2885	16.535	18.4995	19.0567	15.1797	14.7509	12.819	12.9204	12.3033	17.674	9.72867	20.7416	10.3526	12.8785	12.4912	24.6768	7.77829	14.5214	23.1477	16.6188	19.3747	18.3371	10.3217	17.6953
2.22541	16.5796	17.1942	18.1084	20.9612	16.6924	16.1932	11.5368	13.9749	12.1393	16.8849	11.1116	21.6953	10.7329	13.266	10.5565	21.3488	10.4886	11.5302	22.4226	16.2768	20.0884	19.5382	11.3896	19.1572
2.22419	16.2677	15.222	19.6956	19.3598	14.4436	14.3312	12.7595	12.6841	13.2017	13.9042	12.5337	22.6909	11.0684	13.2517	9.53965	23.4363	9.16281	11.3848	25.069	17.797	21.8307	20.7038	10.9411	18.9904
2.22297	16.1085	15.2197	15.4413	18.9197	16.3762	15.3963	11.9605	11.9065	10.3478	15.9159	11.1228	21.3379	10.0129	12.764	11.1694	20.6408	7.14023	10.3287	25.4494	17.6755	16.7326	21.7137	10.7861	19.9417
2.22175	14.1974	15.2696	18.0371	18.2534	15.8515	14.3093	11.1403	11.548	10.854	17.6098	13.1219	21.4859	9.10144	12.2694	10.7383	21.3328	10.3889	11.9085	27.2915	14.6114	17.5044	20.9346	13.4055	20.8262
2.22053	18.1529	16.7725	19.4616	18.2935	15.7838	16.6074	12.2021	13.5306	13.642	16.77	12.7784	22.8522	13.5212	13.5215	12.8925	19.3568	11.8605	11.4359	30.1423	19.4962	18.2558	22.9795	18.2978	21.0215
2.2193	16.1715	12.8279	16.1435	18.8152	13.7929	17.6431	13.7076	10.5162	12.6152	20.7375	14.8009	25.6865	14.511	15.3246	14.8167	18.7043	13.3459	12.4612	31.8041	15.6969	19.4061	24.2605	18.2524	23.4095
2.21808	13.2492	17.7409	16.0231	21.9473	11.3083	14.4579	7.82844	11.2264	12.6428	18.766	13.6066	22.2228	13.274	12.3627	15.197	19.1592	12.2714	11.9687	29.9702	17.5791	17.8235	26.1985	15.6619	21.7779
2.21686	13.4385	14.6011	14.8717	20.4859	11.8302	13.776	9.05404	9.39122	11.6897	19.932	10.9188	19.4104	10.9638	12.0027	11.4267	19.8307	11.6263	11.8395	27.2539	16.8929	15.7828	23.4035	11.1588	18.3688
2.21564	12.8027	13.3213	13.3088	18.6505	11.7836	11.8814	9.89557	8.16215	8.62531	17.3405	8.11499	18.8588	10.0128	10.0238	10.2687	17.6937	9.79954	12.1455	23.1212	13.0172	14.6014	20.0782	12.3333	17.5521
2.21442	12.5806	12.5632	12.5449	17.7874	8.47841	9.82705	8.20529	6.88797	8.43852	14.8193	8.41891	16.4519	9.19925	11.2735	10.1478	18.5965	9.24726	11.1729	21.3345	13.9945	13.1426	17.9755	10.9181	16.8801
2.2132	13.2015	10.0526	11.8033	14.1942	11.414	11.5287	9.39332	8.11277	9.90237	14.1219	7.62577	17.3492	8.73226	10.3284	8.40291	14.7444	8.03105	9.87505	22.9189	11.9597	13.592	19.1998	7.56847	14.6911
2.21198	11.1789	13.4145	9.45779	18.0287	8.15611	9.41792	8.74759	8.19708	7.13861	12.4953	6.10874	16.8097	7.63239	8.70104	9.78879	15.1135	6.84856	9.32913	18.3544	12.6169	13.4567	17.0399	7.02325	14.5436
2.21076	11.0207	9.18526	10.1988	17.0321	10.1258	9.91996	6.00531	7.24024	8.45427	10.6576	5.71243	15.4785	6.65097	8.73548	8.27034	15.5254	7.85727	8.91067	17.8414	12.4269	11.7638	17.8323	6.69699	14.1492
2.20953	8.0239	10.4203	9.5221	14.4244	9.35612	9.32148	7.32709	8.06857	7.90012	11.3051	6.35982	15.5774	6.4177	10.0427	8.17034	13.4606	7.65456	6.95287	17.2641	8.54262	8.11164	14.9288	9.93381	14.3564
2.20831	6.77475	9.46615	8.16428	13.8266	6.92194	8.25647	7.54416	5.94158	7.74794	9.69793	5.8295	14.5819	5.59336	6.93763	5.90023	10.1895	5.17771	6.5016	14.1446	11.695	9.45574	13.8272	7.26924	13.1387
2.20709	8.42451	8.11435	8.12955	12.8217	6.89588	7.45497	5.9625	7.47633	6.07596	10.1719	4.37492	11.9034	4.53801	6.958	4.87238	13.6118	5.61236	6.09524	14.4778	8.49725	8.59124	12.2975	7.10635	11.1792
2.20587	5.31191	4.99312	4.33023	13.3119	5.2401	6.54048	5.97186	4.44362	3.40173	10.0327	4.7426	10.5204	7.92902	5.00182	5.35203	9.0798	6.55436	3.21294	14.8801	7.32415	5.71371	13.789	6.4392	12.1736
2.20465	5.74528	4.76878	4.25525	14.5271	3.39223	7.79262	4.27536	1.86474	4.67387	7.84493	2.29712	9.47435	6.10279	5.47976	6.13603	8.23931	4.2306	4.45169	13.1635	6.80806	7.14034	13.7163	4.58077	11.558
2.20343	4.67726	4.02922	4.18526	13.4201	2.64457	4.28491	3.76224	3.59704	6.37121	6.77835	3.45706	9.15786	5.17419	4.9249	4.48736	7.70657	4.9735	4.58588	11.639	5.95544	7.31605	9.57835	4.38775	10.0117
2.20221	3.70864	3.55136	2.87596	11.8339	3.55585	4.7122	2.17068	1.78274	3.7553	5.61923	2.60707	8.61054	3.17983	3.39515	3.3517	5.26894	3.94756	3.47135	11.912	6.20354	5.02821	10.1888	4.8943	9.05113
2.20098	2.16382	0.870438	1.79024	10.8964	1.04589	4.29275	2.04272	2.50561	3.65897	7.78891	1.47327	6.38062	2.14086	3.30981	3.68318	4.23221	2.73316	1.72952	9.77207	4.88082	4.16876	6.61423	2.53604	9.225
2.19976	3.01805	2.9278	-0.266847	12.1167	0.0270258	2.12883	1.33255	2.83679	2.98245	5.14895	-0.14501	3.1764	0.910107	3.54747	2.37462	6.24397	5.88968	3.16673	9.31568	4.02945	4.12953	7.87835	2.48719	11.1824
2.19854	3.69329	2.16504	2.29281	8.38822	0.448317	2.3194	2.11632	1.70065	1.96172	5.40404	1.11857	3.69611	0.109767	3.9047	2.66029	4.1823	3.15137	3.09842	7.24079	3.60459	4.87847	5.93803	3.37728	9.58084
2.19732	5.47532	0.0400546	1.6649	10.2033	0.652057	2.23688	1.35597	0.00947566	2.63755	6.92753	1.95404	5.21951	3.47327	3.59246	1.69682	2.75524	1.1607	3.60064	5.87678	6.48319	3.2614	3.72918	2.45128	7.51484
2.1961	2.32449	2.84504	-0.472538	10.1003	0.419682	-0.856015	1.66765	0.802023	4.24744	3.38432	1.39	4.38496	2.50948	3.24539	1.46261	2.67006	2.16151	2.90742	6.44162	3.85574	2.8532	6.2368	2.55148	8.16348
2.19488	1.67375	2.03084	0.947117	9.21152	0.824667	1.83834	2.11834	2.23709	4.03868	2.68886	1.30174	1.74479	3.00313	3.35594	1.4559	4.7025	1.21674	2.16352	5.86588	4.73201	3.11135	6.14959	2.42347	8.6611
2.19366	0.404932	4.61625	-0.524654	9.41344	0.976981	1.89496	4.48182	1.04443	3.65751	3.69289	-1.10607	4.8101	2.83999	4.87738	1.14146	4.81391	1.32542	3.0435	3.91236	4.22478	3.31391	6.99935	3.0373	8.10092
[truncated: 1,222 more rows]
