# Supplementary material for: 1H NMR-Based Metabolomics Investigation of Copper-Laden Rat: A Model of Wilson’s Disease
Source: PLoS One. 2015 Apr 7;10(4):e0119654. doi: 10.1371/journal.pone.0119654 (PMC4388371; doi:10.1371/journal.pone.0119654)
Supplement: S2 Table — (XLSX) [file pone.0119654.s002.xlsx]

## Sheet: Sheet1
S2 Table. Normalized Bucket Data of Serum Samples
ppm range	Sample Name
	C1	C2	C3	C4	C5	C6	C7	C8	D1	D2	D3	D4	D5	D6	D7	D8	F1	F2	F3	F4	F5	F6	F7	F8
[4.50,4.14]	-0.481983	-0.574546	-0.400034	-0.298818	-0.427947	-0.41548	-0.54981	-0.433902	-0.331744	-0.580924	-0.522851	-0.58058	-0.522274	-0.746583	-0.510285	0.182415	-0.629149	-0.704453	-0.548188	-0.700077	-0.687913	-0.714053	-0.438726	0.125214
[4.13,4.12]	3.25334	1.94243	1.77528	2.53554	3.59474	2.77917	2.26464	3.76534	7.17105	4.40999	5.27201	6.41394	7.11982	3.22188	7.11387	6.87323	2.65358	2.10337	2.83769	1.93457	0.378753	2.70816	4.623	3.56524
[4.12,4.11]	14.7788	12.2701	13.2909	11.3539	14.674	14.6879	12.1335	14.1784	26.5871	17.5478	22.7046	23.1251	26.1495	16.4129	23.9705	27.108	12.335	10.2389	12.7467	13.7223	8.22416	13.2483	16.5839	12.9422
[4.11,4.09]	11.8285	9.78343	11.6641	10.1505	10.5833	13.1152	11.1116	11.8705	21.2274	14.0695	18.9963	18.1009	22.6553	13.7851	19.6807	20.7289	10.1477	7.09532	9.91189	11.9365	6.82386	10.5002	12.8473	10.9023
[4.09,4.08]	1.95467	1.16651	2.21245	2.18099	1.78738	1.97457	2.13056	2.27235	4.23075	2.66547	4.4927	2.90245	5.18177	2.39904	3.61373	3.5423	0.943493	0.559937	1.56432	1.44891	0.246382	2.01189	2.40149	2.56619
[4.07,3.99]	0.0821559	0.0280605	-0.529318	0.367766	0.0817816	0.342731	-0.42344	-0.10336	0.499629	-0.227047	-0.040207	0.0955515	0.0741739	0.173973	0.718758	-0.557675	-0.652425	-0.958805	-0.398572	-0.22732	-0.355513	-0.659641	-0.152937	1.09945
[3.99,3.96]	5.13875	5.26366	2.13367	5.0147	4.38905	5.86921	2.63729	4.31897	5.32487	3.46608	5.20068	6.76224	5.82056	6.74441	8.06778	3.16119	3.25172	1.4287	2.3849	4.22453	2.97237	1.41997	3.7943	6.59144
[3.96,3.92]	6.91874	9.1785	3.71575	6.6629	6.25068	8.49045	5.21915	5.73698	9.76049	6.3092	8.95529	9.84523	8.95679	10.0864	11.7535	6.82733	6.81575	4.15439	5.17453	7.73181	6.09232	5.45989	6.53272	9.28384
[3.91,3.90]	30.1993	35.4231	34.474	22.8752	37.4816	33.8672	32.9396	31.0082	25.4237	27.3579	29.5449	28.0973	23.93	32.6479	29.343	21.6551	30.8383	33.9496	30.3965	35.7865	32.5123	29.1011	38.5799	30.2715
[3.89,3.86]	29.7322	33.0819	30.8308	22.5107	35.2798	33.2582	32.1975	30.7502	25.4257	27.1002	27.6997	27.255	26.2956	30.2978	29.4891	22.09	32.2886	36.015	31.7208	35.4668	30.2579	27.9294	36.3032	28.6006
[3.86,3.84]	18.424	22.073	20.8596	15.4533	23.0019	21.3072	20.2387	18.8739	18.8467	15.654	17.6723	17.5228	17.1456	21.1613	19.1107	12.6882	17.3153	17.9084	18.2433	20.1586	20.1761	16.3937	21.2478	19.5628
[3.84,3.81]	46.5858	51.8032	52.5736	33.9135	58.5401	51.7785	51.2689	49.3307	38.3398	41.0036	43.7178	41.3363	37.9653	47.1074	42.1419	35.6996	48.2193	54.8418	49.0854	50.4316	50.2328	44.3778	56.075	42.9414
[3.81,3.79]	21.7383	24.0337	22.0161	16.9383	25.6753	25.7265	23.5478	24.1436	19.5314	18.8152	18.6079	19.6852	19.2645	21.9436	20.8176	16.3592	22.7993	26.1434	23.2621	23.6823	21.2667	19.3022	23.8449	21.3507
[3.79,3.77]	30.8307	33.0416	33.941	22.5576	36.7577	30.1602	31.9903	30.0878	30.3561	24.6654	30.7597	28.0245	27.3509	31.8391	30.8288	24.66	29.6391	30.5485	28.9655	29.5934	32.0821	28.7425	33.6229	30.2496
[3.77,3.76]	45.7033	45.4754	44.6909	31.3217	49.6411	45.5575	43.934	45.9197	39.3139	40.0401	43.0441	43.5187	41.7097	43.5498	43.0554	39.5636	46.4547	48.0357	41.0861	42.2597	42.2694	42.3631	46.668	37.9399
[3.76,3.75]	39.7909	40.1888	40.7526	28.7507	44.5232	39.5232	37.4476	41.2027	35.0267	35.6684	39.6135	37.6907	36.5771	40.3109	37.6663	33.5017	40.4723	40.4699	35.9724	37.5328	40.5855	36.8518	41.8457	35.9565
[3.74,3.73]	47.0308	51.5893	53.4229	35.2246	59.0382	49.9484	50.5669	49.5173	40.8024	41.7938	46.4614	43.7436	38.8012	48.2602	42.2082	38.3026	52.8205	53.1871	46.9254	52.3539	55.4895	48.5794	57.8145	46.5785
[3.73,3.72]	52.5279	57.9509	58.0548	38.4306	67.3207	60.4412	59.3247	58.2011	42.8552	46.1642	48.057	46.224	42.1386	50.8605	45.7609	40.0092	61.5512	65.6249	57.2616	60.8675	59.2321	55.2003	67.29	51.307
[3.72,3.69]	51.3072	55.9029	60.4746	38.2576	67.9188	58.4355	59.7441	56.8166	41.3051	44.293	46.0653	42.1429	40.0936	48.828	42.6709	36.1242	60.525	64.1379	56.4478	60.5958	63.4808	55.4733	67.0147	53.0214
[3.69,3.67]	21.3138	20.7903	22.7134	17.5653	26.3044	24.3196	23.2003	23.9619	19.0806	18.433	18.4379	16.6174	18.632	19.1285	18.5593	14.5006	24.0899	25.7318	22.7703	23.2372	23.0979	19.7485	23.4369	20.8853
[3.67,3.62]	9.56532	8.73795	9.51351	9.59902	8.85952	10.5308	9.71669	10.6415	13.5226	7.61418	8.02209	8.91911	12.339	10.1585	11.2759	8.21131	13.4824	10.0059	12.3037	11.8018	12.9657	9.79321	11.0139	13.4087
[3.62,3.59]	8.98825	8.54112	7.65153	9.61074	8.27164	9.48619	7.85039	9.33636	12.0588	8.79398	10.1379	10.6359	11.2283	10.0324	10.9744	9.05717	8.54761	6.6783	6.71915	7.57982	7.48671	7.12685	6.72747	9.86666
[3.59,3.57]	9.69626	10.5052	8.97117	10.7125	9.50827	10.0621	8.35537	9.71701	12.5259	9.02062	10.2863	10.3865	11.9701	11.9671	9.91107	8.39863	8.16394	7.57236	7.66158	8.36375	9.00872	7.73374	8.20222	11.19
[3.57,3.56]	11.8044	13.0685	11.2438	12.4044	9.85281	12.7128	9.86053	11.7074	15.0278	10.2851	12.7505	12.9848	13.1184	13.8813	15.6982	12.0308	13.1066	11.8501	11.3654	11.3878	9.38054	11.058	11.7567	11.6356
[3.56,3.55]	27.5291	28.6048	28.1816	22.5575	27.542	29.4695	31.1664	25.6894	32.3813	26.3559	31.5796	29.76	33.9035	30.9189	31.1485	30.0441	26.9433	25.0575	25.1751	22.1387	30.0637	28.8183	26.988	26.9151
[3.55,3.54]	43.1809	48.6837	52.5934	32.2289	55.7125	45.1513	47.8716	43.9441	36.4275	39.0143	39.9263	37.9506	33.0356	44.4785	37.9284	32.7784	43.21	49.9195	44.156	45.1754	47.4864	41.058	53.9287	40.7556
[3.54,3.53]	33.0816	37.5637	37.1732	25.8823	41.1211	41.0712	38.4663	38.2172	28.568	29.4403	29.2409	33.3029	28.8759	32.6461	31.1151	27.9505	39.3115	46.6107	38.2029	37.8448	34.2529	32.9841	43.7973	31.3982
[3.53,3.52]	29.1224	34.4497	35.9813	23.546	39.5844	31.0789	34.2855	30.9782	25.2075	27.2259	29.37	24.8935	21.6894	31.9186	25.6625	20.8241	29.0366	35.6242	30.8511	31.9811	34.3851	28.3364	38.4998	30.5065
[3.52,3.51]	27.2616	30.8481	28.487	22.0544	32.4128	32.8792	30.528	31.111	23.2013	24.8122	25.3147	26.7232	22.8558	28.1548	25.7089	21.9633	31.9039	36.4824	30.3314	30.9306	29.2508	26.1765	34.7451	27.3664
[3.51,3.49]	26.5385	31.1496	29.8677	21.6175	33.3079	30.0946	31.9993	29.711	22.3899	24.0177	24.3022	25.3762	20.0051	28.2299	24.6713	20.5562	28.7505	32.8889	29.086	31.9458	29.9046	26.2836	34.2972	27.5485
[3.49,3.48]	58.611	68.6963	72.8526	42.9462	79.2109	63.6607	70.0031	63.4153	45.1149	52.3388	54.8429	50.5789	42.4377	59.3101	49.0723	41.645	58.7496	68.8024	61.1703	66.1865	68.813	59.3716	77.0831	56.3876
[3.48,3.46]	70.3015	80.9825	88.8654	51.3029	97.7037	77.6445	85.7326	76.3284	54.9339	62.4404	65.2109	59.819	51.4111	69.1819	58.6077	49.9139	73.8166	86.8326	75.6469	79.2772	81.5541	72.871	91.8189	66.5854
[3.46,3.45]	62.7439	68.7233	73.6385	43.7838	80.2048	68.0758	71.5083	66.9201	46.5943	53.5627	54.7588	51.9061	44.6409	58.6991	49.2615	44.3343	66.1996	79.1866	66.4131	68.6939	67.9768	61.9882	78.1507	55.203
[3.45,3.43]	44.6422	47.4516	50.5057	33.0375	57.4717	51.8819	52.4703	50.513	34.138	37.5822	37.9669	38.2722	33.1737	41.5182	36.0332	33.0456	49.9592	58.7177	49.7064	49.141	45.3216	45.6828	55.5547	40.1658
[3.43,3.42]	38.1143	38.1909	43.9064	28.4501	47.0323	36.7341	41.2323	37.7421	32.4467	34.2576	37.5957	31.4603	30.2254	39.7212	31.2901	26.1036	36.4812	41.6847	37.2241	36.1892	43.9189	34.872	43.235	35.4357
[3.42,3.40]	86.8149	89.4642	99.3027	59.2044	108.293	88.2146	95.3941	88.0394	65.9011	74.8059	79.6404	72.0617	66.3321	82.5949	72.0736	67.161	86.7956	98.5438	87.5692	88.4329	92.7757	83.1704	101.837	75.0657
[3.40,3.38]	65.2775	66.3593	74.6035	45.8711	83.4894	72.5492	74.6452	72.4655	47.9152	55.6762	57.1928	53.3388	49.8813	58.9341	52.995	49.7446	70.4047	82.2043	70.5867	69.0109	66.6264	62.6867	78.2193	56.0209
[3.38,3.37]	19.3922	15.9706	22.1479	15.8734	25.2589	23.0613	23.6801	23.6144	14.4575	14.3074	14.2561	11.8015	13.4597	15.2278	11.1218	9.80636	21.856	24.0012	20.9109	18.828	18.5245	17.0901	20.555	17.2779
[3.37,3.27]	2.19025	-0.0420582	1.54828	4.59212	1.5895	1.42684	2.65533	3.1016	3.55169	0.968742	1.04303	0.333408	1.76471	2.12919	0.517493	-0.836868	1.26124	-0.111378	0.474665	-0.117013	1.74873	0.252789	0.23402	4.24535
[3.27,3.25]	68.7261	60.9368	63.0593	46.4007	69.1676	54.2899	78.9287	56.9548	62.8355	69.0816	69.1127	63.5385	77.1978	72.2912	68.7165	65.7314	69.5152	74.7762	62.7417	70.9775	67.6104	67.9304	72.8727	55.8375
[3.24,3.23]	82.8315	88.921	94.4122	58.3125	103.164	86.6403	88.524	86.6755	60.4154	77.4351	77.5488	72.8723	62.2818	78.9529	68.9382	64.9608	85.4353	100.193	86.2768	85.7625	93.2843	79.4073	98.4294	71.3633
[3.23,3.20]	53.7897	49.6845	57.3617	38.6736	62.4227	52.9439	51.9602	54.1431	44.1266	49.9626	52.1429	53.2522	46.5212	43.7944	51.8422	59.0609	67.1639	74.8093	73.5503	57.3233	71.8076	59.0797	60.6467	49.6426
[3.19,3.18]	18.5388	11.8984	13.0541	14.312	14.6305	16.659	16.5359	17.8919	19.2183	17.8811	17.7607	17.5943	25.6673	19.3233	16.2104	18.6016	22.7116	18.7918	21.4658	14.1957	16.1179	15.7368	14.4776	15.2225
[3.18,3.15]	-0.35511	-3.31343	0.892004	3.6796	0.35079	0.342161	1.72298	1.88138	1.63567	-0.474739	0.272656	-2.86141	0.315444	-0.330678	-2.87192	-3.07786	0.395097	-2.71616	-1.633	-2.82075	0.508524	-1.17665	-1.7316	2.65723
[3.15,3.13]	2.22916	-1.16066	2.78259	5.07282	3.18252	1.13283	3.58384	3.51698	4.2057	3.71175	3.33775	1.44594	2.68153	2.5385	0.405416	0.348283	2.27471	-0.540276	0.800778	-0.986059	2.32004	4.55521	1.55454	5.17717
[3.13,3.04]	-0.0394267	-2.36911	-0.298148	3.63282	-0.668716	-0.471557	1.27532	1.19128	3.18606	-0.139716	0.74829	-1.24557	0.796836	0.492306	-1.15572	-1.8006	-0.134138	-1.74434	-1.34512	-2.20436	0.0297922	-0.287467	-0.596557	3.32739
[3.04,3.01]	13.7209	16.1204	10.6124	14.3132	13.7653	15.0993	16.1938	16.9556	22.6005	14.9459	23.5532	16.1787	21.5754	18.6086	19.2491	19.3581	20.4916	15.414	12.654	17.0178	15.7317	14.5613	14.229	15.0373
[3.01,2.98]	6.16792	4.61307	5.60719	8.80319	4.6646	6.91193	6.67944	8.10999	10.2573	6.01367	4.69452	3.79184	10.7578	5.43949	3.2292	4.11275	6.20438	3.86763	4.61909	3.88392	5.57716	4.5458	4.10858	7.57956
[2.98,2.93]	0.4964	-1.74921	-0.0777958	4.15207	-0.737452	0.135503	1.37713	1.3262	2.04784	0.254254	-1.1997	-1.28374	0.803968	-0.272779	-1.7854	-1.90848	-0.114598	-2.19064	-1.2338	-2.12664	0.907675	-0.467644	-1.09443	3.17819
[2.93,2.92]	9.70264	6.86684	8.60407	9.786	8.39081	8.26304	9.7681	10.0055	10.6563	9.33257	8.51418	7.35089	8.90367	8.78134	9.25317	7.29661	8.5979	5.5605	7.18354	7.49796	9.594	8.36197	7.17408	10.1015
[2.92,2.90]	8.83051	6.83801	9.55608	10.3292	9.22627	8.48266	10.8225	10.2654	11.0805	8.39878	9.24592	6.8672	9.09456	9.41565	8.83107	8.05888	9.73759	8.8692	7.93677	8.01552	10.4243	9.71859	8.20624	9.9464
[2.90,2.88]	3.7065	1.02572	3.36797	6.29787	3.21845	2.70055	5.4668	4.34496	3.87535	3.15107	2.52214	1.66715	3.19256	2.10235	1.7401	1.16816	3.81049	2.80481	3.13139	1.0606	3.88957	3.29827	2.35761	5.76153
[2.88,2.76]	0.0497728	-1.33059	1.08867	4.31573	-0.249445	-0.104387	0.731001	0.585387	1.55978	1.48697	-0.462011	1.34171	1.28605	1.05127	-0.914112	-0.661365	-0.805386	-2.50323	3.85988	0.0568828	2.21669	4.55937	-0.163564	4.17225
[2.76,2.72]	8.57725	9.38701	14.0237	10.1974	9.29644	10.5131	7.12721	7.32061	7.52376	10.6685	6.59889	11.9119	9.93699	8.79594	7.18385	8.26213	4.88382	4.24956	21.7128	13.7752	12.7087	16.5152	6.93258	10.2691
[2.71,2.69]	-0.480143	-2.05716	0.050644	4.12759	-1.89067	-0.501966	0.480586	-0.062026	1.13944	0.483204	-1.94389	-0.746258	1.20194	-0.888908	-2.19328	-2.6338	-0.907015	-2.70439	1.53593	0.00798241	1.08703	0.479543	-0.499044	3.32899
[2.69,2.67]	2.20297	0.118182	0.906813	5.04064	0.0611604	0.55749	1.97497	0.76536	2.40348	2.76617	0.590451	2.75111	2.18151	1.11071	1.38095	0.275192	1.17863	0.775519	1.8874	1.24225	3.04778	2.32436	2.77362	5.36995
[2.67,2.63]	3.43352	1.05879	1.28893	5.60045	0.617922	1.02366	2.10961	1.79796	3.71445	3.19171	1.92309	3.19405	3.11688	2.17113	1.81457	1.80591	1.88225	1.19416	2.16923	1.18056	3.79115	2.80561	3.01453	6.15452
[2.62,2.54]	-2.12484	-3.18997	-3.29232	3.06747	-4.07539	-3.09186	-1.42231	-1.85872	-0.706131	-1.26238	-3.1257	-2.71663	-2.8591	-2.68078	-3.85028	-3.32335	-2.60665	-3.573	-3.37828	-3.79053	-1.13699	-1.92756	-2.08117	2.30993
[2.54,2.52]	2.7188	0.13739	-0.766065	4.34712	-0.709358	-1.80262	0.606693	-0.111183	2.29564	2.44601	0.118249	2.88606	0.412104	0.841077	1.45285	1.2646	0.504242	1.25638	0.810777	0.74495	2.46813	2.14523	2.25962	5.60577
[2.52,2.47]	-0.302245	-1.20169	-1.99456	4.06329	-2.63308	-2.38047	-0.157284	-0.89185	0.677679	0.322895	-1.07463	-0.385764	-0.870712	-0.499207	-1.25104	-0.827922	-1.01076	-1.3701	-1.70924	-1.93972	0.942469	0.446563	0.256219	4.04168
[2.47,2.46]	4.28847	3.42091	3.24541	7.00338	1.67662	2.42163	4.70788	4.2793	5.02867	4.50862	3.01615	3.37789	3.35592	3.83495	2.46153	3.92041	4.73437	2.64584	2.26786	0.720648	5.94508	5.9831	4.8675	7.54308
[2.46,2.44]	11.2079	11.3574	12.1325	11.9242	10.6392	10.5359	13.7536	13.2305	11.3173	11.9456	10.635	10.6734	10.2222	11.039	11.9115	12.8777	14.5042	11.4768	9.91128	7.25564	14.6763	14.4749	13.1822	13.9486
[2.44,2.41]	9.29597	8.47367	8.93489	10.6293	8.67854	9.40708	10.4207	10.8377	9.1352	10.4105	8.58628	9.24554	9.46404	8.80599	9.07331	10.9986	12.6344	11.0446	8.83201	6.15637	10.4191	11.8362	11.4272	11.8704
[2.41,2.37]	2.66146	1.00029	0.658161	6.12461	0.12427	-0.0849331	2.21338	1.54626	3.59207	3.70603	1.3108	3.20871	2.82141	2.8477	1.59174	3.48894	1.59261	1.28579	1.98306	1.46092	3.28118	3.04572	3.36379	5.80114
[2.37,2.35]	20.5712	13.9359	17.1354	17.4903	14.9971	13.8448	16.6471	18.1065	21.9268	19.1973	15.7911	20.379	22.6745	21.1897	15.4828	19.592	12.773	15.2247	16.0969	18.3239	14.9789	15.528	23.5159	17.8498
[2.35,2.31]	9.99968	5.54163	5.37312	9.31077	3.79515	5.02096	5.76012	6.10649	8.84364	8.74398	6.40375	9.31715	9.34273	6.9981	6.96659	11.0239	6.82215	6.94466	9.24186	6.86101	6.96759	7.89457	7.01578	8.86292
[2.31,2.19]	7.34892	6.65611	6.98057	9.23552	5.31918	6.09972	5.70769	5.49214	7.50418	8.23293	5.04256	9.26132	7.25852	6.73198	5.84689	10.351	5.31083	5.90008	11.5221	7.49339	8.74873	10.6128	5.25987	8.93381
[2.19,2.09]	34.2551	38.5487	42.3434	35.294	35.4096	44.7154	39.1509	40.8775	43.1627	36.4606	33.0795	33.6485	47.8918	37.4248	39.2247	39.4753	35.8522	34.5694	36.9919	36.8126	35.709	37.1504	31.2712	31.6069
[2.09,2.06]	16.3301	16.9625	16.616	16.5105	13.1121	16.7218	15.2042	16.4201	19.3628	16.604	13.6165	15.6157	20.6602	15.9167	14.5819	18.4199	14.4135	13.4951	20.361	16.9062	17.3284	18.1838	12.3443	15.1504
[2.06,2.01]	51.7242	57.4463	64.7572	43.9449	51.7199	63.4415	48.1646	55.1215	54.58	50.7327	44.8046	52.9218	66.5454	51.6142	50.418	58.375	44.4561	46.6457	70.8503	61.8732	53.0972	60.0453	40.5397	40.1936
[2.00,1.99]	33.5583	28.7991	38.7105	23.7538	31.2728	35.542	24.3533	29.2496	22.943	27.6976	23.5436	35.4158	30.823	24.6528	25.7166	45.7488	23.7391	30.7335	40.8039	31.0757	33.4453	36.3101	21.2113	23.8148
[1.99,1.96]	16.1991	13.5048	18.6486	15.3901	14.4942	18.2347	12.0779	15.7581	14.1175	17.0106	13.1076	18.46	18.1049	12.9291	14.2421	21.9146	15.2019	17.3471	21.487	16.6165	17.3639	21.0857	12.6236	15.3749
[1.96,1.93]	10.7787	8.87882	12.1058	13.05	8.52555	11.6222	11.2064	11.7847	17.3057	11.7788	10.1113	10.5466	17.257	10.0684	11.7281	13.8989	12.1262	12.5394	12.2728	11.3345	10.9754	14.0445	9.9975	12.5417
[1.93,1.89]	13.5244	11.9235	11.7517	14.3475	12.2164	11.5676	9.48488	12.0362	13.7886	16.707	14.1023	17.0374	15.863	13.8769	12.8049	12.6666	16.3263	14.2307	15.6629	11.2399	14.6963	13.8031	19.2469	16.2283
[1.89,1.79]	1.79688	0.246261	0.077652	6.29138	0.203513	-0.125241	1.15739	1.30154	3.48317	3.53673	1.71817	1.80086	2.11853	1.22842	1.34018	3.04479	2.83645	2.7347	0.938107	1.00332	2.8366	3.75866	2.58422	5.57651
[1.79,1.76]	5.98517	4.37128	2.42964	9.09815	3.24478	4.02282	4.89184	4.337	7.43852	6.23203	3.9291	4.89783	6.8406	5.1613	6.6539	6.33365	5.63411	6.38396	7.93434	7.30439	6.12243	7.59591	7.31366	8.10653
[1.76,1.75]	12.9204	11.043	8.87907	13.9121	10.2657	11.0556	11.8646	10.725	15.6787	12.9172	12.2013	12.1574	13.9177	12.6005	14.4824	14.0687	14.0011	14.0167	16.803	15.4079	12.8631	15.8334	14.2082	13.2611
[1.75,1.73]	12.1769	10.791	8.70015	13.3365	10.7028	9.75535	10.5026	10.1433	14.3298	13.0936	14.1273	13.7532	14.7828	11.9025	13.312	14.9666	13.808	15.6932	14.7021	12.7079	13.3756	14.2806	13.9391	13.1645
[1.72,1.62]	7.02868	6.584	4.31542	10.287	4.98016	5.21549	4.92032	5.81558	7.71856	9.99816	6.43692	8.06648	7.65088	6.51346	5.93312	8.62256	7.37164	6.26706	6.45824	5.55062	7.75776	8.62124	6.02758	9.02303
[1.62,1.49]	6.38724	4.82576	2.93914	7.50556	3.72605	2.56742	1.68946	1.80419	3.77729	6.73928	2.89877	7.81235	2.39431	4.50818	3.71341	9.22424	3.28064	5.31964	10.096	5.40196	7.27008	10.2445	3.49288	7.40528
[1.49,1.47]	48.3185	38.9355	32.9244	30.7927	41.678	29.5928	37.3553	40.4471	39.3281	36.5755	48.8384	43.7941	34.1846	37.324	37.3883	51.8503	37.8978	38.5391	30.3956	32.7693	31.4726	38.331	37.4982	32.5932
[1.47,1.45]	56.1515	46.2007	39.3884	35.1588	49.2916	40.237	41.7163	50.3111	44.3113	43.7138	55.4499	54.3562	42.1512	41.547	47.9283	65.4231	49.2522	53.7184	38.7144	41.732	33.6547	44.4212	45.9606	36.549
[1.45,1.36]	10.7045	9.26114	2.77073	10.2705	5.65386	4.78533	5.10476	5.16053	10.88	10.3673	6.58551	11.7903	8.73718	9.15999	8.91293	15.4818	8.12303	9.70007	14.2773	9.72417	9.96173	12.5406	6.36415	9.95527
[1.36,1.32]	217.933	169.606	179.793	128.613	168.96	160.844	142.689	161.172	253.935	181.849	234.655	260.222	227.286	229.341	242.727	322.941	155.705	147.42	184.473	193.521	148.969	177.508	176.826	139.439
[1.32,1.30]	378.594	301.372	337.634	220.37	303.369	328.519	242.173	312.402	392.229	319.364	383.153	486.037	416.306	366.228	449.702	601.326	298.363	317.738	354.433	366.126	249.776	306.207	324.208	237.05
[1.30,1.22]	77.4727	80.853	122.125	49.7684	90.2749	102.101	55.9946	68.2236	40.7229	68.8416	53.8977	97.5519	71.4591	61.8531	63.8912	112.163	41.8507	68.8138	139.212	95.4558	87.6508	103.625	47.0214	51.4992
[1.22,1.15]	0.170893	0.884482	8.59468	8.4821	3.21216	6.8345	2.61279	3.49278	1.57811	3.97315	0.462084	-0.0373828	3.45521	1.17099	3.72189	2.70404	4.38314	8.63144	9.87577	7.48311	7.89944	5.12407	8.99721	8.97945
[1.15,1.05]	-3.61011	-3.69872	-1.20357	3.80145	-2.60499	-1.52553	-2.67334	-2.8229	-3.12759	-0.422408	-2.98451	-4.22755	-4.00333	-2.14517	-2.02566	-2.59589	-1.8544	-1.69017	-2.15528	-2.617	-0.325785	-0.259154	-0.136881	2.54362
[1.05,1.03]	7.81564	7.85096	7.22151	10.5435	7.09037	6.63368	6.34572	6.18757	11.5905	14.2465	15.2478	12.7233	8.72259	11.1447	13.1349	16.0201	11.7774	9.81383	6.11197	7.36057	9.55421	14.1752	8.07455	11.2604
[1.03,1.01]	9.02327	8.1803	7.10771	11.1681	6.99281	8.4866	5.9893	6.87418	10.5966	14.1399	13.6919	14.0889	9.6452	10.4734	13.7131	18.3665	13.3153	11.5155	7.24521	8.21674	8.64414	14.7698	8.12097	10.3908
[1.01,1.00]	5.3455	5.50839	4.74816	9.49829	5.01977	5.3082	5.17878	4.16498	8.21859	8.41975	7.72471	6.68949	6.86713	6.70315	7.73433	10.1334	7.34436	5.66869	5.79682	5.82261	7.25498	9.95713	5.11012	8.50967
[1.00,0.98]	14.5512	16.6902	14.1128	16.208	13.0918	15.1914	14.3318	13.5122	20.7776	21.122	22.6947	20.4475	19.8834	17.6115	20.3647	25.9038	19.0427	16.9088	14.5063	14.4072	15.7464	22.372	12.815	16.1074
[0.98,0.97]	17.118	18.6379	16.4054	17.7875	16.6321	17.9662	15.9755	16.094	21.7165	25.2691	28.1704	24.9429	20.4842	22.2098	25.5774	31.5034	22.5476	21.5227	17.2223	17.2288	18.8103	26.8327	15.7357	17.8572
[0.96,0.93]	27.0713	27.7028	27.5541	24.8065	25.7365	28.4042	24.9904	23.9757	31.0936	33.4493	34.5989	36.9825	33.4682	32.0961	35.2721	41.9935	33.2014	28.9611	33.8775	30.5204	30.4453	40.7381	25.1226	26.1177
[0.93,0.90]	18.0329	19.8003	22.0962	19.8172	18.1336	23.9221	16.6414	19.6462	21.7164	23.2198	17.2808	22.1698	27.7385	19.452	22.1035	26.4845	20.8968	20.3903	28.9143	25.3743	21.5215	27.4672	17.1592	19.0995
[0.90,0.81]	33.698	34.446	48.6107	24.9332	36.549	41.2923	23.8777	30.1293	19.8486	29.8002	21.9964	38.8512	32.9166	24.8556	29.7079	47.7529	20.9587	31.6789	55.8663	38.8385	38.5375	41.7162	23.0283	25.2873
[0.81,0.70]	-3.76816	-3.93119	-1.57394	2.88501	-2.71876	-1.50622	-3.5517	-3.26902	-4.00315	-1.42811	-4.10442	-4.55752	-4.13149	-3.7338	-1.8604	-3.12447	-2.79764	-2.20131	-3.1821	-2.68562	-1.76817	-1.52143	-0.543712	1.60685
