# Supplementary material for: 1H NMR-Based Metabolomics Investigation of Copper-Laden Rat: A Model of Wilson’s Disease
Source: PLoS One. 2015 Apr 7;10(4):e0119654. doi: 10.1371/journal.pone.0119654 (PMC4388371; doi:10.1371/journal.pone.0119654)
Supplement: S3 Table — (XLSX) [file pone.0119654.s003.xlsx]

## Sheet: Sheet2
S3 Table. Raw Spectral Data of Urine Sample
ppm	Samples Name
	c60_01	c60_02	c60_03	c60_05	c60_06	c60_08	c60_09	c60_11	m60_02	m60_03	m60_04	m60_07	m60_08	m60_09	m60_10	m60_11	cure01	cure02	cure03	cure04	cure08	cure09	cure10	cure11
9.19905	0.238494	0	-0.315946	0.06726	0.012577	0.668846	-0.946418	-0.702247	-0.462998	-0.0482666	0.279008	0.0622139	0	0.186207	0.0601113	0.346473	-0.787205	-0.104334	-0.212196	0.242114	-0.551691	-0.0402313	1.11896	-0.0821151
9.19783	0.250746	-0.111249	-0.0448808	-0.0623764	-0.0986969	0.760728	-0.925967	-0.246669	0.107641	0.0157291	0.0707279	-0.0562698	-0.150712	0.188736	0.204794	0.0548695	-0.000445185	-0.0411487	-0.307812	-0.0686819	-0.108713	-0.28875	-0.0903825	-0.237575
9.19661	0.00318482	-0.00545017	-0.0579122	-0.0206885	-0.0942891	-0.0674974	-0.0575333	-0.101031	-0.271049	-0.0579583	0.022908	-0.194374	-0.078876	-0.141991	-0.248332	-0.0906675	-0.213006	-0.250724	-0.0627063	0.222937	-0.155377	-0.138747	0.142647	-0.0201734
9.19539	-0.318733	-0.159752	-0.128998	0.133001	-0.0431338	-0.260112	-0.108234	-0.00467198	-0.160197	-0.0828803	-0.191902	-0.00571039	0.466638	-0.076198	-0.00911474	-0.175281	0.00666109	0.0193034	-0.0753526	-0.12559	-0.116483	-0.00261165	-0.137131	-0.0325871
9.19417	0.0862557	-0.348082	0.0754712	-0.317185	-0.138695	-0.25285	-0.147463	-0.24005	-0.0504188	-0.209898	0.121414	-0.0341828	-0.0999285	-0.00931228	0.0691504	-0.145682	-0.253331	-0.146825	0.0318275	-0.10309	-0.0608479	0.0521255	0.235015	-0.109564
9.19295	-0.116101	-0.00548057	-0.104947	0.0177549	0.080671	-0.329017	-0.126775	-0.129176	-0.0478591	-0.127317	-0.264125	0.06087	-0.471972	-0.221589	-0.0506529	-0.0791044	0.12773	0.206041	-0.11215	-0.0579299	-0.237712	-0.0117169	-0.204602	-0.139836
9.19173	0.212087	-0.0506969	-0.0730656	-0.206236	-0.30033	-0.0535492	-0.0629437	-0.149126	0.0907854	-0.101539	0.0243319	-0.0812323	-0.450818	-0.0202268	-0.176016	-0.0492298	-0.189885	-0.0743675	0.213725	0.117597	0.0820201	0.0116633	0.0794499	-0.127099
9.1905	-0.168624	0.288926	-0.132894	-0.17871	-0.357537	-0.0214409	-0.192677	-0.0928376	-0.0640209	-0.0712784	-0.168221	-0.102134	-0.556761	0.0953395	-0.243279	0.116087	0.0922147	-0.0925842	0.000335224	-0.261993	-0.135153	-0.266535	0.0808088	-0.126741
9.18928	0.033362	-0.231227	0.0549589	-0.0140494	-0.188875	-0.098075	-0.06489	0.0735131	-0.386829	0.00754285	-0.135007	-0.121501	-0.126079	0.0440458	-0.0690658	-0.119035	-0.117527	-0.130012	-0.158532	-0.155892	0.166509	-0.00156774	-0.0647095	-0.0351781
9.18806	0.0298291	0.33218	0.0112506	-0.103805	0.0354529	-0.254815	-0.252571	0.057911	-0.112529	-0.24087	-0.179444	0.095555	-0.436208	-0.00112045	-0.166875	0.00159003	0.0805708	-0.0246451	0.0686376	-0.139175	-0.298711	-0.142874	0.0377133	-0.112232
9.18684	-0.151351	-0.249805	0.0712477	-0.29654	-0.0744448	-0.00971648	-0.0133054	-0.0922551	-0.0336165	-0.0141423	-0.0521364	-0.174437	-0.0701253	-0.116106	0.00317363	-0.143787	-0.307129	-0.114875	-0.249777	-0.0601973	-0.114502	-0.0203875	-0.185172	-0.140204
9.18562	-0.107336	0.0424595	-0.0219029	-0.108881	0.226096	-0.254134	-0.174566	0.319066	0.222838	-0.154346	0.103158	0.0461271	-0.467589	-0.0379139	-0.136395	0.0713395	-0.126534	-0.179033	-0.114773	0.153741	-0.193827	-0.00618957	0.218798	0.0128743
9.1844	-0.231578	-0.176308	0.0213495	0.00136213	-0.301021	-0.135219	0.143139	-0.259601	0.149167	-0.120496	-0.0509883	-0.154442	-0.188571	-0.135053	-0.139968	-0.00679604	-0.0444816	-0.0370685	-0.0687319	-0.189461	-0.050869	-0.224758	-0.0526717	-0.111621
9.18318	-0.123278	0.29388	-0.272288	-0.143427	0.0457592	-0.261898	0.051795	-0.0424249	-0.363361	-0.0856824	0.0811958	0.00841163	-0.280299	-0.0356992	0.0630791	0.0487794	-0.176745	-0.151249	-0.0952639	-0.139482	-0.139099	0.154493	-0.159882	-0.113137
9.18196	0.0256451	0.102904	-0.16395	-0.149379	-0.302049	0.0564754	-0.157317	-0.0210967	-0.315883	-0.0522632	-0.0529643	-0.25856	-0.136897	-0.0836066	-0.181389	-0.0768768	0.0444298	0.0309171	-0.219727	-0.171586	-0.220509	-0.317097	0.0495771	-0.145915
9.18073	-0.183098	0.0630199	-0.0626097	0.292147	0.015975	-0.319541	-0.156028	-0.086005	-0.218798	-0.125576	-0.212009	-0.0478418	-0.138766	-0.0952817	0.00721043	-0.0527058	-0.0188808	-0.200204	-0.0671319	-0.107864	-0.149441	0.185435	-0.227271	0.0986997
9.17951	0.0373494	-0.0511396	-0.0374222	-0.282129	0.118934	-0.139466	-0.120943	0.0739838	0.00860551	-0.0273234	-0.207239	-0.0333439	0.0119369	-0.0387391	-0.235718	0.0312466	0.114534	-0.0276382	-0.0191576	0.00900925	0.0909577	0.016573	0.0575858	-0.163875
9.17829	-0.0850997	0.14111	-0.0428835	-0.266325	-0.28199	-0.120913	-0.0836822	-0.0573214	-0.18224	0.0791968	-0.105735	-0.00899428	0.151332	-0.252459	0.00818342	-0.1701	-0.0684766	0.0356376	-0.147649	0.094597	-0.086365	-0.0550747	-0.131159	0.0336375
9.17707	-0.181557	-0.220523	-0.0435906	-0.00153938	-0.100364	-0.0766676	-0.111191	0.0156006	-0.113591	-0.159805	-0.317056	-0.106575	-0.242377	-0.00334044	-0.134861	-0.109372	0.0138093	-0.140363	-0.173335	-0.157289	-0.0441456	-0.0796756	0.223704	-0.0834739
9.17585	-0.194691	0.0467308	0.0478817	-0.00828946	0.163215	0.0972467	0.0789561	-0.134925	-0.264931	0.0342631	0.0369328	-0.0769723	0.107454	-0.202892	0.0655915	-0.0971256	-0.0423988	0.0677037	0.00988862	-0.0842878	-0.285472	-0.262104	-0.133819	-0.223017
9.17463	0.101321	-0.0720497	0.0749531	-0.131299	0.0110546	-0.163604	-0.285082	-0.0919851	-0.201361	-0.103296	-0.0318075	-0.0667776	0.255608	0.17573	-0.153267	0.0998662	-0.00995001	-0.193954	0.00447396	0.0137745	-0.0219472	0.074458	0.0480373	0.042329
9.17341	-0.063163	-0.144423	-0.0264331	-0.191657	0.148746	0.0064984	0.0448906	-0.194317	0.133648	0.0345972	-0.0588833	-0.100269	-0.104674	-0.216919	-0.312588	-0.266934	-0.102965	-0.00209176	-0.217764	-0.0818525	-0.083945	-0.299484	-0.25029	-0.0801175
9.17218	-0.0583332	-0.206435	0.00864501	-0.390594	-0.104629	-0.268185	-0.0836962	0.0319149	-0.105118	-0.0737851	0.179535	-0.135263	0.0638961	0.0143782	-0.284777	-0.0925106	-0.182953	-0.122951	-0.0596214	0.226837	-0.0652643	0.0988856	0.0792037	-0.0128913
9.17096	-0.0635597	-0.22985	-0.0959684	0.0546717	-0.128353	-0.163403	-0.116826	0.0532419	-0.134241	-0.193025	-0.353527	-0.0354786	0.0687028	-0.0461454	-0.0419419	-0.0812063	-0.138975	-0.327703	0.0215394	-0.2509	-0.196151	-0.177468	-0.0125373	-0.113794
9.16974	0.000447999	-0.21536	0.0349245	0.000557947	-0.0919097	-0.302799	-0.210161	-0.226425	-0.109141	0.0518766	-0.218918	0.134579	-0.224187	-0.0793492	-0.0873352	0.115753	-0.0987888	-0.0498437	0.0213441	0.0579811	-0.163059	0.0781783	0.0780027	0.0933874
9.16852	-0.180208	-0.289417	-0.190187	-0.0529508	-0.322661	-0.0758176	-0.0694204	0.189507	-0.310476	-0.0944509	-0.199638	-0.0557761	-0.270606	-0.147049	-0.0434353	-0.151905	-0.0947452	-0.253785	-0.077388	-0.263797	-0.0415975	0.0707825	0.0728344	-0.0870392
9.1673	-0.00776628	-0.164986	-0.0438375	0.168369	-0.236012	-0.310588	-0.128728	-0.00563171	-0.0345803	-0.130519	-0.0908261	-0.118381	-0.0835534	0.142021	-0.280731	0.0526521	-0.349233	-0.167899	-0.317246	-0.0274433	-0.0626285	-0.169813	-0.0281491	-0.106153
9.16608	-0.131128	-0.0342945	-0.160188	-0.271987	-0.304247	-0.0965141	-0.0358333	-0.0278655	0.0778941	-0.106579	-0.0353943	0.0335026	-0.152523	-0.0939407	0.0807335	-0.129261	-0.0689484	-0.143058	-0.0651478	-0.0709089	-0.0311157	-0.0718395	0.144123	-0.0841559
9.16486	-0.0250529	0.290819	0.0418845	-0.172392	-0.137682	-0.15887	-0.142983	-0.109114	-0.0711883	0.056881	-0.17463	-0.107121	-0.0523727	-0.142246	0.0525527	-0.172546	-0.272853	-0.0858801	-0.138837	-0.0562549	-0.192764	0.0640766	0.0491843	-0.191212
9.16364	-0.212786	-0.0231971	-0.116303	-0.258499	-0.21357	-0.111657	-0.188292	-0.317001	-0.105446	-0.151529	0.214377	0.0923658	-0.068436	-0.251695	-0.173728	-0.0289224	-0.0329477	-0.090679	-0.080484	0.0149619	-0.00261032	-0.194309	0.0170406	-0.173329
9.16241	-0.230432	0.120427	0.060466	-0.0789236	-0.00265778	-0.24856	-0.201708	-0.00237514	0.0582871	-0.171324	-0.207226	-0.106071	-0.381876	-0.104389	-0.119015	-0.218451	-0.0282041	-0.0246052	-0.145015	-0.156804	-0.207371	0.19741	-0.0403653	-0.0214611
9.16119	-0.0496793	-0.0770811	-0.115188	-0.0163793	0.079914	-0.196071	0.0848675	-0.00863578	0.187308	-0.176544	0.131055	-0.0247243	-0.175679	-0.108694	-0.00846915	0.137565	-0.133682	-0.0914676	-0.28822	0.0618478	-0.166286	-0.421183	-0.0685736	-0.00298843
9.15997	0.0243298	-0.180257	0.0403661	0.00286057	-0.0729243	-0.163323	-0.189334	0.195515	0.190796	-0.035911	-0.24034	-0.082668	-0.236567	-0.0571633	-0.0526478	-0.0230719	-0.132264	-0.0191821	-0.0880713	-0.206567	0.0790137	0.111962	-0.0916132	0.0416075
9.15875	-0.0553152	0.131423	-0.0774191	0.0943876	0.109609	-0.231468	-0.0668715	-0.141133	0.0855532	-0.304108	-0.151323	0.00304224	-0.0572158	-0.00971392	0.0906587	-0.231079	-0.0110495	0.244685	-0.0641548	-0.0298385	-0.227793	-0.0800083	-0.0657759	-0.0685831
9.15753	-0.105021	-0.250971	0.124931	0.117668	-0.0759805	-0.0784466	-0.0977513	-0.00241214	-0.011023	0.0489573	-0.00401558	0.00907038	-0.265242	-0.0158	-0.454296	0.0800053	0.0778061	0.0274981	-0.0856796	-0.166828	0.0142227	-0.0293637	0.00686425	-0.137259
9.15631	0.0206468	-0.0504843	-0.267847	0.0325518	0.0656774	-0.134872	0.0645838	-0.169969	-0.194234	-0.0912024	-0.113603	-0.104997	-0.217016	-0.126763	0.199446	-0.115265	-0.208712	-0.0450011	-0.150006	0.0020553	-0.14541	-0.192714	-0.149264	-0.279697
9.15509	-0.213527	0.184265	-0.0826431	-0.410267	-0.0382418	-0.149225	-0.0114597	-0.235656	-0.356655	-0.00808545	-0.0730925	0.0881483	-0.374732	0.0687297	-0.196409	-0.181645	0.0811546	-0.266977	0.00683394	0.0702677	-0.152192	-0.146409	-0.0953212	0.111027
9.15386	-0.216403	-0.0475278	-0.0318487	-0.00770059	0.0154043	-0.26998	-0.120537	-0.018927	0.164929	-0.108921	-0.212719	-0.19664	-0.198126	-0.103781	0.0164387	-0.0766678	-0.375607	-0.122774	-0.208183	-0.0252886	-0.110838	-0.0941597	-0.0506282	-0.337684
9.15264	0.126678	0.006346	-0.0191422	-0.229954	-0.18584	-0.203955	0.0665117	-0.226801	-0.0799721	-0.0482544	-0.0808175	-0.138767	-0.210481	0.0436707	0.00510994	-0.0270803	0.0595578	-0.0773044	0.0231617	-0.000301559	-0.0400336	0.00677857	0.119589	0.0896753
9.15142	-0.217251	0.102309	0.00975289	-0.165876	-0.302353	-0.267806	-0.114115	-0.156211	0.167378	0.0220825	-0.0296664	0.030964	-0.231688	-0.0582182	-0.165313	-0.0295184	-0.321345	-0.249585	-0.304362	-0.162815	-0.157424	-0.0484779	-0.00360087	-0.060721
9.1502	-0.00732131	0.0871527	-0.00309804	-0.126891	-0.125453	-0.353553	-0.0260569	0.00129346	-0.351568	-0.0858621	0.111308	-0.159199	-0.253264	0.0768001	0.0409262	-0.0602707	0.0175456	-0.0837822	0.073251	0.100034	0.0359063	-0.0748182	-0.052327	-0.0222706
9.14898	-0.0882143	-0.0635461	-0.0960008	-0.133039	-0.0445339	-0.104761	-0.0234591	-0.00459477	-0.112095	-0.0856001	-0.0409475	0.0493713	-0.296769	-0.161253	0.037513	-0.396771	-0.0225036	0.149284	-0.273234	-0.0471318	-0.175245	-0.0934483	-0.131184	-0.029825
9.14776	-0.05603	-0.481173	-0.0634045	-0.229327	-0.110492	-0.196062	-0.114791	-0.122314	-0.19946	-0.0426978	0.0324448	-0.169165	-0.486299	-0.119112	0.0442537	-0.263581	-0.048786	-0.148437	-0.101905	-0.160168	-0.0737195	-0.170088	0.0535522	-0.179879
9.14654	0.0723036	-0.120004	-0.0604619	-0.0936013	-0.304632	-0.140164	-0.0449829	0.209682	-0.479858	-0.318106	0.0822639	0.0434188	-0.570003	0.0050755	-0.279684	-0.221546	-0.121495	-0.192838	-0.0910978	-0.114255	-0.321512	0.0075951	-0.208491	-0.0342217
9.14532	-0.120852	-0.201514	-0.0772184	-0.129898	0.0759984	-0.165236	-0.13682	-0.136442	-0.0041601	0.0172011	-0.0763401	-0.30225	-0.281876	-0.0493517	-0.11392	0.0386013	-0.167814	-0.171755	-0.11958	-0.222803	0.0251004	-0.0437778	-0.0729264	-0.0550755
9.14409	-0.0656826	-0.0400109	0.00290375	-0.051108	0.0807751	-0.287432	-0.16549	-0.107086	-0.0250199	-0.342162	-0.132655	0.152033	-0.726628	-0.0221969	0.156713	-0.0199305	-0.0873615	-0.165382	0.0261731	-0.135894	-0.260902	-0.115067	-0.132203	-0.271807
9.14287	-0.116095	-0.281863	-0.215487	-0.181766	-0.168668	-0.392863	-0.145856	0.0475829	-0.342214	-0.0490549	-0.0265032	-0.120804	-0.283395	-0.161291	-0.384882	0.0301283	-0.197614	0.0351403	-0.0846853	-0.188005	-0.138329	-0.0707359	-0.188428	0.0775059
9.14165	-0.110796	0.0526435	-0.0888761	-0.343499	-0.187301	-0.366489	-0.269305	0.0788852	0.0532232	-0.326087	0.1138	-0.00615424	-0.189182	-0.137156	-0.163722	-0.138603	-0.21972	-0.243705	-0.195911	-0.157367	-0.225856	-0.30506	-0.183742	0.0043832
9.14043	-0.0135065	-0.170603	-0.174468	-0.0856483	-0.282356	-0.233018	-0.0921006	-0.187994	-0.58422	0.0652521	-0.256929	-0.112895	0.132821	0.0192652	-0.165322	-0.172871	-0.218721	-0.158467	-0.106777	-0.0268576	-0.117499	-0.225031	-0.140035	-0.040776
9.13921	-0.149752	0.0028613	-0.192488	-0.418826	-0.288706	-0.134675	-0.0880301	0.046607	-0.0310807	-0.0847419	-0.1154	-0.154107	-0.358897	0.0562642	-0.0196561	-0.115694	-0.359471	-0.406568	-0.037309	-0.121242	-0.083783	-0.464525	-0.131455	-0.346651
9.13799	-0.151902	-0.178716	-0.0237524	-0.0927962	-0.0135475	-0.277126	0.0700433	-0.200454	-0.665924	0.0240534	-0.22756	-0.121432	0.215337	-0.109736	-0.118196	-0.0153912	0.0507879	-0.136224	-0.0220725	-0.170108	-0.19504	0.047457	-0.166467	-0.157821
9.13677	-0.0762529	-0.27482	-0.0382523	-0.347103	-0.505193	-0.0503764	-0.347332	-0.191734	-0.0618099	-0.0301687	-0.237411	0.0872786	-0.201153	-0.131175	-0.265712	-0.0593337	-0.189594	-0.146564	-0.319685	-0.153999	-0.233815	-0.202015	-0.0502857	-0.1666
9.13554	0.00294402	-0.200283	-0.0579822	0.123779	-0.107607	-0.403168	-0.150327	0.231257	-0.419941	-0.424606	-0.181573	-0.0317351	-0.103641	0.0885272	-0.0277129	-0.208832	0.00344613	-0.18284	-0.101945	-0.078797	-0.161832	0.000269244	-0.209162	-0.0909736
9.13432	-0.126665	-0.178508	-0.0275099	-0.532508	-0.271648	-0.138416	-0.160371	0.0742795	-0.0239694	0.014487	-0.13086	-0.284638	-0.44133	-0.0895127	-0.0860606	-0.0576282	-0.0691298	-0.0290293	-0.169188	-0.0926405	-0.208871	-0.213978	-0.145262	-0.0762373
9.1331	-0.0914596	-0.0578835	-0.123829	-0.1905	-0.15637	-0.22871	-0.0818436	-0.00152455	-0.310761	-0.152291	0.00575707	-0.01185	-0.326102	-0.166534	0.0332795	-0.0800639	-0.138957	-0.106108	-0.166389	-0.0996338	-0.132669	-0.0586531	-0.0078688	-0.280369
9.13188	-0.178015	0.0424379	0.122527	-0.272361	-0.0606134	-0.350967	-0.0295565	-0.0770736	-0.195805	-0.325108	-0.248246	-0.166288	-0.379464	-0.0970269	-0.365582	0.0747701	-0.337918	-0.0736995	-0.038417	0.0562734	-0.105314	-0.250048	-0.311641	-0.12286
9.13066	-0.217723	-0.144185	-0.259617	-0.187885	-0.0576473	-0.167939	-0.338463	-0.276737	-0.390799	-0.0771359	-0.0925442	0.0626698	-0.185979	-0.163276	-0.077322	0.296342	0.0134558	-0.172591	-0.286084	-0.291444	-0.197749	0.000480936	-0.198846	-0.177282
9.12944	-0.40953	-0.252698	0.0303908	-0.0882814	-0.165234	-0.512775	-0.0999075	-0.0627309	-0.154371	-0.0565337	-0.526972	-0.144401	-0.426143	-0.108716	-0.179431	0.639059	-0.107359	-0.154383	-0.121476	-0.201188	-0.243786	0.0240401	-0.175915	-0.289433
9.12822	-0.0589496	-0.24721	-0.232724	-0.126593	-0.303075	-0.325311	-0.401754	-0.218272	-0.256658	-0.0658125	-0.217076	-0.0115631	-0.300041	0.0437323	-0.16343	1.02392	-0.0299466	-0.137206	-0.167292	-0.261016	-0.22848	-0.180869	-0.0731631	-0.240253
9.127	-0.1866	-0.0722966	-0.0197097	0.0885131	-0.117648	-0.164573	-0.0762975	-0.165781	0.152108	-0.228813	0.0524371	-0.0298444	-0.178	-0.137085	-0.369876	1.45323	-0.180444	-0.157786	-0.0504547	-0.149072	-0.0666926	-0.198372	-0.239927	-0.197039
9.12577	-0.174604	-0.558074	-0.194591	0.484159	-0.381939	-0.371231	-0.614634	-0.13819	-0.462759	-0.043984	-0.329561	-0.118454	-0.182296	-0.29558	-0.214067	1.87859	-0.157095	-0.24279	-0.169624	-0.168723	-0.460654	-0.0811037	-0.0624156	0.0424416
9.12455	-0.221528	-0.0478373	-0.14744	0.225383	-0.0963253	-0.321102	-0.261542	-0.32168	-0.0926534	-0.217082	-0.240673	-0.108515	-0.223764	-0.18004	-0.0459012	1.9385	0.126793	-0.326137	-0.220537	-0.301859	-0.182231	-0.263455	-0.118575	-0.212141
9.12333	-0.168039	-0.00370521	-0.125405	0.660902	0.0477817	-0.327013	-0.325863	-0.184593	-0.339517	-0.160787	0.0179971	-0.173655	-0.383043	-0.0266852	-0.194969	2.20588	0.231466	-0.162398	-0.292824	-0.198627	-0.206579	0.119669	0.0596538	-0.245151
9.12211	-0.00433901	-0.0878525	0.0340799	0.669494	-0.26438	-0.263065	-0.172378	-0.141555	-0.277784	0.0163975	-0.223079	-0.215101	0.267206	-0.280671	-0.167338	2.13146	0.61614	0.0203339	-0.26626	-0.0342584	0.0106028	-0.0156776	0.0456663	0.0116871
9.12089	-0.0604316	-0.105122	-0.208233	1.10769	-0.306812	-0.0960298	0.023603	-0.195268	0.0754489	-0.146007	0.0435451	-0.0546996	0.00368642	-0.108909	-0.288481	1.73931	0.629268	0.263713	-0.00246582	0.0422627	0.0353552	0.037458	0.20497	0.00163172
9.11967	-0.220038	0.400639	0.00530563	1.12935	-0.117988	-0.0998968	-0.104213	-0.11521	0.32114	-0.230973	-0.295611	-0.123594	0.467816	-0.269701	-0.236687	1.30507	1.56162	0.497265	0.245507	-0.152235	0.207211	-0.143227	0.311667	0.226788
9.11845	-0.125395	0.873345	-0.195176	1.06916	-0.110157	0.143744	0.0420669	0.0775437	0.497623	0.0695523	-0.0314203	-0.0588239	0.135315	-0.176596	0.0614125	0.892814	1.60226	1.0587	0.370511	0.324917	0.5014	0.335806	0.658293	0.0771108
9.11722	-0.11475	2.0311	0.00125638	0.831931	0.110948	0.00682431	0.272504	-0.0779691	0.784188	0.00915769	-0.237223	0.0774904	0.993237	-0.138603	0.105254	0.603756	2.2147	1.57773	0.852108	0.0855274	0.530804	0.318796	0.990055	0.375009
9.116	0.208793	2.91476	-0.138071	0.705614	0.120688	0.113629	0.791774	-0.322166	1.83372	0.321293	0.193196	-0.224981	1.00303	-0.0610855	0.481509	-0.0640733	2.11522	2.21128	1.12228	0.777373	1.23027	0.404035	1.37468	0.788869
9.11478	0.509568	4.12227	0.191838	0.454564	0.486668	0.165106	1.10031	0.124606	1.6263	0.432059	0.2875	0.189688	1.26724	-0.126832	0.687206	-0.0351123	2.14742	2.38409	1.44666	0.744063	1.36963	0.896551	1.65778	0.720895
9.11356	1.24908	5.3045	0.507434	0.273526	0.365435	0.271008	1.94155	0.468709	1.84365	1.1079	0.281243	0.190088	1.42072	0.123743	0.697962	-0.126571	1.92596	2.47718	1.92322	1.36866	1.47687	1.07114	2.05474	1.40143
9.11234	1.98895	6.25903	0.671307	-0.0331989	0.934622	0.23921	3.09941	0.144645	2.16024	1.40185	0.845283	0.0767177	1.21041	0.245524	1.01551	-0.195447	1.32723	2.24026	1.98627	1.4199	1.63835	1.22617	1.98668	0.981333
9.11112	2.94425	6.56265	1.19178	0.115616	0.972278	0.157633	3.73209	0.584536	2.00127	1.44362	0.965314	0.0263617	1.12963	0.335163	1.3874	-0.0354127	1.04927	1.54378	2.31844	1.73333	1.48498	1.31256	1.92306	1.24478
9.1099	3.53041	6.04271	1.42237	-0.275038	0.921829	-0.013115	4.93141	0.937579	1.59222	1.62455	1.74288	0.431046	1.06294	0.874926	1.64406	-0.260891	0.663721	1.26702	2.10185	1.774	1.06073	0.927169	1.59468	1.20854
9.10868	4.48673	5.7868	1.41283	0.107625	0.946532	-0.224877	5.30288	1.17749	1.48709	1.73098	2.07652	0.578251	0.649882	1.02444	1.66604	-0.0832092	0.314928	0.666643	1.68323	1.64762	0.752706	1.24285	1.28997	1.28307
9.10745	4.29805	4.5999	1.6274	-0.250834	1.00514	-0.139069	5.50955	1.17076	0.773993	1.5971	2.25428	0.391243	0.263761	1.27869	1.19516	-0.102586	0.30603	0.519084	1.54275	1.29625	0.630555	0.595525	0.648746	0.818123
9.10623	4.08203	3.80051	1.37509	-0.185277	0.579667	-0.0837762	5.28526	1.06436	0.477336	0.974641	2.48566	0.30062	-0.00782103	1.10924	1.23831	-0.0744195	0.163925	0.162076	1.00887	0.975935	0.417761	0.611479	0.567656	0.577161
9.10501	3.13042	2.82831	1.01736	-0.397459	0.355239	-0.174154	4.62856	1.15551	-0.0312584	0.848454	2.42994	0.348771	0.00322069	1.08065	0.627398	-0.107302	-0.0881227	0.059705	1.04973	0.652325	0.0459909	0.28039	0.331054	0.447351
9.10379	2.4895	2.0343	0.972192	-0.283111	0.153403	-0.312447	3.48572	1.32565	-0.0164058	0.463246	2.00294	0.0707251	-0.245464	0.875868	0.549049	-0.35962	-0.356717	-0.365943	0.601317	0.507695	0.12719	0.222452	-0.148289	0.14885
9.10257	1.51104	1.43339	0.707169	-0.336543	-0.0187773	-0.374541	2.6432	1.04731	-0.34491	0.108793	1.6112	0.284542	-0.0975086	0.570245	0.30668	-0.0955714	-0.141114	-0.246632	0.425058	0.0528188	-0.123061	-0.118473	0.117651	-0.076727
9.10135	0.735735	1.09178	0.488261	-0.179855	-0.106005	-0.309569	1.78834	0.363236	-0.341671	0.026337	0.869179	0.0546004	-0.188907	0.354918	0.0561226	-0.200182	-0.136724	-0.255096	0.237943	-0.0657328	-0.0690478	0.146068	-0.0739849	0.27566
9.10013	0.352925	0.618528	0.256463	-0.299934	-0.0840945	-0.218713	1.07401	0.513842	-0.236317	-0.0742891	0.654011	-0.0721441	-0.485659	0.176682	-0.0699602	0.0283895	-0.157545	-0.0327501	-0.0636604	-0.0794261	-0.0403912	-0.108368	-0.0140222	-0.383523
9.0989	0.145927	0.457586	0.238438	-0.125073	-0.461713	-0.303701	0.452935	0.474495	-0.131614	-0.0797537	0.583209	-0.131164	-0.165628	-0.138241	-0.205272	0.00802721	-0.119609	-0.452224	-0.0802657	0.00456127	-0.0734269	-0.222217	-0.057785	-0.0269658
9.09768	0.0399427	0.0494946	0.165078	-0.0565193	-0.113021	-0.276249	0.232424	0.265966	-0.332948	-0.253986	-0.230231	-0.0649224	-0.284932	-0.137462	-0.237061	0.0514738	-0.281073	0.0865647	-0.210019	-0.0209727	-0.169289	-0.234708	-0.118404	-0.173993
9.09646	0.143088	-0.105108	0.0395571	0.0368187	-0.182991	-0.0982187	0.00920192	-0.150833	-0.244258	-0.00764427	0.303559	-0.190649	-0.249019	-0.226954	-0.0461275	-0.155403	0.056921	-0.357254	-0.231153	-0.126181	-0.245756	0.0891525	-0.00433563	0.187348
9.09524	-0.159696	-0.113278	-0.0389752	-0.206568	-0.238013	-0.216437	-0.08701	0.1408	-0.377465	-0.433821	-0.449492	-0.154385	-0.579115	-0.0726638	-0.218259	-0.0277856	0.0103157	-0.280703	-0.0976102	-0.0793896	-0.236425	-0.481323	-0.2332	-0.245574
9.09402	-0.153301	-0.173598	-0.255098	-0.382018	0.0659634	-0.231382	-0.0740178	-0.0380211	-0.39937	0.0611275	0.0567085	-0.192116	-0.273636	-0.135154	-0.190184	0.0803077	0.0384713	-0.0553627	-0.408397	-0.195973	-0.257969	-0.0475095	-0.132127	-0.217794
9.0928	-0.279445	-0.345614	-0.220613	-0.0851447	-0.328987	-0.151606	-0.180063	-0.206515	-0.290454	-0.334069	-0.303384	-0.175275	-0.124177	-0.125265	-0.199433	0.0773142	-0.125234	-0.119034	-0.0490957	-0.237842	-0.332639	-0.30609	-0.125225	-0.262012
9.09158	-0.307946	-0.286028	-0.294811	-0.198294	-0.396408	-0.288276	-0.194308	-0.254527	-0.124145	-0.186655	-0.163459	-0.395479	-0.262929	-0.0877587	-0.076083	-0.0838159	-0.186989	-0.215688	-0.255507	-0.105388	-0.13616	-0.0720587	-0.178337	-0.2465
9.09036	-0.161215	-0.173025	-0.207592	0.00384568	-0.575317	-0.128481	-0.395434	-0.112012	-0.249038	-0.350504	-0.199876	0.00521354	-0.340862	-0.221225	-0.0752925	-0.0911952	-0.0843705	-0.0914997	-0.150969	0.00636874	-0.429285	-0.120948	-0.151364	-0.113139
9.08913	-0.246794	-0.00699387	-0.171236	-0.287774	-1.73892e-05	-0.434122	-0.170398	-0.306545	-0.313372	-0.0242296	-0.253671	-0.12376	-0.67107	-0.0627187	-0.286974	-0.235025	-0.151181	-0.0519874	-0.0100161	-0.109918	-0.065381	0.0796109	-0.105986	-0.115339
9.08791	0.0305836	-0.410414	-0.262345	-0.0275681	-0.144554	0.104832	-0.211366	-0.279712	-0.0605475	-0.317469	-0.0741106	-0.0431686	-0.272464	-0.164641	-0.00136739	-0.0588726	-0.143408	0.00316647	-0.00655383	-0.0783465	-0.418748	-0.242832	-0.233306	0.171312
9.08669	-0.229801	-0.176586	-0.133271	-0.126174	-0.107368	-0.13929	-0.0664868	-0.000456292	-0.331438	-0.019505	-0.118987	-0.219438	-0.406729	-0.238801	-0.233575	-0.206216	-0.313327	-0.153898	-0.173476	-0.0863188	-0.0898933	-0.107945	-0.082404	-0.011545
9.08547	-0.171944	-0.0262945	-0.00669881	-0.22073	-0.068007	-0.00824902	-0.304489	-0.322542	0.0843472	0.0523495	-0.0404873	0.199848	-0.175342	-0.0364744	-0.110342	-0.169044	-0.105278	-0.250344	-0.1161	-0.301568	-0.252168	-0.142822	-0.174822	0.0714808
9.08425	-0.0893408	-0.0504342	-0.0148225	0.111537	-0.217639	-0.302758	0.0215026	-0.367856	-0.332483	-0.0588662	-0.184765	-0.116812	-0.536886	-0.0653965	0.0941442	-0.174026	-0.269155	-0.0107122	-0.140451	-0.0847744	0.0795908	0.0371495	0.124716	-0.070473
9.08303	-0.0695601	-0.397324	-0.208223	0.104122	-0.125948	0.00293463	-0.0423473	-0.19799	-0.0627007	-0.14757	0.0346959	-0.0075209	-0.278131	-0.0974185	-0.329317	0.0567122	0.0453938	-0.046446	-0.0349222	-0.110945	-0.290395	-0.33277	-0.324985	-0.0787653
9.08181	-0.0225287	-0.175543	-0.119656	-0.237396	0.159685	-0.244446	-0.300857	0.0098144	-0.0842766	-0.108501	-0.376803	-0.00665118	-0.03888	-0.0681707	-0.321581	-0.0644783	-0.0269866	-0.218383	-0.145358	-0.177516	0.00652119	-0.0895537	-0.162004	-0.190782
9.08058	0.101743	-0.35869	-0.195574	-0.22857	0.0249399	-0.183498	-0.0926109	-0.00583976	-0.102529	0.0820545	-0.00470108	-0.158325	-0.0765243	-0.180212	-0.0746188	-0.314866	-0.322306	0.024495	-0.14578	-0.209503	-0.0402579	-0.0799575	-0.196621	0.0824641
9.07936	-0.0897109	0.0297363	0.149115	0.0727987	-0.0688317	-0.20992	-0.271819	-0.119116	-0.280145	0.119098	-0.181381	0.0365578	-0.307182	-0.0997728	-0.0717821	0.00468071	-0.117385	-0.0553974	-0.279315	-0.113196	0.00679519	-0.063185	0.172546	-0.0735141
9.07814	-0.309598	-0.0789779	-0.239027	-0.0156428	-0.361437	-0.0763378	-0.0913541	-0.372468	-0.10585	-0.284423	-0.00764078	0.0296203	-0.13738	-0.130678	-0.167053	-0.126756	-0.334688	-0.0441628	-0.0996875	-0.0018763	0.0990452	0.000576017	-0.174589	-0.192858
9.07692	-0.147169	-0.285477	-0.111091	0.141273	-0.0284871	-0.203449	-0.117191	-0.137914	-0.0346438	-0.247049	-0.232818	-0.146148	-0.262529	-0.0222531	-0.116299	-0.110543	-0.0685001	-0.292338	-0.16203	-0.086791	-0.151077	-0.231718	0.0372891	-0.019277
9.0757	-0.096895	-0.0893482	-0.0929149	-0.049837	0.00449399	-0.0563614	-0.0721649	-0.134785	-0.068929	-0.146003	-0.046088	-0.0488775	-0.30045	-0.108719	-0.0556137	-0.176126	-0.0515457	-0.124772	-0.281732	-0.171092	-0.191747	-0.223048	-0.0610197	-0.217217
9.07448	0.0553093	-0.190479	0.115414	-0.272853	-0.315961	-0.192994	-0.185631	0.0234218	-0.0740251	-0.0950266	-0.124941	-0.184619	-0.256752	-0.0130758	-0.0494442	0.0338233	-0.0821704	-0.0258448	-0.218681	-0.272548	-0.229068	0.0704823	0.016036	-0.102899
9.07326	-0.300188	-0.312169	-0.0973525	0.200478	-0.0893291	-0.00298562	0.0697434	-0.123728	-0.0497939	0.0563938	0.0137733	-0.0720016	-0.0184125	-0.0336438	-0.0607324	0.0707822	-0.129935	-0.130489	-0.00199578	-0.0889905	-0.182342	-0.27426	0.0320314	-0.0745665
9.07204	0.117062	0.0029815	-0.0680473	-0.183523	-0.195597	-0.171633	-0.204946	0.0572285	0.1561	-0.0355991	-0.15429	-0.174049	-0.274098	-0.0805919	-0.237904	-0.00831707	-0.195343	0.106917	0.0164861	0.0608538	-0.076638	0.139545	-0.082383	-0.175301
9.07081	-0.0911468	0.0436834	0.117706	-0.114007	0.0269534	-0.127673	0.0574407	0.0362318	-0.132786	0.0402935	-0.15134	0.0306629	-0.118557	-0.15161	0.127461	-0.0643684	0.21288	0.0829347	0.0862536	-0.14776	-0.144597	-0.446441	-0.201489	0.0944458
9.06959	-0.132787	-0.049124	-0.0109926	-0.241523	-0.229224	0.0382734	-0.245095	-0.206126	-0.123774	-0.116072	-0.315026	-0.0321167	-0.216787	-0.178738	-0.209253	-0.22747	-0.0232345	-0.440275	-0.244613	0.10057	-0.119388	-0.0686999	0.000660323	0.0172091
9.06837	-0.280427	-0.00611029	-0.101423	-0.214935	-0.22203	-0.145622	-0.0939477	-0.296721	-0.00121868	-0.0928624	-0.188533	-0.149841	-0.445175	-0.0027226	-0.0228149	0.187131	-0.136223	-0.230415	-0.0599325	-0.0322411	0.0966353	-0.0145419	-0.179296	-0.310996
9.06715	-0.0725058	-0.206356	0.00655457	-0.00059897	0.295734	-0.114354	-0.133487	0.131121	-0.251129	-0.0449583	0.0420709	0.085259	-0.0771516	0.0279159	-0.194987	-0.108133	-0.0365763	-0.131059	-0.124642	-0.0248956	-0.234617	0.0852599	0.334026	-0.0701656
9.06593	-0.201647	-0.0131496	-0.0330566	-0.13697	-0.103355	-0.126857	-0.269506	-0.21657	-0.105419	0.0386573	-0.00674038	-0.125728	0.208169	-0.210309	-0.199822	-0.225701	-0.101023	-0.14883	0.00215606	-0.0480606	-0.137906	0.0777527	-0.172794	-0.246282
9.06471	0.134202	-0.118418	0.10108	0.0378386	-0.200763	-0.0702627	-0.0877485	0.049319	-0.135787	-0.314946	-0.0127061	-0.0059141	-0.155049	-0.0351223	-0.0348504	-0.0241839	-0.0596723	-0.154204	-0.143788	-0.238659	0.0806771	-0.146154	0.227246	-0.108461
9.06349	-0.120113	-0.125348	-0.190365	-0.231781	-0.247703	-0.0904443	0.00639266	-0.103989	-0.348033	0.0479345	-0.1465	-0.253472	-0.253355	-0.0381127	-0.200728	-0.00696827	0.128623	-0.0477944	-0.197221	-0.0814733	-0.0317344	-0.0129519	0.0122842	-0.123213
9.06227	0.234188	-0.119604	0.0507775	-0.0633144	-0.339398	0.0464471	-0.215246	-0.218411	-0.168388	-0.133831	0.0511403	0.0171709	-0.191236	-0.09261	-0.135417	-0.0785707	0.0793974	0.114666	-0.0231093	-0.0913296	-0.10296	-0.00748553	-0.160881	-0.117722
9.06104	-0.13417	0.118751	-0.114442	-0.0490054	0.360845	-0.0162016	-0.0582733	-0.0847567	0.149288	-0.0516266	-0.296444	-0.0560476	-0.336917	-0.0272281	-0.105486	0.0271397	-0.151283	-0.0607795	-0.24417	-0.139529	-0.220556	0.0292555	-0.0610306	0.0720323
9.05982	-0.139659	0.000791968	0.00304067	-0.138432	-0.047723	-0.0282386	-0.151699	0.121259	-0.166836	-0.153256	0.118468	-0.0234919	-0.112247	-0.0117868	-0.0845772	-0.14569	0.0314139	-0.0514325	-0.0885762	-0.263711	-0.213764	0.105926	-0.0588668	-0.0498767
9.0586	0.0717989	-0.0548227	-0.0501567	-0.143334	-0.00654003	-0.112275	-0.137256	0.176945	-0.227814	-0.188098	-0.373058	-0.101068	-0.2237	-0.0427856	-0.186164	0.013747	-0.082688	-0.150582	-0.105061	0.134818	-0.12457	-0.195161	0.12031	0.0234614
9.05738	-0.025298	-0.0382623	0.0149385	-0.191927	-0.33597	-0.0459295	-0.0426293	0.0843387	0.0202009	-0.0112342	-0.0747517	0.0620406	0.0271858	0.0447694	-0.305259	-0.117044	0.0941488	-0.0770222	0.0950056	-0.0309634	-0.0515013	-0.00890771	0.00529328	0.117188
9.05616	-0.104835	-0.134984	0.0184719	-0.216601	0.129804	-0.147483	0.0341562	-0.262507	-0.24893	0.0226275	-0.0626261	0.00962245	0.011382	-0.362947	-0.0579324	0.0986419	-0.193863	-0.113584	-0.19072	-0.107651	-0.00674276	-0.123756	0.0501116	-0.190983
9.05494	0.223589	-0.115737	-0.0185784	0.0866311	-0.17683	0.0707182	0.123041	0.0760212	-0.0692276	-0.0216077	-0.17359	0.071151	-0.509524	-0.0637277	0.0921123	-0.0425653	-0.0605734	-0.0658586	0.131862	-0.0332055	0.075571	0.0310437	-0.0089967	-0.26176
9.05372	-0.0183071	-0.0306998	-0.111656	-0.31913	-0.0196878	0.0454875	-0.104073	-0.151333	-0.0807926	-0.0484437	0.0834392	-0.129833	-0.21547	-0.034115	-0.192537	-0.199883	0.0571533	-0.0951554	-0.0108079	0.0359086	-0.0486234	-0.249967	-0.129614	0.265385
9.05249	-0.109715	-0.131504	-0.0619881	-0.165518	-0.00403888	0.00854763	0.109121	0.0620102	0.258992	-0.201492	-0.108332	0.0400941	2.14547e-05	-0.110016	-0.109257	0.00662737	-0.0354642	-0.0875778	-0.0465998	-0.135551	-0.0988379	0.0527702	0.175689	-0.218993
9.05127	-0.286157	-0.181974	-0.0323778	-0.363848	0.0343752	-0.0378906	-0.242003	-0.301771	-0.183083	-0.242194	-0.0891163	-0.20722	-0.206148	-0.191094	-0.184905	-0.208817	-0.145636	-0.0767739	-0.0714027	-0.189188	-0.260864	-0.20434	-0.15139	-0.033221
9.05005	0.0055911	-0.0210319	-0.096161	-0.120355	-0.17899	0.0408534	-0.131871	-0.195534	0.136696	0.0740618	-0.149231	-0.0775341	-0.345904	-0.0907099	-0.00773267	0.00156924	-0.205688	-0.169432	0.0595803	0.0570914	-0.229193	-0.176523	0.137589	-0.103989
9.04883	-0.0685641	-0.10137	-0.129895	0.00120374	-0.0796408	-0.183255	-0.0111579	-0.0405718	0.171109	0.00372459	0.0315582	-0.0161825	-0.431854	0.051157	0.241569	-0.126938	-0.236499	0.0845561	-0.0745731	-0.18295	0.0127706	0.0107924	-0.133262	0.100797
9.04761	-0.16339	0.0435054	-0.0337801	-0.180677	-0.0508535	-0.253393	-0.176263	0.0623258	-0.224304	0.0565652	-0.210377	0.026819	-0.0278582	0.0526552	-0.0694753	0.0203003	-0.135156	-0.346732	-0.329855	0.176455	-0.126633	-0.0328632	0.203082	-0.0164684
9.04639	-0.119241	0.065025	0.0659771	-0.0885922	0.0681269	-0.118107	-0.199283	-0.203507	-0.349756	-0.100143	-0.0483723	-0.156852	-0.283331	-0.144178	0.117487	-0.13906	-0.462123	-0.0688544	0.0570241	-0.194262	-0.0782439	-0.0147941	-0.152194	-0.187062
9.04517	0.102014	-0.0938614	-0.0686029	-0.00914125	-0.420728	-0.00313717	-0.11044	-0.0288753	0.00197378	-0.182705	-0.0385214	0.0251267	-0.144815	-0.00644274	-0.167105	-0.106478	-0.000406522	0.0597316	-0.171623	0.0524542	-0.257139	-0.171558	0.104273	0.0183026
9.04395	-0.12826	-0.0988664	-0.0727042	-0.0628574	-0.0448702	-0.232818	-0.186516	-0.181157	-0.276831	-0.0245729	-0.219389	-0.0520776	-0.184154	-0.0203949	-0.000742221	-0.0271507	-0.206446	-0.011396	7.12642e-06	-0.01074	-0.152364	-0.0708795	-0.034009	-0.149035
9.04272	0.0585799	-0.181349	-0.191544	-0.122856	-0.197013	0.00764425	0.067567	-0.0261662	-0.245373	-0.153282	-0.232187	0.0280383	-0.261523	-0.158532	-0.0645291	-0.200593	-0.0861683	0.058743	-0.217209	-0.14744	-0.121476	0.0968991	0.039722	0.0634477
9.0415	-0.0489727	-0.0118989	0.142379	-0.140325	0.0276216	-0.117401	-0.17104	-0.075324	-0.137422	-0.0972246	-0.143214	-0.0345977	-0.118533	-0.0590848	-0.276438	-0.0911269	-0.126986	-0.408112	-0.0129927	-0.215845	-0.24227	-0.382999	-0.245952	0.0523196
9.04028	-0.0753385	0.000794801	-0.0984425	0.0660211	-0.168112	-0.0122589	-0.0531108	0.105638	0.0787268	-0.20461	-0.0382072	-0.199208	-0.220966	-0.0245392	0.0158696	-0.0470471	-0.12652	0.0720298	-0.121605	-0.0538446	-0.0362211	0.126056	0.109065	-0.382237
9.03906	-0.0959889	0.0314482	-0.156567	-0.2257	-0.146275	-0.137007	-0.267167	-0.152165	-0.20116	-0.0265089	-0.0694377	0.165553	0.187705	-0.223071	0.0427637	-0.00759899	-0.0247853	-0.168134	-0.149418	-0.0713174	-0.192943	-0.119468	-0.137803	-0.120263
9.03784	-0.391813	0.0195261	-0.257448	-0.142862	-0.0625177	-0.0360808	-0.0290133	-0.391602	-0.175272	-0.171511	0.0132386	-0.335298	-0.130927	-0.148682	-0.198659	-0.000193571	-0.139781	0.0232689	-0.214795	-0.0422962	-0.110594	-0.0839344	0.238794	-0.133033
9.03662	-0.0274165	-0.314197	-0.0387097	-0.349153	-0.127442	-0.0976167	0.0203826	0.0973325	-0.0992939	0.00135017	-0.077936	0.0764421	-0.222306	0.0378309	0.066932	-0.0828208	0.143677	0.0304284	-0.189446	-0.292191	-0.0958321	-0.248974	-0.0380322	0.0296974
9.0354	-0.159855	0.0575571	0.0116356	-0.064591	-0.033811	0.023842	-0.170507	-0.127072	-0.169531	-0.14185	0.105713	-0.248544	-0.22018	0.0156133	-0.15472	-0.100691	-0.126856	0.155102	0.132932	-0.0707494	-0.0192264	-0.0832977	0.160222	0.0988603
9.03417	-0.0100934	-0.165716	-0.116155	0.0206564	-0.462643	0.0773975	-0.290614	-0.128227	-0.33506	-0.34514	-0.277096	-0.127754	-0.244004	-0.106436	-0.0137639	-0.165893	-0.0114125	-0.144586	-0.35594	-0.165714	-0.106796	-0.043755	-0.0586467	-0.240149
9.03295	0.118403	-0.264347	-0.0177985	0.0428524	-0.0487512	-0.234398	-0.175412	-0.0304906	-0.19138	0.0772468	-0.0577829	-0.0227577	-0.226412	0.0769562	-0.150925	-0.114649	-0.0441731	-0.293429	-0.195373	-0.208602	-0.207755	-0.0290731	-0.10542	-0.0830812
9.03173	-0.189672	-0.197364	-0.134332	-0.221587	0.0770513	-0.00312949	-0.154064	-0.13146	-0.0863512	-0.137249	-0.109705	0.133387	-0.40829	0.13247	-0.0749828	-0.0565427	-0.0672658	-0.221461	-0.080445	-0.164318	-0.0752854	-0.251413	-0.0771241	-0.260111
9.03051	0.319928	-0.36102	-0.0450936	0.0921978	0.107647	-0.162136	-0.202047	-0.146919	0.127277	0.0123537	-0.16485	0.103704	-0.225643	-0.0742402	-0.19602	0.0424247	-0.00143083	-0.0840273	-0.00378227	-0.000772359	-0.121024	-0.0788183	-0.0224506	-0.13727
9.02929	-0.210522	-0.311061	0.00385844	-0.206085	0.0463333	-0.0924	-0.25277	-0.230367	0.031477	-0.0946244	-0.228489	-0.0247356	-0.123164	0.0608537	0.00927817	0.0144542	0.0362509	-0.0286141	-0.196271	-0.242864	-0.152382	-0.20348	-0.0816126	-0.116201
9.02807	-0.0570148	0.0992662	0.109426	-0.0341667	0.0404005	0.0877958	-0.107153	0.0592547	0.0455839	-0.230443	0.00643568	-0.109142	0.0109921	-0.135557	-0.31221	-0.0490881	-0.000629922	-0.0519687	0.0612497	0.0444734	0.0579011	-0.0151355	0.0708499	-0.131829
9.02685	-0.328504	-0.162929	-0.188272	0.190655	-0.325585	-0.0976964	-0.10282	-0.208694	-0.332626	-0.14468	-0.202887	0.00923541	0.0664833	-0.0206626	-0.278562	-0.0209363	-0.158132	-0.0504159	-0.159075	-0.0335814	-0.110974	-0.20629	0.0697431	0.00309172
9.02563	0.0971872	-0.152506	0.112177	0.0732179	0.11718	0.148979	0.123905	-0.182234	-0.187012	-0.0181212	0.0529032	-0.178002	-0.212991	-0.124899	-0.150249	0.0147621	-0.208434	0.101832	0.0696444	-0.0739542	-0.0238286	0.0737801	-0.0511523	0.000523542
9.0244	-0.108833	0.0340986	-0.141176	-0.138717	-0.445527	0.0101889	-0.21419	-0.268002	0.0341008	-0.0720206	-0.00849542	-0.283046	-0.149555	-0.225792	0.116826	-0.207577	-0.0674357	-0.13445	-0.0415754	-0.166378	-0.0969507	0.0184719	-0.102987	-0.0750126
9.02318	-0.0740844	-0.14222	-0.00200804	0.146581	-0.0595692	0.233468	0.00632893	0.144826	-0.243707	-0.118378	-0.024959	0.0519162	-0.317502	-0.316536	-0.14169	0.0911667	-0.0304755	0.00620492	-0.13259	-0.0192721	-0.171067	-0.140925	-0.0599992	-0.248946
9.02196	-0.174211	0.0566481	0.154283	-0.166465	0.0130531	-0.0445335	-0.159596	0.00816044	0.13651	-0.204892	-0.325689	-0.19273	0.0926546	-0.0183582	-0.0091618	-0.185459	-0.109836	0.0523415	-0.23516	-0.153863	-0.083717	0.00214759	-0.15338	-0.184974
9.02074	0.125979	0.0542729	-0.0816928	-0.0154635	-0.402066	0.108163	0.0816181	-0.145986	-0.487981	-0.136342	0.227109	0.0930758	-0.395179	-0.00941574	-0.43016	-0.0891128	0.0985198	-0.115378	-0.0487336	-0.0598124	-0.417017	-0.0554602	0.215246	0.18623
9.01952	-0.00731185	-0.0451141	0.156734	-0.0604924	-0.0913163	-0.0211916	0.00610799	-0.0960986	-4.34662e-05	-0.0305498	-0.25682	0.0792702	-0.183737	-0.050889	-0.0346943	-0.14585	-0.0993727	-0.145049	-0.169302	-0.00797025	-0.0228887	-0.253339	-0.160435	-0.212413
9.0183	0.227314	0.0618343	-0.20961	0.0377764	0.137319	-0.160942	-0.0112112	0.134346	-0.160544	-0.0417272	-0.0222304	-0.0499047	-0.301982	-0.122117	-0.183752	-0.18063	-0.194353	0.0285786	-0.0936	0.0457076	-0.223295	0.141281	-0.0797642	0.102203
9.01708	0.0593756	-0.0325152	0.0714774	0.30344	-0.139588	-0.0947288	-0.00023662	-0.150635	0.0673941	-0.0902802	-0.122814	0.0373725	-0.0468244	0.0174679	-0.157875	0.00848935	-0.147603	-0.328952	-0.0918191	-0.271711	-0.0339899	-0.347157	-0.131278	-0.0749212
9.01585	0.140355	-0.0927675	0.0401321	-0.605412	-0.223964	-0.0456444	-0.010853	0.0328815	-0.325204	0.0835572	-0.0626096	-0.115648	-0.4466	0.0948824	-0.0365461	-0.224436	-0.221294	0.178115	-0.233384	-0.0106072	-0.0252636	-0.0375084	-0.118044	0.180248
9.01463	0.319518	-0.114199	-0.0386879	0.000839364	0.00707147	-0.146664	0.085687	-0.121025	-0.0649675	-0.00367823	-0.0831011	0.0128635	-0.180133	-0.213658	-0.0564935	0.130264	-0.0450688	-0.312356	-0.0634505	-0.0359344	-0.183013	-0.110999	-0.0868594	0.0598783
9.01341	-0.0306755	-0.0837505	0.0946471	-0.372944	-0.103508	0.0202629	0.0172192	0.0283327	-0.0197168	-0.243637	-0.141435	-0.163647	-0.19366	0.00170516	-0.189885	0.044941	-0.0471814	0.137785	-0.0458695	0.0780361	-0.0873984	0.104258	-0.209168	-0.00300908
9.01219	-0.0599372	-0.0055538	-0.0516909	-0.0386839	0.0440729	-0.0188104	-0.0329219	-0.20456	0.0408256	-0.097878	0.0424008	0.0766046	-0.407428	-0.0952994	-0.142577	-0.156015	-0.173399	-0.260889	-0.0029798	-0.0154357	-0.175378	-0.00467801	0.0100177	-0.183763
9.01097	-0.0961249	0.0180668	0.0367052	-0.187494	-0.239345	0.0871843	-0.16851	-0.285814	-0.325874	-0.179859	-0.362011	-0.0884046	-0.165473	-0.0873905	-0.22485	-0.0297512	0.126612	-0.0950264	-0.0977055	0.0286055	-0.211801	0.0603273	-0.0974402	0.0675892
9.00975	0.177799	-0.00194687	-0.038228	-0.0766444	0.0981656	-0.0287971	-0.0372687	-0.201795	-0.119089	-0.0223855	0.0319013	-0.0543241	-0.0593875	-0.0707517	0.0291835	-0.136014	0.0118604	-0.0651041	-0.0141131	-0.132937	-0.00313263	-0.313087	0.0547747	-0.0562179
9.00853	-0.127091	0.0178847	-0.00727559	-0.0581736	-0.31575	-0.0871177	-0.204361	0.0839248	-0.140439	-0.0671293	-0.287786	-0.179057	-0.220194	-0.0567606	-0.182798	-0.248833	0.0776876	-0.107638	-0.232265	-0.0602832	-0.157135	-0.0304729	-0.0329609	-0.0549396
9.00731	-0.261816	-0.0522757	-0.00184551	-0.1994	-0.141797	0.0840563	-0.0325971	-0.0416372	-0.179363	-0.114657	-0.159605	-0.0666352	-0.239076	0.0440878	0.000582209	-0.122113	0.127953	-0.09625	-0.133522	0.0216778	-0.205368	-0.240632	-0.00452416	-0.12868
9.00608	-0.076348	-0.137957	-0.0949717	-0.410127	-0.208795	-0.0592193	-0.201806	-0.0643168	-0.0530742	-0.0951949	0.106616	-0.0781571	-0.440358	-0.173769	-0.167723	-0.0395089	-0.108539	0.0207355	-0.047368	-0.0270237	-0.109285	0.00718872	-0.179591	-0.102542
9.00486	-0.378759	-0.407561	0.0559307	0.00465532	-0.195104	-0.125037	-0.143574	-0.0125708	-0.0476627	-0.0195294	-0.210554	-0.0797633	-0.305649	-0.0798073	-0.26921	0.134099	-0.232693	-0.0671548	-0.0216924	-0.134404	-0.163047	0.0158139	-0.0475807	-0.164271
9.00364	-0.0285022	-0.157255	-0.240504	0.113012	0.0625087	0.028705	-0.247216	0.0271402	0.288453	-0.105271	-0.0115441	0.0161053	-0.0140781	-0.128973	-0.0821746	0.0450577	-0.292525	-0.051264	-0.175656	-0.016624	-0.193877	-0.00523096	-0.102065	0.0510603
9.00242	-0.188797	-0.201901	-0.069706	-0.257147	-0.254059	-0.126648	-0.218592	-0.0228596	-0.19144	0.0681632	-0.158648	-0.0312345	-0.0804546	-0.0931626	-0.199661	-0.114923	-0.302876	-0.0014239	-0.244072	-0.110048	-0.0446286	-0.0984905	0.101674	-0.169246
9.0012	-0.0950194	0.0849041	0.0160746	-0.160351	0.0228205	-0.0750659	-0.302351	0.138518	-0.347972	-0.0648931	-0.0692398	-0.0683434	-0.311442	0.0366497	0.0128446	-0.0567441	-0.252702	0.131275	-0.00201603	0.0728813	-0.0415925	-0.0665385	-0.18715	-0.0802359
8.99998	-0.229528	-0.00856468	-0.148444	0.102206	-0.0913961	-0.101911	-0.0470306	-0.399503	0.144348	-0.0507809	-0.0293544	-0.00465024	-0.459917	-0.181739	-0.170799	0.0435937	-0.229783	-0.114091	0.00247668	-0.190221	0.0338646	-0.199462	-0.021427	-0.173563
8.99876	-0.0544567	-0.135594	-0.0918217	0.068578	-0.0590723	-0.110394	0.0855686	0.0269826	-0.194218	-0.241223	0.00141887	-0.184191	0.0365823	-0.0463828	-0.0628823	-0.15027	0.0376746	-0.145175	-0.0709558	0.0338599	-0.174529	-0.0573355	0.0406884	-0.0875854
8.99753	-0.33108	0.0364106	0.127355	0.037902	-0.165388	-0.0958313	0.0223479	0.0616428	0.130801	0.00616565	0.0306529	-0.122941	-0.252955	-0.125139	-0.0482129	-0.10767	-0.0283945	0.0289969	-0.0191805	-0.291221	-0.0450371	-0.0912443	0.125899	0.0160132
8.99631	0.180957	-0.0501334	-0.153063	-0.280985	-0.199637	-0.0470113	-0.0700543	-0.25726	-0.0714487	-0.169296	-0.225351	-0.0611463	0.00855061	0.0191464	-0.00442458	-0.0164808	-0.0188812	-0.142122	-0.113452	-0.0135177	-0.0632382	-0.0435938	-0.112687	-0.241434
8.99509	-0.11084	-0.135496	0.0198295	-0.102788	-0.0763489	0.204886	-0.0887962	0.147722	-0.00904553	-0.0647244	-0.213651	-0.0199121	0.0841347	0.051699	0.00163274	-0.184679	-0.0336493	0.0518643	0.0405833	-0.133896	-0.0895837	-0.031228	0.00730367	-0.0363421
8.99387	0.153673	-0.0562702	-0.0533492	-0.200506	0.00670029	-0.00285067	-0.0523912	-0.14323	-0.0317616	0.139736	-0.241285	-0.111681	-0.196575	-0.0793521	0.23816	-0.172552	-0.0970396	-0.185075	0.015467	0.0318396	0.0133754	-0.215652	-0.0790625	-0.187442
8.99265	-0.069614	-0.203617	-0.0508937	-0.164824	0.26497	0.0439527	-0.0183796	-0.252139	-0.128029	-0.210862	-0.164666	-0.198221	-0.152484	-0.107064	0.00176987	0.0465088	-0.00959629	-0.242741	-0.0290551	-0.216052	-0.135786	0.0567346	-0.0371914	-0.314732
8.99143	-0.0416825	-0.184249	-0.100755	-0.114461	-0.165249	0.009034	-0.146419	0.0139865	-0.197353	0.0508646	0.0833985	0.0367119	-0.265723	-0.0682148	-0.137181	-0.232096	-0.153637	-0.108716	-0.0692102	0.145285	-0.206631	0.016564	-0.109309	0.00596055
8.99021	-0.165338	-0.225557	-0.0932071	-0.308671	-0.0638475	-0.0303481	-0.102795	-0.0145947	-0.3758	-0.24927	-0.164944	-0.0560874	-0.4073	-0.184394	0.152255	0.00332204	-0.184861	-0.240133	-0.142861	-0.195744	-0.0911043	-0.0970519	-0.0888228	-0.166597
8.98899	0.184059	-0.118624	-0.0783908	0.0100251	-0.13448	0.187667	-0.155298	-0.404803	0.0704202	-0.026401	-0.0920412	0.0446524	-0.193428	-0.0335931	-0.186043	-0.1802	-0.109277	-0.0710493	-0.00376251	-0.130486	-0.0731012	-0.11901	-0.0491293	0.171543
8.98776	-0.240395	-0.0984879	-0.201507	-0.382373	-0.0413538	-0.156212	-0.218095	0.0787707	-0.306225	0.115208	-0.000167481	-0.0760205	-0.209841	-0.115036	-0.131407	0.00271093	0.105434	-0.134835	-0.225638	-0.0378603	-0.0378134	0.00437869	-0.0424433	0.0369556
8.98654	0.163836	-0.118683	0.0452674	-0.0233811	-0.182251	0.217391	0.0163257	-0.186679	-0.218306	-0.181161	0.125047	-0.0902622	-0.208217	0.10104	-0.13209	-0.179265	-0.218882	0.0751367	-0.123006	0.0863534	-0.176038	-0.19851	0.0765986	0.144963
8.98532	-0.20564	-0.274005	-0.0199405	-0.0100358	-0.097463	-0.18108	-0.208561	0.0869706	0.0145316	0.0665671	0.196444	-0.120086	-0.170253	-0.111879	-0.110514	-0.0864709	0.0558665	-0.104854	-0.186916	-0.261135	-0.0446075	-0.283887	-0.0584088	0.00338313
8.9841	0.0903096	0.112949	-0.239202	0.0849359	-0.228304	0.1402	-0.159322	0.00603807	0.147266	-0.234719	-0.139014	0.104802	-0.337496	-0.240827	-0.134382	-0.01521	-0.0989993	0.0877782	-0.441431	0.114136	-0.114324	-0.0811147	0.0970961	-0.0850064
8.98288	-0.103078	0.228523	0.0334429	-0.115545	-0.0595784	-0.0929596	-0.142944	-0.315483	-0.000501996	0.0506321	0.235338	-0.070683	-0.205192	0.109024	-0.197244	-0.171913	-0.0875259	-0.127192	-0.0832124	-0.100619	-0.313688	-0.181256	-0.111381	-0.0302
8.98166	0.0989121	-0.174183	0.0108081	0.00265123	0.0682275	-0.124953	-0.0614064	-0.222235	-0.313844	0.0866765	-0.192065	0.0972091	-0.0172497	-0.0629626	0.143744	-0.0224466	-0.234118	-0.231542	-0.174265	-0.104811	0.0275745	0.00373885	-0.0368752	0.23155
8.98044	0.0565987	-0.0712376	0.0973578	0.0395147	-0.247067	-0.15707	-0.18973	-0.199962	0.20196	-0.073779	0.143406	-0.0216181	-0.341299	-0.0269693	0.064821	-0.0705297	0.135888	-0.116691	-0.0680981	-0.245715	-0.159493	-0.192881	-0.0846638	-0.159724
8.97921	-0.0399436	-0.251952	-0.122496	-0.105193	-0.297562	-0.115257	0.0481248	0.320611	-0.159744	-0.0935883	0.0358481	-0.187759	-0.168399	-0.111037	-0.185881	-0.127317	-0.116055	-0.0177496	0.131179	-0.0701229	-0.231045	-0.252445	-0.0545842	-0.152545
8.97799	-0.21494	-0.174633	0.0340266	0.0290286	-0.142151	0.0410397	-0.198016	-0.0271628	0.0537409	-0.176583	-0.215867	-0.0313418	-0.106077	0.0165935	-0.096581	0.00934548	-0.0351108	-0.14237	0.107066	-0.116995	-0.225353	-0.128157	-0.16366	-0.156524
8.97677	-0.198386	-0.0772929	-0.0488352	-0.2478	-0.343549	0.0295998	-0.0314732	0.172298	-0.420604	-0.0367529	-0.118064	-0.287168	-0.0215491	-0.0874967	0.190653	0.0564196	-0.00154781	-0.436554	-0.0146327	-0.196263	-0.204173	-0.150783	-0.0441632	0.0291926
8.97555	-0.104314	-0.0237452	-0.1178	-0.145364	-0.0273474	-0.124874	-0.0325416	-0.0677221	-0.132151	-0.141143	-0.17142	-0.134124	0.00527485	-0.164048	-0.139006	-0.133844	-0.124022	-0.0503981	-0.0838917	-0.167276	-0.137306	-0.145029	-0.0361606	0.132251
8.97433	0.0240636	-0.185351	0.0843359	-0.282811	-0.0512677	-0.137764	0.0410675	0.061503	0.07477	-0.0876099	-0.157315	-0.0829353	-0.291546	0.0220648	0.154271	-0.293812	-0.174067	-0.138383	-0.272933	-0.00963948	-0.0578852	0.0360742	0.118926	-0.248693
8.97311	-0.104153	0.0564	-0.16171	0.0107759	0.0425227	-0.034058	-0.0842667	-0.0352044	-0.208774	-0.163167	-0.0664847	-0.135034	-0.546093	0.121619	-0.186661	0.0161542	-0.0552091	0.00805645	-0.00553112	-0.155348	-0.106137	-0.217566	-0.062682	-0.247257
8.97189	-0.0122222	0.0584743	0.232494	-0.298087	-0.334908	0.0170882	-0.41221	0.083396	0.0899789	-0.382372	-0.116028	-0.0300046	-0.337643	-0.346685	-0.313857	-0.184137	-0.161255	-0.101444	-0.400234	-0.063999	-0.0529112	-0.0367714	0.0311325	-0.0235174
8.97067	-0.0799971	-0.247215	-0.0867261	-0.0781371	0.0764993	-0.136727	-0.256846	-0.157987	-0.524498	-0.0779018	0.194989	-0.0201804	-0.0547019	-2.47997e-05	-0.214215	0.173374	-0.031423	-0.0482482	0.239671	-0.0888921	-0.299938	-0.167641	-0.00377312	-0.298201
8.96944	-0.134769	0.0763638	0.0732586	-0.135227	0.026417	0.0228559	-0.073435	-0.156299	-0.0108542	-0.0592744	-0.301522	0.0291216	-0.166646	-0.00344533	-0.0817949	-0.0269148	-0.256267	-0.0605898	-0.0612474	-0.0547068	-0.0744228	-0.171329	-0.076102	-0.00269777
8.96822	-0.0530789	-0.242765	-0.0121037	-0.0744427	-0.32947	-0.0547032	-0.129106	-0.158726	-0.222116	0.081042	-0.0950417	-0.0133143	-0.175191	-0.145862	-0.245486	0.0601426	-0.0741182	-0.112458	0.0999545	-0.183127	-0.339382	-0.0209845	-0.136757	-0.0120018
8.967	-0.042176	0.0834731	-0.052209	-0.0600225	-0.0587407	-0.0446491	-0.239186	-0.232225	-0.0383236	-0.127275	-0.0737799	0.0804148	-0.15122	-0.15762	-0.240348	0.0298461	-0.203319	-0.169701	-0.0477222	-0.0275366	-0.00461148	0.0283354	-0.00659793	-0.0657081
8.96578	-0.207206	-0.0728465	0.0180914	-0.0644755	-0.283564	-0.166664	-0.101393	-0.150562	-0.0745	-0.181257	-0.164006	-0.245103	-0.287661	-0.0971674	-0.292149	-0.147552	-0.166971	-0.364708	-0.0113608	-0.104479	-0.408308	-0.127827	-0.198035	0.191299
8.96456	0.0489279	0.216043	-0.0929097	-0.415718	0.178449	-0.133853	-0.150579	-0.21957	0.0177964	-0.125047	0.277343	0.0843981	-0.27559	-0.0155125	-0.236141	0.0613378	0.00601497	-0.0201564	-0.162537	-0.201913	0.0266651	0.123803	-0.0341085	-0.200586
8.96334	-0.206234	-0.223549	-0.107613	-0.232124	-0.362634	-0.0849622	-0.0138115	-0.0275765	-0.103516	-0.067508	-0.275506	-0.14759	0.127018	-0.160365	-0.0052661	-0.203787	-0.181322	-0.043264	0.0274265	-0.0708834	-0.123186	-0.349849	-0.0799531	-0.134472
8.96212	-0.0932067	-0.0147057	-0.237864	0.0292809	-0.0195304	-0.244197	-0.0376157	-0.0376292	-0.127819	-0.0320862	0.0668824	-0.110117	-0.0647242	-0.278924	0.186862	-0.0248962	0.215657	0.0639856	-0.127903	-0.139512	-0.050906	-0.0186697	0.187656	-0.0618542
8.96089	0.073561	-0.0521652	0.00755749	-0.159093	-0.161841	0.0906288	-0.215182	-0.239793	-0.246027	-0.226981	-0.273969	-0.0635525	-0.119128	-0.115429	-0.115124	0.0367421	-0.117877	0.0111414	0.386931	-0.0753521	-0.134027	0.0272897	-0.0598254	0.0202246
8.95967	-0.09173	0.00349753	-0.0626544	-0.0965838	0.0639536	-0.126959	-0.096162	0.222011	0.103555	0.0980686	-0.144691	0.0134442	-0.202089	-0.0247381	-0.193658	-0.110068	0.0494701	-0.03647	-0.350289	-0.153878	-0.0410985	-0.0902752	-0.119297	-0.152529
8.95845	-0.0254118	0.199216	-0.0216982	-0.019011	-0.127712	-0.0306542	-0.0487399	0.177039	-0.29756	-0.00844172	-0.021476	0.212522	-0.40833	-0.184214	-0.175354	-0.053169	-0.103794	-0.141357	-0.0865981	-0.0223789	-0.142832	-0.164042	-0.0888741	-0.0925624
8.95723	-0.0940403	-0.260211	-0.0374225	-0.0297305	-0.106616	-0.123467	-0.138803	0.000414234	-0.103206	-0.157356	-0.058097	0.0750183	-0.0963335	-0.0224752	-0.313782	0.00148112	-0.137167	-0.159517	-0.00478467	-0.0143062	-0.1317	-0.0630642	-0.195453	-0.250508
8.95601	-0.0786684	-0.0459725	-0.0825875	-0.245951	0.0344347	-0.00208555	-0.0262966	-0.0569741	0.0256718	0.0354509	-0.149046	-0.0745604	-0.34495	-0.190155	-0.0331572	-0.136579	-0.101025	0.0863575	-0.0720357	-0.119725	-0.0185258	0.032388	0.121694	-0.181617
8.95479	0.22175	-0.272857	-0.112705	-0.288509	-0.0302068	0.00148013	0.00981415	-0.0128308	-0.164175	-0.254341	0.158187	-0.198891	-0.161854	-0.0253941	-0.120011	-0.138022	0.141578	-0.145831	-0.0552992	-0.121285	-0.124449	0.0068558	-0.000345614	0.103471
8.95357	-0.363343	0.139118	-0.0907769	-0.0177476	-0.119219	-0.0213369	-0.0869108	-0.144321	-0.121262	-0.068706	-0.142636	0.00278285	-0.322172	-0.139787	0.00544928	-0.0232113	0.0326356	-0.0852542	-0.335426	-0.177352	0.066613	-0.127878	-0.21312	-0.143854
8.95235	0.019621	-0.325733	-0.259966	0.0336327	0.027591	-0.0996775	-0.0927679	-0.153132	0.132713	0.0040169	-0.0343506	-0.0394878	-0.0514102	-0.0700533	-0.00797596	-0.0696696	-0.00834757	-0.178515	0.00944261	0.222087	-0.202484	-0.0536741	0.0176127	-0.144449
8.95112	-0.136848	-0.0301698	0.142433	-0.0866353	-0.16571	-0.0543209	0.051251	0.152981	-0.432245	-0.0567098	-0.161063	0.0958527	-0.301169	0.0384857	-0.0670488	-0.201473	-0.193365	-0.00684505	-0.15987	-0.195242	0.0592819	-0.227014	-0.107867	-0.320187
8.9499	0.155434	0.0262854	-0.235874	-0.0274414	0.0165352	-0.00330622	-0.249439	-0.224989	0.0416917	0.044643	-0.377157	-0.148871	-0.226332	-0.0186718	0.0882129	-0.2444	0.092293	0.0852578	-0.283043	0.0714247	-0.163021	0.0137229	-0.165718	-0.143517
8.94868	-0.143215	0.019978	0.00745355	-0.171291	-0.0829792	-0.14477	0.0731321	-0.055973	-0.265977	-0.204276	-0.217002	0.0605961	-0.425835	0.176959	-0.181964	-0.130287	-0.217667	-0.204096	-0.20426	-0.155661	-0.0652984	-0.105752	-0.0986428	-0.0961069
8.94746	-0.136552	-0.130963	-0.0201605	-0.0515961	-0.201982	-0.0930866	-0.225538	0.100938	-0.142399	-0.168614	-0.0493763	-0.0253733	-0.284408	-0.0229534	-0.0384727	-0.0721318	-0.0795586	0.0284656	-0.186362	0.0503818	-0.0656066	0.0610434	0.0688323	0.0555248
8.94624	-0.211932	-0.279623	-0.127846	-0.251535	-0.334762	-0.0142226	0.100583	-0.141276	0.287174	-0.299266	0.0713671	-0.179332	-0.277473	-0.0416581	-0.0569044	0.0251822	0.138026	-0.25454	-0.174282	-0.0594206	-0.0981223	-0.22737	-0.110587	-0.045107
8.94502	0.00415823	-0.1976	-0.0429559	0.201808	-0.180458	-0.10906	-0.117178	-0.0806263	-0.148745	0.0395566	0.0843873	-0.0810603	-0.257625	0.0100509	-0.0424101	-0.154214	-0.186542	-0.173252	-0.121527	-0.192101	0.00763651	0.00907487	0.0310739	-0.0961175
8.9438	-0.224611	-0.03588	0.0469464	-0.183338	-0.0215203	0.0191043	0.0462632	-0.407144	-0.196545	-0.109163	-0.287888	-0.224188	-0.261247	-0.204337	0.00850895	-0.104151	-0.000179711	-0.0677925	-0.166883	0.0530676	0.0888111	0.0379041	-0.157247	-0.419913
8.94257	-0.00664112	-0.109478	-0.0137453	-0.204967	-0.151618	-0.11507	-0.206719	0.118635	-0.241392	-0.0851799	-0.12681	-0.238469	-0.21913	-0.0993514	-0.136001	-0.0399568	-0.190192	-0.239498	0.00621101	-0.043808	-0.11353	0.0480815	-0.0348257	0.109253
8.94135	-0.102894	-0.0145345	0.049339	-0.110986	-0.112629	-0.0263064	-0.203281	-0.219211	-0.217457	-0.0140135	0.107999	0.0484834	-0.311429	0.0155752	0.0677991	-0.0760621	-0.109233	-0.140101	-0.0421217	-0.016721	-0.132268	-0.196632	-0.0687465	0.0749845
8.94013	-0.0845885	-0.116935	-0.187704	-0.18786	-0.11647	0.00347911	-0.000362521	0.0868701	-0.436713	-0.0644044	-0.325166	-0.167637	-0.256325	-0.00747866	-0.0479304	-0.00127258	-0.219121	-0.307739	-0.306917	0.138865	-0.176281	0.0164117	-0.15329	-0.159276
8.93891	-0.125761	0.0157716	-0.0414834	0.0785129	-0.137864	-0.137732	-0.040128	-0.174895	-0.261702	-0.0583902	-0.241408	-0.194518	-0.162231	-0.0759278	-0.154178	0.0529263	-0.0358859	0.0344957	-0.00133897	-0.0358857	-0.208651	-0.296414	0.175151	-0.0726768
8.93769	-0.136695	-0.220292	0.0900285	-0.44721	-0.248624	-0.103317	-0.296261	0.0726679	0.034459	-0.339043	0.306586	0.0556546	-0.144813	0.185137	-0.234492	-0.0946948	-0.262066	0.0338988	0.0394241	0.00425509	-0.0935778	-0.028594	-0.19754	0.0272883
8.93647	-0.202104	-0.205612	0.115122	0.244178	-0.0872834	-0.167518	0.0375905	-0.00874509	-0.158109	-0.0839652	-0.0716808	0.0758899	0.115277	-0.161692	-0.183873	0.0493209	-0.0451988	-0.0914969	0.00655272	-0.161597	-0.213679	-0.312837	-0.00655584	0.00534764
8.93525	0.0532544	-0.218019	-0.0229513	-0.313555	-0.124716	-0.163841	-0.191755	-0.205065	-0.448291	-0.123406	0.0351718	-0.148978	0.064024	-0.0542742	0.0128744	-0.130134	-0.153401	0.0722115	-0.303247	0.144003	-0.0943251	-0.0850756	-0.0208799	-0.164492
8.93403	-0.164196	-0.100801	-0.0254662	0.051416	-0.0614123	-0.213061	-0.206283	-0.171566	0.161467	0.0098635	-0.345158	-0.0546898	-0.270181	-0.0203256	0.188979	-0.160047	-0.00714428	-0.112647	0.00165204	-0.191907	-0.192038	-0.127948	0.109643	0.019993
8.9328	-0.0443974	-0.251548	0.0925296	0.201934	-0.192703	-0.0346399	-0.191791	-0.118783	0.00114838	-0.205836	-0.00711911	-0.245641	-0.240638	-0.00130411	-0.198352	0.0474702	-0.144242	0.0999295	-0.163965	0.0985604	-0.168373	-0.0277458	0.00941076	0.0470209
8.93158	-0.0809304	0.360554	-0.16162	0.108125	-0.0766229	0.0328371	-0.0575941	0.13635	0.0614298	0.0948392	0.0192797	0.0204086	-0.204772	0.0263112	-0.201648	-0.0265223	-0.119064	-0.0637319	0.0392241	0.0352468	0.00635829	-0.0883909	-0.0897491	0.103692
8.93036	-0.0395526	-0.114907	-0.030789	0.166916	-0.241734	-0.164468	-0.0451164	-0.019603	-0.0170511	0.0572448	0.319675	0.0146256	-0.0483912	-0.00614323	-0.00308121	-0.00281196	0.165018	0.155839	-0.0285462	0.15961	-0.26233	-0.048101	0.202561	-0.0428294
8.92914	-0.272092	0.291692	-0.225871	0.149081	-0.0203832	0.063233	-0.131206	0.106434	-0.0829625	0.0521462	-0.0368242	0.0268212	-0.155917	0.078395	-0.0204994	-0.208077	-0.027211	0.0755843	-0.00131992	-0.129896	-0.0641949	0.0142574	0.18564	-0.0232049
8.92792	0.108648	-0.0172261	-0.0996922	-0.0491322	-0.169947	-0.277182	-0.0536734	0.0354836	0.194262	-0.038633	-0.024427	-0.0716205	-0.298384	0.152707	0.135668	0.0139543	-0.076097	0.202246	0.0574536	-0.0548523	-0.033515	-0.149403	0.124388	-0.158417
8.9267	0.0876047	0.195369	-0.0336285	-0.180991	0.295936	-0.0284658	-0.0466007	0.153558	0.08079	0.121026	-0.10163	0.0104049	0.00635017	0.0869247	-0.104494	-0.23557	-0.0171197	-0.0770331	0.00115961	-0.278001	-0.123517	-0.088957	0.0260026	0.111312
8.92548	0.128534	0.105028	0.0163681	0.0480316	-0.250068	-0.00789554	-0.153977	0.197681	0.363231	-0.164566	0.215222	0.000183054	-0.11959	0.0641847	-0.156193	-0.0919649	-0.0633719	-0.0909127	-0.18344	-0.0629889	-0.0647393	-0.133869	-0.0367553	-0.0746627
8.92426	-0.0833781	0.0836511	-0.0870476	-0.118182	0.264314	0.12903	0.0203214	0.177744	0.212637	-0.0334913	0.047801	-0.0554833	0.0368588	-0.0465711	0.187478	-0.153833	-0.152464	-0.0162152	-0.125387	-0.15337	-0.104246	-0.184579	0.107662	0.123209
8.92303	0.0699194	-0.0867385	-0.00822681	-0.170825	-0.166716	-0.0418168	-0.15236	0.279097	-0.0640602	0.0193298	-0.131081	-0.13197	-0.230081	-0.0657019	-0.194743	-0.0698405	-0.210235	0.0142305	-0.107271	0.0917213	0.129786	0.0354187	0.13776	-0.0413654
8.92181	-0.0414047	-0.0499761	0.0524029	-0.354829	0.342462	-0.224269	-0.022599	0.269085	0.271771	-0.155961	-0.0941055	0.071535	-0.0140131	-0.196294	-0.219204	-0.23377	-0.0882013	-0.168669	-0.178531	-0.113169	-0.0740859	-0.199748	-0.0995293	-0.158396
8.92059	0.0503294	-0.144699	-0.13764	-0.211603	-0.152969	-0.0382294	-0.0636305	0.183955	-0.319923	-0.114483	-0.0755459	-0.16564	-0.239924	-0.117001	-0.0337892	0.0959569	-0.0774772	-0.00274001	0.0914088	-0.20026	-0.0350497	-0.0156881	-0.103464	0.0847978
8.91937	-0.209929	-0.024186	0.0395633	-0.16763	0.0342331	-0.0807402	-0.134341	-0.199167	0.0895795	0.00785647	-0.273944	-0.0192497	-0.0825593	-0.136627	-0.0667491	-0.0337939	-0.128512	-0.242755	-0.064175	-0.186768	-0.334457	0.0640071	-0.157722	-0.1533
8.91815	-0.00617818	-0.0674625	-0.0603198	-0.136153	-0.197554	0.0495054	-0.28511	0.115038	-0.104228	-0.064421	-0.0359929	-0.0914076	-0.260425	-0.178976	-0.180278	0.0289483	-0.0968173	0.0735223	-0.110845	-0.128393	0.02081	-0.0846482	-0.051877	-0.032705
8.91693	-0.277695	-0.164291	0.0321298	-0.359221	-0.100367	-0.128336	-0.00478215	-0.106929	-0.0358594	-0.0307527	-0.164878	-0.0749586	-0.292393	-0.124434	-0.071586	0.0676373	-0.0102947	-0.173496	0.208857	-0.0328747	-0.157488	-0.195707	0.0493606	-0.124488
8.91571	-0.0900565	-0.184487	-0.109957	0.00017419	-0.254171	-0.0760811	-0.100366	0.129235	-0.283036	-0.299389	-0.136583	-0.0166939	-0.00919867	-0.201819	-0.29373	-0.204436	-0.240227	-0.0656113	-0.0829179	0.00488552	-0.249775	-0.0746208	-0.161678	-0.0826128
8.91448	-0.117686	0.0442802	0.129013	-0.0754877	0.150212	-0.132391	0.0256205	-0.0724289	-0.218367	-0.13633	-0.131758	0.00413033	-0.378468	-0.188675	-0.136786	0.00633391	-0.124566	-0.143358	0.0833058	-0.155959	-0.282544	-0.0453352	-0.0984686	-0.115918
8.91326	-0.00640514	-0.164418	0.0995889	-0.156247	-0.117732	0.0176225	-0.330048	0.0580043	0.0360236	-0.117608	-0.0265465	-0.0784149	-0.478531	-0.0211481	-0.295385	-0.175556	-0.247298	-0.0977549	0.00262285	-0.148855	-0.185824	-0.109458	-0.231619	-0.0933171
8.91204	-0.186153	-0.0887094	-0.0890674	-0.0664155	-0.397494	-0.059444	-0.0909412	-0.11998	-0.233841	-0.30718	-0.142712	-0.096787	-0.104771	-0.174413	-0.261911	0.106765	-0.110443	-0.355947	-0.100651	-0.0606736	-0.0178383	-0.015978	-0.0960727	-0.0240656
8.91082	-0.110612	-0.221814	-0.074596	-0.0231622	-0.129134	-0.0612924	-0.105915	0.0153571	-0.510836	-0.16826	-0.0727191	0.0332567	-0.358754	-0.164876	0.0423271	-0.0934178	-0.0242012	-0.159073	-0.146232	-0.122253	-0.147276	-0.0951713	0.00239107	-0.153521
8.9096	-0.00215025	-0.155427	-0.138894	-0.0387584	-0.071903	0.0540002	-0.0869463	-0.389668	-0.0743537	-0.0974183	-0.251456	0.00583432	-0.497533	-0.173667	0.0937787	-0.04536	0.065828	-0.186288	-0.268526	-0.241976	-0.121942	0.00303021	-0.224812	-0.0635217
8.90838	-0.14886	-0.00728851	0.00119343	0.0195125	-0.124203	-0.076852	-0.0872189	0.0255626	-0.0594136	-0.108623	-0.0362939	-0.148142	-0.209487	-0.180369	-0.15195	-0.157213	-0.0287472	0.107504	-0.149985	-0.103368	-0.297808	-0.240285	0.113662	-0.245325
8.90716	-0.367206	-0.149722	-0.0856585	-0.176509	0.0311442	-0.0273842	-0.218816	-0.198073	-0.343456	0.0805991	0.09687	-0.129638	-0.290559	-0.127322	-0.182304	0.116401	-0.152981	-0.0604005	-0.243638	0.0182847	-0.0251252	-0.040248	-0.15753	-0.0918125
8.90594	-0.0278926	-0.12006	-0.0654772	-0.152969	0.263859	-0.140815	-0.100204	-0.119189	0.0213188	-0.212667	-0.231987	-0.149441	-0.0581828	-0.167428	-0.0764709	0.1301	-0.16425	-0.13433	-0.271351	0.0218612	-0.119697	-0.057607	0.0347748	-0.363598
8.90471	0.140505	-0.0591525	-0.0806809	-0.0776009	-0.252177	-0.247213	-0.134835	-0.224232	-0.159959	-0.0190072	0.196888	0.107156	-0.243792	-0.0639625	-0.087382	-0.342429	-0.105039	-0.191191	-0.24634	-0.0884873	-0.0208818	0.117081	-0.0949727	-0.0745246
8.90349	-0.289941	-0.143275	-0.0837463	-0.438035	0.0445365	-0.153126	-0.0407863	-0.0545627	-0.0977763	-0.097759	-0.191467	-0.138517	-0.158615	-0.0743433	-0.114919	0.100686	-0.14273	-0.286855	-0.00717677	-0.0435327	0.030988	-0.124188	-0.0585335	-0.0552751
8.90227	-0.0100627	0.23513	-0.0459625	-0.0656026	-0.117694	0.0631433	-0.149332	-0.106549	-0.38493	0.02711	-0.106649	0.136011	-0.287477	-0.0620562	-0.033034	-0.215171	-0.121431	-0.0341021	-0.141147	-0.170071	-0.150813	-0.186958	0.00278213	-0.361932
8.90105	0.0034026	-0.157665	-0.0304721	-0.276962	-0.00471003	-0.0229088	-0.180837	-0.246907	-0.183361	-0.221162	-0.0415198	-0.103656	0.129511	-0.0831204	-0.132226	0.20858	-0.0791721	-0.0648492	-0.268996	-0.0564356	-0.173075	-0.113668	-0.149463	-0.140639
8.89983	-0.210402	-0.0742731	0.0472822	-0.0921708	-0.262631	-0.00464053	-0.027151	-0.17665	0.12576	-0.105662	-0.0243857	-0.171968	-0.365201	-0.0459757	-0.389083	-0.00167194	-0.235298	0.0382185	0.122591	-0.104141	-0.147408	-0.377314	0.0760032	-0.262511
8.89861	-0.0248426	-0.326879	-0.0907317	-0.114586	-0.231052	0.0466568	-0.0721277	0.000392832	-0.306562	-0.108851	-0.394986	-0.11412	-0.231298	-0.0649366	-0.26501	-0.0417879	-0.086791	-0.219993	-0.14299	-0.111837	-0.218782	-0.0473953	-0.0391296	-0.139448
8.89739	-0.316695	-0.147611	0.0655746	-0.119623	0.138971	-0.0477488	-0.0861365	-0.0719107	0.206797	-0.164019	-0.0961485	-0.193224	-0.146163	-0.212292	-0.164375	-0.00934362	-0.0330789	-0.0345756	0.10513	-0.328326	-0.115602	-0.16019	-0.0574832	0.0521789
8.89616	0.108001	-0.185128	-0.278064	-0.057273	-0.460167	0.123614	-0.127771	0.00362336	-0.0873557	-0.0400756	-0.205498	-0.0868004	-0.23836	-0.00689912	0.0489673	-0.156573	0.00487331	0.0212567	-0.183078	-0.0240088	-0.0784889	-0.212742	-0.0635937	0.07692
8.89494	-0.147944	0.0790967	0.0116709	-0.0983005	0.0611938	-0.0832274	-0.228392	0.0758531	-0.0426209	0.0154595	-0.0812755	-0.176223	-0.00164966	-0.106432	-0.150272	-0.151589	0.0674011	-0.281198	-0.07878	-0.252407	-0.0823284	-0.0251787	-0.0337717	-0.00925245
8.89372	-0.0360415	-0.0502361	-0.180012	0.185594	-0.20209	0.041818	-0.120576	-0.149382	-0.0686903	0.123243	-0.241264	-0.0838197	-0.2419	0.0958613	-0.00249915	-0.0817035	-0.110474	-0.100193	-0.0263409	0.00816813	-0.0844411	-0.0230211	-0.0651899	0.155241
8.8925	-0.0159307	-0.109188	-0.0828763	-0.112253	-0.141259	0.0596231	-0.205068	-0.022915	0.0080407	0.00658404	-0.0984217	0.0120077	-0.0697634	-0.146282	-0.0917282	-0.0644393	-0.0192915	-0.0894933	0.0661894	-0.148453	-0.116982	-0.0431942	0.0488173	0.0173997
8.89128	0.0631888	-0.106594	0.0121666	0.000597137	-0.0368265	0.00378967	-0.133431	0.0288497	0.00983747	-0.024061	-0.136822	-0.0068506	-0.187724	-0.019819	-0.00606572	-0.0997883	-0.039371	-0.0259529	-0.153875	-0.118961	0.0870452	-0.0512651	-0.134583	4.37198e-05
8.89006	-0.094848	0.063435	0.0516471	0.0488396	-0.115507	-0.235873	0.111475	-0.0807075	-0.150808	-0.0730705	0.0232042	0.0197736	-0.263421	-0.0443705	-0.158451	0.033297	0.128124	0.0296404	0.0688243	0.0195762	-0.208872	-0.251063	-0.0323401	-0.116215
8.88884	-0.0129828	0.0572721	-0.079774	-0.0432101	0.0116467	0.195933	0.0350279	-0.0800021	-0.0676283	-0.109959	0.0188494	0.0585437	0.0636131	-0.0180824	0.182541	0.0464549	-0.157133	-0.0837711	-0.126296	-0.236125	-0.297338	0.0294621	0.00155603	0.0963387
8.88762	0.108452	0.162339	-0.125353	-0.0384544	0.0632593	0.00178178	0.103944	-0.0752388	-0.328684	-0.115953	-0.199098	0.0644318	-0.0669782	-0.141104	-0.239713	0.0664002	-0.0804661	0.15534	0.141898	0.209741	-0.12982	-0.0579962	0.00232731	-0.0152194
8.88639	0.336542	-0.264079	-0.0765434	0.0156699	-0.306214	0.0684711	-0.122402	-0.0513805	0.0289055	-0.132781	0.109264	-0.0924816	-0.00676348	0.0924408	-0.0693045	-0.0185923	-0.186213	-0.169387	-0.0926198	0.0409562	0.0428833	-0.0392601	0.0589059	-0.0735773
8.88517	-0.0303829	0.106946	-0.13703	-0.233922	0.0786375	-0.154082	-0.189866	-0.117153	-0.184478	-0.124107	-0.0694301	0.0470773	-0.0872685	0.0683909	0.221172	0.162378	-0.012526	-0.0407599	-0.232522	0.160165	0.0626912	-0.0654537	-0.164558	-0.0657483
8.88395	-0.0503568	-0.0928939	-0.0276521	-0.273441	0.0921164	0.198883	-0.00647772	0.207719	-0.228101	-0.0595084	0.0436875	-0.00458192	-0.342639	0.0720777	-0.359071	-0.0763854	-0.169272	0.0151568	-0.102606	-0.0716553	0.0694812	-0.0792851	0.00639402	-0.104652
8.88273	0.125326	0.213696	-0.107263	-0.0150682	-0.186963	0.00915063	-0.0266524	-0.179195	0.0132055	-0.160858	0.0748556	-0.140368	-0.271625	0.160149	-0.097379	0.00990784	0.142541	-0.24554	0.116807	0.00120952	-0.150099	-0.127171	-0.0708765	-0.125135
8.88151	-0.119121	-0.0185831	0.0186078	-0.179898	0.237027	-0.262497	0.131513	-0.14222	-0.329302	-0.0121329	-0.312949	-0.0219065	-0.00628439	-0.187724	-0.0305284	0.106167	-0.11973	0.0453896	-0.0915029	-0.0344328	-0.0938031	-0.0654654	0.114695	-0.130274
8.88029	0.17854	0.287281	-0.00307937	0.0887797	-0.0660109	0.0338456	-0.0285374	0.108051	-0.12172	-0.315932	0.355044	-0.185691	-0.253952	0.125909	0.0116377	0.0973987	0.140567	-0.0961705	-0.0514881	0.00120018	-0.167379	-0.189615	-0.00333881	0.226581
8.87907	-0.135908	-0.12632	0.024257	-0.14342	-0.295341	-0.205509	-0.120772	-0.230034	-0.147455	-0.0129674	-0.214882	-0.0237825	-0.125188	-0.211768	0.113488	-0.1834	-0.238519	-0.0711614	-0.0412868	-0.0992341	-0.00693247	-0.0679987	-0.0340602	0.0191983
8.87784	0.131115	-0.0128686	-0.0587835	-0.00823175	0.0195336	-0.00203714	-0.0812103	0.0426004	-0.0535972	-0.115884	-0.284584	-0.160842	-0.413917	0.0718022	-0.0891318	-0.0571777	0.0150379	0.168375	-0.207394	0.00575023	-0.148188	-0.0697442	0.0282734	-0.205707
8.87662	-0.124132	-0.213397	0.107307	-0.0733154	-0.328712	-0.141969	-0.158435	0.00622685	-0.212385	-0.00656518	0.0366646	-0.0837966	-0.11188	-0.0918871	-0.00418197	-0.113685	0.0370744	-0.234384	0.0657789	-0.100708	0.096356	0.213517	-0.0782183	-0.0539299
8.8754	-0.125896	0.0948787	0.0566734	-0.0948798	-0.0372175	0.106963	-0.058898	0.0690075	0.196873	-0.130099	-0.116827	-0.0609235	-0.31969	-0.059955	0.0345205	-0.0138795	-0.0874015	0.0771126	-0.237283	-0.0571842	0.0276527	-0.233216	-0.116214	0.0984355
8.87418	0.0619794	-0.30303	-0.0903727	-0.290368	0.0302949	-0.0117095	-0.2351	-0.273013	-0.234076	0.105028	0.0476281	-0.146695	-0.125059	0.143679	0.076136	-0.0379438	-0.0869008	-0.173852	0.0411386	0.0323991	-0.0809529	0.120373	0.0965532	-0.114544
8.87296	-0.00918093	0.220046	-0.0737362	0.102152	0.0775326	0.0953904	0.0316897	-0.0320632	-0.0518119	0.00881532	0.0801045	0.0284106	-0.131731	0.139323	-0.0337972	-0.10767	-0.0171334	0.0311682	-0.0790892	-0.0744913	0.0127025	-0.161748	-0.118993	0.0861755
8.87174	0.137964	-0.206725	-0.124714	0.00195421	-0.0838289	-0.0521856	-0.0702991	0.350778	-0.0548252	-0.0120723	0.0442896	-0.166766	-0.283711	0.134322	-0.280293	-0.141062	-0.0264641	-0.00907512	-0.0483948	0.119616	-0.112835	0.194253	-0.10711	-0.108409
8.87052	-0.106334	0.261714	-0.123386	-0.200894	-0.132737	0.0258029	0.0319002	0.102108	-0.100022	-0.2145	0.0491753	0.0234799	-0.0332672	0.148407	-0.229589	-0.196815	-0.112192	-0.0501927	0.0013811	-0.0504825	-0.271974	-0.0960903	-0.108249	-0.0745335
8.8693	0.300739	-0.283373	-0.0565205	0.0716513	-0.0167539	0.0621697	-0.0700499	0.0828533	0.0716485	-0.0033745	-0.190919	-0.115736	-0.180557	0.094319	-0.0208058	-0.288166	-0.306373	-0.203968	0.00806386	-0.0180634	-0.0836727	0.0373389	-0.15589	-0.266229
8.86807	-0.179229	-0.0357425	0.219366	-0.208379	-0.216978	0.00337553	-0.0837775	-0.00524315	-0.0364017	0.0417354	0.0262925	-0.139642	-0.359437	0.038261	-0.0301277	-0.310876	-0.00897807	-0.107796	-0.0823747	-0.00339244	-0.233467	-0.112875	-0.0089367	0.18204
8.86685	0.385842	-0.0164097	-0.0298665	-0.28702	-0.436009	-0.0830754	0.116243	-0.0134407	-0.184589	0.138229	-0.0418721	-0.0867881	-0.447239	0.0503013	0.0558202	-0.143819	-0.171694	-0.0625059	-0.281557	0.0586717	-0.1822	-0.00406271	-0.140979	-0.446842
8.86563	-0.142106	-0.199655	0.0629426	-0.471792	0.12427	-0.013429	0.0117174	-0.00377438	-0.253079	-0.133362	0.235065	-0.10434	-0.052428	-0.0643608	-0.0406913	-0.396104	-0.331457	-0.268205	-0.0497121	-0.0745058	-0.0203733	-0.266033	-0.083135	-0.0729625
8.86441	0.109954	0.00732481	0.0922488	-0.0913332	0.0454755	-0.326163	-0.137566	0.0174184	0.085177	0.269789	0.296945	0.15062	-0.304319	-0.00720313	-0.0854455	-0.209238	-0.224367	-0.0680838	-0.0388473	-0.0976516	-0.225349	0.0289987	0.0422557	-0.353363
8.86319	-0.256348	0.142751	-0.162151	-0.234526	-0.244621	0.0339657	-0.327043	-0.05946	-0.28363	-0.217914	0.130359	0.0477318	-0.315062	-0.00949903	-0.0531332	-0.330455	0.056899	-0.129592	0.0265339	-0.137023	-0.162919	-0.187093	-0.101044	-0.0256155
8.86197	0.0925338	-0.0545838	-0.0917439	-0.303933	-0.177798	-0.191158	-0.219163	-0.146507	-0.02749	-0.0446436	-0.0576641	-0.154766	-0.26917	-0.036656	0.0500499	-0.203387	-0.429854	-0.292542	-0.233844	0.00202414	-0.132664	-0.167067	0.135012	-0.212793
8.86075	-0.266994	-0.279002	-0.118231	-0.056296	-0.198388	-0.024072	-0.0401473	-0.161588	-0.0870531	-0.18037	-0.0067175	-0.00999511	-0.189746	-0.00226915	-0.13542	-0.353561	-0.00199556	-0.0173077	-0.18702	-0.367977	-0.203704	-0.348756	-0.31949	-0.045732
8.85952	-0.267179	-0.317101	-0.0447698	-0.262488	0.0191828	0.037293	-0.273945	-0.122701	0.0789534	-0.16283	-0.370374	-0.112635	-0.405548	-0.0243416	-0.188333	-0.312871	-0.317492	-0.348254	-0.146826	-0.0998578	-0.173755	-0.0679207	-0.138992	-0.269522
8.8583	-0.0783514	-0.0912759	-0.228099	-0.303979	-0.252913	-0.05272	-0.117032	-0.479189	-0.330009	-0.25643	-0.150704	0.269255	-0.355613	-0.236313	-0.169583	-0.224066	-0.112213	-0.181421	-0.19856	-0.347384	-0.0980462	-0.232424	-0.149552	-0.0827171
8.85708	-0.187882	-0.0395624	0.0197305	-0.349327	-0.0664735	-0.318059	-0.411239	-0.163459	-0.505628	-0.0591951	-0.391554	-0.0906542	-0.176346	-0.171278	0.0095233	-0.414722	-0.313883	-0.276477	-0.196011	-0.433652	-0.442808	-0.145084	-0.0202174	-0.27386
8.85586	-0.239091	-0.229414	-0.236295	-0.316729	-0.265705	0.054038	-0.00372765	-0.204374	-0.185695	-0.385807	-0.00631536	-0.155871	-0.492982	-0.157998	-0.0327159	-0.120428	-0.104534	-0.157442	-0.177095	-0.24031	-0.0693476	-0.380392	-0.223674	0.00859613
8.85464	-0.142557	-0.293014	-0.126087	-0.369406	-0.333366	-0.198453	-0.0709805	-0.0843919	-0.0929904	-0.164967	-0.161178	0.0315606	-0.383675	-0.136644	-0.149155	-0.0307481	-0.196735	-0.257078	-0.207664	-0.287636	-0.460731	-0.0659002	-0.118934	0.0373445
8.85342	-0.307746	-0.634362	-0.123807	-0.224363	-0.138843	-0.239782	-0.326265	-0.232731	-0.0508472	-0.192777	-0.320694	-0.289019	-0.381127	-0.333484	-0.44116	0.117543	-0.27834	-0.370133	-0.400889	-0.308172	-0.282712	-0.150735	-0.158424	-0.0983154
8.8522	-0.299834	-0.353343	-8.99509e-05	-0.502134	-0.188102	-0.334793	-0.0760235	-0.208376	-0.19576	-0.405283	-0.307586	-0.0321328	-0.389389	-0.263544	-0.337908	0.29982	-0.338909	-0.161	-0.263341	-0.303399	-0.260192	-0.171141	-0.137722	-0.250419
8.85098	-0.296093	-0.285094	-0.137211	-0.297176	-0.259401	-0.26204	-0.570268	-0.184709	-0.376728	-0.231077	-0.372696	-0.104925	-0.463112	-0.115074	-0.336763	0.671315	-0.179188	-0.344603	-0.333417	-0.25798	-0.312884	-0.0843427	-0.223981	-0.263284
8.84975	-0.547393	-0.307737	0.0445432	-0.0373389	-0.203874	-0.283951	-0.289297	-0.250389	-0.20862	-0.203565	-0.376312	-0.034073	-0.713879	-0.103403	-0.054785	0.614011	-0.20724	-0.119007	-0.434304	-0.213734	-0.306519	-0.282823	-0.138876	-0.0964497
8.84853	-0.201239	-0.300041	-0.202844	-0.1264	-0.164502	-0.195634	-0.334738	-0.14581	-0.66428	-0.184223	-0.343923	-0.200524	-0.409929	-0.111284	-0.547616	0.647552	-0.27442	-0.293697	-0.398666	-0.374475	-0.463191	-0.154688	-0.14493	-0.365596
8.84731	-0.614382	-0.149609	-0.0850467	0.162089	-0.552245	-0.13953	-0.40738	-0.0138295	-0.241785	-0.0451341	-0.379915	0.00413785	-0.469702	-0.374515	-0.517421	0.567783	-0.234702	-0.249107	-0.345994	-0.326691	-0.266552	-0.258124	-0.16383	-0.41064
8.84609	-0.21609	-0.218838	-0.221572	0.034361	0.0886696	-0.276564	-0.202718	-0.0190499	-0.401452	-0.481574	-0.391881	-0.237003	-0.357178	-0.403149	-0.294827	0.255895	0.0404821	-0.0512315	-0.067551	-0.297181	-0.333781	-0.240455	-0.288469	-0.105331
8.84487	-0.380783	-0.183465	-0.187355	0.281034	-0.565212	-0.0431226	-0.477137	-0.185669	-0.359851	-0.122984	-0.499014	-0.176546	-0.379732	-0.178079	-0.33433	0.381608	0.154191	-0.0605724	-0.122689	-0.170955	-0.154802	-0.249589	0.0911017	-0.274604
8.84365	-0.877098	-0.142212	-0.101498	0.267474	-0.163963	-0.176194	-0.249934	-0.114703	-0.295697	-0.298973	-0.305127	-0.130563	-0.0855179	-0.411704	-0.223737	0.348251	0.349368	0.298372	-0.0879729	-0.166626	-0.0698505	-0.243465	0.0892842	-0.216407
8.84243	-0.312682	0.0836635	-0.231348	0.181137	-0.452824	-0.139506	-0.178262	-0.135696	-0.289954	-0.022853	-0.0882868	-0.177602	-0.262763	-0.455097	-0.399252	0.307	0.802273	0.719274	-0.135834	-0.197389	0.00387719	0.0877049	0.322582	0.10491
8.8412	-0.592154	0.697908	-0.0536068	0.240938	0.00497439	-0.11035	0.168626	-0.318689	0.350298	-0.0841955	-0.407181	-0.178125	-0.110498	-0.373738	-0.105769	0.409713	0.895256	0.843287	0.299865	0.0188674	0.156828	0.0340207	0.49414	0.1024
8.83998	-0.336664	1.34728	-0.243282	0.0743591	-0.12854	-0.0225096	0.125833	-0.367061	0.707536	0.000500339	-0.274309	-0.0925321	0.0413259	-0.263183	-0.0279995	0.7855	0.821284	1.00401	0.430121	0.276525	0.392496	0.216123	0.751126	0.342082
8.83876	-0.389884	1.8025	0.127021	-0.0115726	-0.104182	-0.0978501	0.570251	0.0968499	0.814654	0.240101	-0.280683	-0.123599	0.100528	-0.241776	0.261389	0.8091	0.870276	1.0404	0.592531	0.319276	0.269175	0.13507	0.833001	0.228955
8.83754	0.413442	2.47422	0.183231	0.0164409	-0.0521107	-0.226112	0.884882	-0.0137396	0.995704	0.479698	-0.0766205	0.0696722	0.098945	-0.148181	0.359491	0.937602	0.725554	0.896374	0.744403	0.514309	0.353337	0.331379	1.00565	0.353936
8.83632	0.554591	2.68238	0.252985	0.216101	0.289882	-0.175644	1.43892	0.186125	0.887607	0.648335	-0.0296105	-0.12795	0.00523849	-0.262069	0.660558	1.19436	0.564782	0.67579	0.904728	0.453511	0.306545	0.495667	0.659764	0.442744
8.8351	1.23322	3.06531	0.480008	0.19441	0.219191	-0.146839	1.9549	0.394256	1.3396	0.64008	0.627729	0.0596845	0.192892	0.0993993	0.433143	1.0712	0.622701	0.385476	0.914099	0.689408	0.234613	0.449206	0.700084	0.520187
8.83388	1.53504	3.3582	0.52813	0.371526	0.25216	-0.107581	2.14243	0.328508	0.832739	0.630836	0.399242	-0.0597302	0.233773	-0.112641	0.512293	1.23197	0.910245	0.318435	0.622907	0.249019	0.319963	0.437356	0.293453	0.530321
8.83266	1.21029	2.98973	0.475884	0.346799	0.389026	-0.0526434	2.77048	0.554553	0.951798	0.337728	0.77524	-0.032896	0.0799219	0.132659	0.185635	1.30947	0.85604	0.255332	0.587152	0.171331	0.155332	0.248973	0.519894	0.285061
8.83143	0.934504	3.02152	0.463039	0.580468	0.0808179	-0.25375	2.67707	0.506182	1.05457	0.412678	0.574629	0.0018794	0.0353024	0.103451	0.370588	0.980559	0.960823	0.552276	0.673874	-0.153592	0.25523	0.447599	0.348862	0.231281
8.83021	1.00045	3.04354	0.35898	0.5383	0.0150727	-0.0669656	2.96281	0.426058	0.852358	0.159302	0.650152	-0.0704585	0.258599	0.188871	0.195022	0.981982	1.31673	0.430589	0.56706	0.00999295	0.277117	0.202912	0.743921	0.114709
8.82899	0.543438	3.74864	0.428912	0.594201	0.184125	-0.0870282	2.53096	0.702471	1.15831	0.139335	0.295441	0.0977331	0.30457	0.081763	0.273199	0.986529	1.49283	1.11129	0.691815	-0.186166	0.282902	0.260146	0.902738	0.287658
8.82777	0.399586	4.09847	0.505301	0.459407	0.555243	-0.0583646	2.61315	0.495865	0.828302	0.19412	0.133758	0.0357668	0.558944	-0.0229359	0.18706	0.994188	1.37111	1.40808	0.952839	0.256749	0.588405	0.633647	1.25143	0.408726
8.82655	0.685834	4.37428	0.422768	0.829112	0.187153	0.0380816	2.83392	0.304457	1.08073	0.460706	0.186514	0.131478	0.651649	-0.0213002	0.602997	1.00493	1.46051	1.86709	1.4268	0.376839	0.597599	0.655911	1.4225	0.664359
8.82533	0.999365	4.53027	0.60781	0.546577	0.0974727	-0.050667	2.87645	0.603587	1.12251	0.569563	0.183738	0.253441	1.17287	0.028192	0.640187	1.01871	1.77557	1.89105	1.54843	0.840703	1.0081	0.702722	1.597	1.04329
8.82411	1.25322	4.98412	0.73567	0.431713	0.4248	0.207974	3.1511	0.537448	1.12908	0.957375	0.221263	-0.0866296	0.942322	-0.0828649	0.971156	1.03546	1.55651	1.74633	1.70132	1.16985	0.816597	0.643726	1.79769	0.860016
8.82288	2.18697	5.25965	0.865112	0.291492	0.3039	0.0493662	3.38602	0.695962	1.36052	0.965575	0.401649	0.269234	0.744586	0.0403266	1.06052	1.0551	1.8379	1.8457	1.94837	1.23795	1.00579	0.952124	1.77162	1.07381
8.82166	2.3795	5.41894	1.02907	0.69279	0.568866	-0.0632133	4.05089	0.673113	1.50702	1.30349	0.799256	0.0432169	0.975944	0.0281927	1.16201	1.07754	1.67492	1.48919	1.82601	1.60765	0.950867	0.825626	1.45565	0.949718
8.82044	2.90305	5.59272	1.32356	0.347403	0.631029	-0.083249	3.97683	1.01454	1.51283	1.12061	1.40871	0.106247	0.937864	0.149817	1.11204	1.10266	1.70779	1.48201	1.92235	1.42643	0.898902	1.07886	1.69722	0.714862
8.81922	2.28869	5.49069	1.14342	0.356117	0.48545	0.218674	4.35282	0.58908	2.07666	1.16366	1.74212	0.170187	0.615147	0.331467	1.22817	1.13032	1.54425	1.33684	1.75808	1.16019	0.925306	0.694578	1.33618	0.959099
8.818	2.7489	5.66615	1.35307	-0.042405	0.772363	0.148626	4.37221	0.92935	1.70411	0.999332	1.94196	0.323536	0.642845	0.204997	1.23788	1.16038	1.39641	1.2008	1.60084	0.765266	0.928938	0.847824	1.1341	0.953995
8.81678	2.24795	5.83562	1.23413	0.104759	1.0199	-0.11563	4.6893	0.793686	1.93984	0.989813	1.73571	0.334162	0.516907	0.231508	1.12413	1.19268	1.28024	1.22992	1.52189	0.718986	0.945258	0.621493	1.17065	0.872354
8.81556	2.25298	5.64527	1.25967	-0.00557055	0.625182	-0.0753403	4.78118	0.916518	1.82329	0.948231	1.54928	0.342024	0.535675	0.429039	0.889637	1.32254	0.677676	0.889349	1.47691	0.533159	0.852012	0.931424	1.44617	0.849744
8.81434	2.34383	5.13163	1.24967	-0.187134	0.707947	-0.0606826	4.76302	0.978464	1.24822	0.818497	1.31274	0.153073	0.529448	0.285143	0.91473	1.12581	0.579204	0.760933	1.44126	0.538409	0.353466	0.504998	1.0963	0.709211
8.81311	2.23621	5.08564	1.18742	-0.0742463	0.396037	-0.221576	4.76948	0.941906	1.09804	0.716049	0.842499	0.197549	0.306613	0.441905	0.76233	1.15919	0.373368	0.565492	1.20168	0.68251	0.622888	0.358645	1.09352	0.598183
8.81189	2.33307	3.94318	1.15817	-0.20723	0.642862	-0.276832	4.00487	1.00115	0.275859	0.685873	1.0203	-0.0213923	-0.100578	0.452543	0.767278	0.78005	0.231898	0.354662	1.25194	0.718396	0.442284	0.406292	0.83361	0.331604
8.81067	2.47075	3.58805	1.03709	-0.361127	-0.0663222	-0.154645	3.73732	0.965195	0.138176	0.373301	0.941496	0.118457	0.0676935	0.132145	0.647682	0.747475	-0.00524238	0.227055	1.03672	0.817227	0.348514	0.464145	0.645391	0.42686
8.80945	2.05731	2.48559	1.07781	-0.292894	0.106279	-0.324177	2.84206	0.658511	-0.182647	0.457134	0.96997	0.123622	-0.134679	0.258405	0.326189	0.311597	-0.222787	-0.0637753	0.761677	0.49904	0.0365225	0.0516239	0.325633	0.197765
8.80823	1.5778	1.69191	0.865684	-0.383114	0.0638563	-0.330574	2.15359	0.565399	0.0943439	0.424228	0.963827	-0.306226	-0.388834	-0.204922	0.32131	0.333761	-0.179123	-0.11192	0.489962	0.558925	-0.245595	0.109263	0.403335	0.0229968
8.80701	1.13019	1.20404	0.597803	-0.422087	-0.104382	-0.206014	1.7027	0.236616	-0.473917	-0.0106058	0.671067	0.0161843	-0.467895	-0.163966	0.147862	0.0871279	-0.221864	-0.20517	0.385342	0.136295	-0.148008	-0.244429	0.116275	0.0585208
8.80579	0.319344	0.831108	0.483739	-0.156502	-0.0950625	-0.289501	0.944579	0.758203	-0.154595	-0.151401	0.610735	-0.0608605	-0.35948	-0.457829	-0.067543	-0.29187	-0.297394	-0.333134	-0.093216	0.130949	-0.0637762	-0.126069	0.315982	-0.460188
8.80456	0.205942	0.298018	0.352111	-0.212953	-0.280085	-0.196755	0.506867	0.190326	-0.58756	-0.148089	0.657757	-0.0624846	-0.501441	-0.0480043	-0.0898936	-0.165834	-0.10353	-0.137088	-0.132681	-0.0454292	-0.270434	-0.133368	-0.245582	-0.107551
8.80334	-0.316232	-0.0443969	0.287933	-0.474978	-0.242264	-0.162245	-0.0325061	0.132704	-0.356106	-0.17816	0.101932	-0.150809	-0.575609	-0.334482	-0.602357	-0.250671	-0.472544	-0.265359	-0.273818	-0.122201	-0.0738087	-0.118823	0.0606199	-0.218126
8.80212	-0.317654	-0.196747	0.250944	-0.41723	-0.555785	-0.136194	-0.182653	-0.241326	-0.55847	-0.331693	0.0909637	-0.0926263	-0.24714	-0.44054	-0.0762227	-0.0747266	-0.225323	-0.330859	-0.104444	-0.167331	-0.421298	-0.304772	-0.304615	-0.225845
8.8009	-0.334877	-0.233227	0.023419	-0.138703	-0.341155	-0.325151	-0.0793241	-0.243689	-0.266759	-0.268116	-0.273263	-0.135925	-0.259943	-0.352335	-0.301588	-0.427378	-0.266227	-0.172911	-0.48157	-0.279348	-0.196544	-0.251776	-0.0536246	-0.140484
8.79968	-0.51487	-0.0770488	-0.226024	-0.155649	-0.226631	-0.186058	-0.32338	-0.238112	-0.34611	-0.239159	-0.0634211	-0.00353207	-0.553779	-0.467988	-0.134873	-0.275091	-0.158131	-0.275835	-0.0733695	-0.483466	-0.291556	-0.296065	-0.174647	-0.127233
8.79846	-0.101609	-0.303481	-0.131716	-0.0905263	-0.348248	-0.30121	-0.0871279	-0.15924	-0.0784369	-0.395451	-0.287421	-0.308145	-0.297512	-0.315892	-0.403595	-0.125905	-0.117179	-0.386424	-0.313066	-0.344493	-0.246235	-0.368719	-0.00720079	-0.414978
8.79724	-0.463908	-0.275405	-0.185029	0.0302384	0.0345339	-0.205813	-0.453898	0.0427686	-0.167593	-0.228898	-0.575944	-0.0314594	-0.691992	-0.280559	-0.211474	-0.349488	-0.0984461	-0.0262146	0.023938	-0.322954	-0.126745	-0.340961	-0.251225	-0.0641239
8.79602	-0.223406	-0.397202	-0.219157	-0.378333	-0.28939	-0.281189	-0.280156	-0.437913	-0.0779615	-0.149952	-0.508693	-0.246221	-0.292243	-0.471784	-0.236686	-0.111257	-0.0504238	-0.240934	-0.248955	0.024809	-0.27633	-0.175606	0.00546517	-0.189625
8.79479	-0.61488	-0.500603	-0.25277	0.109588	-0.317996	-0.12683	-0.16234	-0.061073	-0.164761	-0.120991	-0.325015	0.0880209	-0.666932	-0.0598113	-0.328798	-0.374412	-0.17738	-0.0402624	-0.0776983	-0.261859	-0.177107	-0.0768458	-0.213738	-0.231571
8.79357	-0.209437	0.100184	-0.301964	-0.259411	-0.278488	-0.303377	-0.445959	0.037292	-0.0401842	-0.102506	-0.630557	-0.342924	-0.478939	-0.350567	-0.293944	-0.288916	-0.419299	-0.42942	-0.357373	-0.141347	-0.391783	-0.142488	-0.116442	-0.152052
8.79235	-0.52241	-0.538515	-0.293049	-0.112203	-0.249614	-0.27177	0.00287794	-0.181244	-0.404304	-0.255116	-0.247264	-0.0866673	-0.288427	-0.12312	-0.165668	-0.21804	-0.117272	-0.123281	-0.220262	-0.402942	-0.175825	-0.103303	-0.278445	-0.299576
8.79113	-0.200848	-0.233926	-0.0165469	-0.149602	-0.125931	-0.0295127	-0.418128	-0.0820845	-0.0695948	-0.238134	-0.397231	-0.26623	-0.142691	-0.161625	-0.122133	-0.14832	-0.377324	-0.176087	-0.165994	-0.0996103	-0.329837	-0.248244	-0.171574	-0.0191135
8.78991	-0.352668	-0.332635	-0.044325	0.0133385	-0.432348	-0.164324	-0.172673	-0.258633	-0.110218	-0.115648	-0.307112	-0.0342038	-0.0334668	-0.174677	-0.246488	-0.0795856	-0.00796659	-0.105582	-0.265609	-0.265969	-0.218386	-0.362007	0.0159871	-0.149505
8.78869	-0.161448	-0.109961	-0.0734333	-0.168974	0.0647958	0.0214312	-0.37642	-0.0560388	-0.0938283	-0.197231	-0.149451	0.0662383	-0.572013	-0.0762922	-0.0641712	-0.128769	-0.134209	0.0388864	-0.256902	-0.301278	-0.120639	-0.0854259	-0.0725598	-0.1474
8.78747	-0.128756	-0.416589	-0.180157	-0.132639	-0.0116042	-0.176064	-0.173617	-0.242403	-0.172709	-0.251556	-0.28613	-0.0301798	-0.227071	-0.163822	0.029802	-0.0907505	0.047668	-0.125716	-0.157342	-0.0163536	-0.132185	-0.0819719	-0.275633	-0.245546
8.78624	-0.214401	-0.0918796	-0.0468584	0.056435	-0.0662442	0.00755686	-0.216464	-0.293569	-0.386229	-0.0733487	-0.123349	-0.239649	-0.270151	-0.186531	-0.149459	-0.328702	-0.0951493	-0.169169	-0.166279	0.00557539	-0.10197	-0.0589465	0.0312313	-0.149244
8.78502	-0.490492	-0.0565215	-0.173651	-0.224399	-0.0789928	-0.0696049	-0.278218	-0.254762	-0.0375785	-0.17779	-0.438251	0.0790772	-0.143004	-0.114521	-0.112615	-0.216035	-0.218932	-0.0812022	-0.313284	-0.185129	-0.0800515	-0.262296	-0.254478	-0.138951
8.7838	-0.0416235	-0.114137	-0.0459168	0.0148843	-0.143071	-0.105307	-0.162625	-0.164433	-0.0889442	-0.182339	-0.0236561	-0.160211	-0.208896	-0.174812	-0.341903	-0.163403	-0.132132	-0.106662	-0.340176	-0.290432	-0.170321	-0.0912202	0.0611752	-0.0725741
8.78258	-0.122881	0.145277	-0.138769	-0.0645496	-0.194802	-0.108545	-0.171072	-0.194004	-0.257447	-0.052088	-0.0953004	-0.0931114	0.0290365	-0.147939	-0.0432898	-0.0563419	-0.0124352	-0.23666	-0.0896342	-0.115995	-0.154359	-0.0285464	-0.141647	-0.150266
8.78136	-0.2346	-0.129127	-0.0855404	0.00519768	-0.0386745	-0.12241	-0.124984	0.0618909	-0.134781	0.0374873	0.139608	-0.245645	-0.0156255	-0.119337	-0.349672	0.0749194	-0.225842	-0.0756064	0.106793	-0.225596	-0.0585551	-0.165143	0.163081	-0.0728676
8.78014	0.149031	-0.369823	0.0238421	-0.0130268	-0.255085	-0.015194	-0.0300762	-0.0111558	-0.0116099	0.112477	-0.0484922	0.138337	-0.305946	-0.116208	0.0435899	0.00909515	0.0825369	-0.0023706	0.0132222	0.0908159	-0.302513	-0.0807882	-0.061569	0.037763
8.77892	-0.0897708	-0.378475	-0.0749126	-0.383163	-0.305524	-0.0948634	0.00736301	-0.133543	-0.19014	0.132096	-0.298337	-0.0712393	-0.161814	-0.103825	-0.0384491	0.0471514	-0.13956	-0.105738	0.00751235	-0.138441	-0.203169	-0.155668	0.0756688	0.191265
8.7777	0.144701	-0.100725	0.107051	0.0863443	-0.104108	-0.135362	-0.0205809	-0.136856	-0.2348	-0.145019	0.164092	-0.110676	-0.24609	-0.136562	-0.0557099	0.177197	0.00745588	0.0250112	-0.10834	-0.161435	-0.0126988	-0.121094	0.0217733	-0.234606
8.77647	-0.0148389	-0.0206692	-0.124452	-0.269817	-0.156903	-0.0526734	-0.324961	-0.131154	-0.156983	-0.122323	0.152868	0.0838792	0.0185682	-0.0337144	-0.193914	-0.0635087	-0.0852041	-0.0498351	-0.126768	0.158325	0.00167773	-0.083867	-0.204531	-0.00103248
8.77525	-0.0726485	0.246445	0.0811293	-0.172074	0.280487	-0.0644904	-0.188044	-0.0439433	0.0347415	-0.101106	0.0139363	-0.0860776	0.0586942	0.020517	0.00328763	-0.0835915	0.104445	-0.148238	-0.105925	-0.10941	-0.0976563	0.000239848	-0.0100861	-0.140037
8.77403	0.0903523	-0.0849129	-0.105756	-0.230408	-0.286204	0.0293944	-0.0624545	-0.143212	-0.234187	-0.0459741	0.225506	-0.151205	-0.154843	0.0306862	-0.14776	0.298068	-0.0170773	-0.0524245	-0.120582	0.0605655	-0.161959	-0.0326909	-0.0623928	0.0361623
8.77281	0.0532264	0.0637818	0.0330358	-0.314505	-0.126462	0.0744463	-0.131113	0.00975614	0.109588	-0.131211	-0.326838	-0.036718	-0.247457	-0.0645511	-0.244481	-0.140437	-0.104728	-0.102069	0.0692259	-0.136775	-0.236954	-0.00715683	-0.0996138	-0.00303971
8.77159	-0.146677	0.0203568	-0.0959146	-0.108977	-0.0485078	-0.0542797	-0.0518357	-0.0475898	-0.203066	0.201846	0.00467553	-0.0504549	-0.254061	-0.219787	0.017805	-0.133664	0.0256393	0.0390613	-0.0952011	0.00716455	-0.0210289	0.0473523	-0.0964422	0.0249135
8.77037	-0.0492083	0.10106	-0.0792726	0.00823296	-0.0538576	-0.0239796	-0.0893181	-0.1307	0.24503	-0.0708911	-0.264904	-0.0551628	-0.316967	-0.20954	-0.229437	0.212634	-0.0784287	-0.118662	0.0320009	-0.189355	-0.0446479	-0.0519089	-0.154324	0.189707
8.76915	-0.292365	0.0696774	0.0360403	0.0210682	-0.135681	0.0500929	-0.0654309	-0.0607806	0.0258434	-0.0655529	0.083405	-0.109152	0.0265081	0.150859	-0.0425069	-0.149836	0.0101586	-0.131246	-0.00139296	-0.0386926	-0.0763002	-0.164886	0.085829	-0.189928
8.76793	-0.00723902	-0.224508	-0.193448	0.105068	-0.312313	-0.107159	0.0925541	0.18366	0.0358228	-0.17635	-0.137165	0.0585734	-0.246486	-0.0247099	-0.162058	-0.144462	-0.205655	-0.225373	-0.118696	0.023564	-0.172624	-0.0991207	-0.103355	-0.278932
8.7667	0.018242	0.073642	0.0195399	0.145098	-0.154418	0.0188591	0.0338711	-0.0647533	-0.0414195	-0.0683179	-0.160096	-0.1275	0.108684	-0.0485501	0.0962916	0.00638683	-0.258193	-0.0800171	0.208137	-0.189011	-0.12057	-0.0586957	0.154375	-0.133367
8.76548	-0.19688	0.0476452	-0.0447687	0.0721036	-0.110988	-0.0948812	-0.111407	0.059197	-0.169307	0.0402826	0.06149	0.100666	-0.464908	0.0427993	-0.072954	0.0865609	0.0583095	-0.0231363	-0.164823	0.104804	-0.206965	-0.225593	-0.0789713	0.0773074
8.76426	0.16582	0.0236143	-0.0287753	-0.179722	-0.131456	0.090293	-0.151376	-0.111839	0.178292	0.121999	-0.0983914	-0.131359	0.0593984	-0.00760582	-0.0863414	0.0714449	-0.183696	-0.0877252	-0.144259	-0.157553	0.191303	-0.0778009	0.067664	-0.0949388
8.76304	0.0314506	0.0344801	0.00974936	-0.112438	-0.0128417	-0.0182966	-0.0719071	0.117184	-0.0984745	-0.111963	-0.168833	0.0437262	-0.514243	-0.115779	-0.160582	-0.119058	0.162266	0.0622601	-0.309845	-0.133234	-0.195575	-0.0147805	-0.140636	-0.149115
8.76182	-0.0539597	-0.0382625	-0.135751	-0.0767123	0.0243059	-0.00168558	-0.0901655	-0.173187	-0.075865	-0.0950038	0.0188379	0.0331067	-0.231298	-0.0659324	-0.0453378	0.0586201	-0.131811	0.084396	0.0108378	-0.0990379	-0.0679116	0.0354324	-0.0783334	0.00530274
8.7606	-0.189761	0.0237803	-0.013713	-0.0182588	-0.0347652	-0.0382854	-0.12866	0.143606	-0.412419	-0.19078	-0.0868121	-0.0218115	-0.460143	0.00415472	0.233295	-0.0547653	-0.233503	-0.0907473	-0.0149338	-0.144675	-0.146144	-0.0638098	0.0414888	-0.0305612
8.75938	-0.184955	-0.155786	-0.0473807	-0.0813877	-0.0890664	-0.0652785	0.0608415	0.0727416	-0.149176	-0.09643	0.299536	-0.0994105	-0.14454	0.0636588	-0.0474183	-0.0148361	-0.0098349	0.106652	-0.147796	0.107973	0.00477041	-0.105473	-0.0798609	-0.148345
8.75815	-0.0994156	-0.0748492	-0.120751	-0.163284	-0.13721	0.0509868	-0.0378046	-0.0633916	-0.0151218	-0.0418704	0.0538939	0.273795	0.0511268	-0.0876627	-0.089372	-0.0158712	-0.0627712	-0.32503	-0.181533	0.0812052	-0.114052	-0.0784235	0.0309099	0.0123553
8.75693	-0.0825966	-0.167805	0.0241415	-0.131614	-0.159605	-0.0127163	-0.0813889	-0.0868841	-0.0870394	-0.0363731	-0.0731038	-0.0612935	-0.275927	-0.0522134	0.00745035	-0.202988	-0.0673482	-0.0379845	0.00854786	-0.15323	-0.249524	-0.128972	-0.0716623	0.0803676
8.75571	0.0694316	-0.0391054	-0.0912391	0.0511151	0.0800352	-0.0530252	-0.23634	0.0796957	-0.0530726	0.0492046	0.00319211	0.121761	0.190046	-0.0778932	-0.0896148	0.0460945	-0.0239981	-0.136039	-0.110982	0.0829441	0.0546247	-0.136748	-0.0933373	0.136074
8.75449	-0.0465532	-0.310568	-0.0112634	0.163732	0.111806	0.157601	0.00263531	0.0460136	-0.397707	-0.126201	0.111334	-0.11071	-0.332639	0.0109502	-0.313235	-0.0987699	-0.186129	-0.0933865	-0.243872	0.0797335	-0.344329	0.0302945	-0.0661226	0.0635138
8.75327	0.114865	0.233262	-0.0819325	-0.283923	0.300354	-0.00314347	-0.248664	-0.0317214	-0.0498125	0.0143914	-0.243235	0.0187437	-0.136031	0.00881026	0.350113	0.140373	0.153514	0.125069	-0.110235	-0.0851485	-0.0433847	-0.149155	0.0376558	-0.354221
8.75205	0.0803427	-0.241274	-0.137689	-0.0879988	-0.199042	-0.0721535	0.0676582	0.11722	-0.198604	-0.186495	0.161202	-0.125842	-0.0839353	-0.157894	-0.0620764	-0.108778	-0.110957	-0.246482	-0.229858	0.122575	-0.0869264	-0.0311135	-0.0171451	-0.163345
8.75083	-0.139199	0.110405	0.0529884	-0.339798	0.304966	0.0693326	0.0739798	-0.197303	-0.172175	-0.0661426	-0.223433	0.00836258	-0.0181279	-0.0371665	0.0111805	0.00996391	-0.0432277	-0.0988073	-0.00578626	-0.265897	-0.0799919	-0.104744	-0.0783044	-0.154892
8.74961	0.00677789	-0.0504897	-0.0825532	-0.00480944	-0.1045	-0.0173552	-0.187617	-0.176423	0.132897	-0.0683952	0.00558866	0.00232625	-0.294393	-0.121727	-0.00741671	0.213954	-0.310668	-0.0575227	-0.17102	-0.0517369	0.0360439	-0.132863	0.0933861	-0.149154
8.74838	-0.173201	-0.0114877	0.0840515	-0.272115	-0.0453254	-0.0193427	0.156283	-0.174914	-0.348285	0.108892	0.0757029	-0.125693	-0.131101	-0.00272722	-0.119051	-0.32639	-0.0718229	-0.216982	-0.263906	-0.133872	-0.174545	-0.0476625	-0.159898	-0.205993
8.74716	0.0170224	-0.323368	-0.0528209	-0.049653	-0.0135918	-0.153532	-0.258946	-0.230407	-0.25083	-0.169025	-0.199229	0.0570281	-0.320102	-0.212508	-0.110378	-0.0905977	-0.277673	-0.0609796	-0.0218154	-0.0982528	0.0252083	0.0295014	-0.04522	0.0467912
8.74594	-0.253228	-0.00479802	-0.0668374	-0.260675	-0.124291	-0.126597	-0.108826	0.0755506	0.0231588	-0.266699	0.29022	-0.268561	-0.21344	-0.111708	-0.321727	-0.0170992	-0.156954	-0.168916	-0.114053	-0.168556	-0.208959	-0.094054	-0.0731758	-0.446643
8.74472	-0.055182	-0.195725	-0.099864	-0.272619	-0.394252	-0.0602458	-0.248914	0.121964	-0.240119	0.0669301	-0.350191	-0.0925164	-0.135599	-0.171049	0.190159	-0.123791	0.0315659	-0.00818896	-0.0776803	0.154195	-0.014196	-0.165908	-0.160305	-0.00764767
8.7435	0.0185879	-0.247845	-0.00737926	-0.0481758	0.0104728	-0.197935	-0.0632086	-0.148329	0.0300602	-0.259407	-0.0943382	-0.0723386	0.0501541	-0.076287	-0.159751	-0.143895	-0.272687	-0.0173429	0.17713	-0.230609	-0.188994	0.0233062	0.0358912	-0.207521
8.74228	0.0595996	-0.247418	-0.00759021	-0.0902042	-0.201649	0.217914	-0.153448	-0.114968	-0.577922	0.228396	-0.207613	-0.0422741	-0.263704	-0.162159	-0.0801628	0.0921241	-0.02881	-0.146593	-0.244637	0.0471656	-0.123956	-0.098229	-0.0291762	-0.0210935
8.74106	-0.111476	-0.201256	-0.0377861	-0.257419	-0.021913	-0.0418482	-0.00322079	0.055702	0.0204163	-0.280649	-0.18804	-0.127164	-0.550078	-0.0350593	-0.259706	-0.0142519	-0.124625	-0.0903337	0.0296946	-0.0900252	-0.191077	-0.20441	-0.0647524	-0.0413808
8.73983	0.0135105	-0.0772389	-0.0539384	-0.123923	-0.214668	-0.0301605	-0.178739	-0.0781512	-0.278353	-0.0152415	0.194522	-0.0920978	-0.230085	0.0500359	-0.1923	-0.0299446	-0.145485	-0.00981115	-0.15419	-0.216129	0.0469711	0.230687	0.0365947	-0.0229548
8.73861	0.13353	-0.10215	-0.120053	-0.0223498	-0.155275	-0.216582	-0.115887	-0.0712751	0.194942	-0.10169	-0.33246	-0.159071	-0.390202	0.0795864	-0.0837429	0.0370626	0.0598519	-0.134385	0.0399167	-0.0971087	-0.335289	-0.437293	-0.0366757	-0.147864
8.73739	-0.00772965	0.0424314	-0.00903202	-0.199792	-0.116168	0.0894224	-0.215536	-0.0772619	-0.0975719	-0.0704846	0.110289	-0.0390012	-0.2723	-0.19073	-0.192264	-0.1081	0.0536408	-0.128884	-0.0427921	0.109859	0.0923421	0.184052	-0.124425	0.0457595
8.73617	-0.304427	0.0244357	-0.103614	-0.117162	0.0264833	0.05135	-0.087779	-0.0159663	0.0347098	0.0583397	0.0772891	-0.021025	-0.0698499	-0.124862	0.289586	-0.125174	-0.237222	-0.0408816	-0.0521309	-0.140554	-0.198618	-0.238267	0.0336548	-0.180532
8.73495	-0.227507	-0.0672182	-0.215947	0.119509	-0.127916	-0.18462	-0.00576116	-0.217456	-0.137258	-0.027005	-0.281826	0.0164528	-0.319191	-0.0283979	-0.207768	-0.0656463	0.0754938	-0.164531	-0.0739593	-0.0427648	0.0508602	0.0244604	0.0782358	-0.0756944
8.73373	-0.239178	-0.186603	-0.0846348	0.0191475	-0.0339396	0.0554164	-0.083318	0.00606778	-0.0243911	-0.235741	-0.0789127	-0.140849	-0.225833	-0.26272	0.0837226	-0.0683572	0.0299951	-0.167074	-0.138881	-0.097741	-0.146513	-0.167498	-0.0743915	0.00831839
8.73251	0.0029339	-0.158814	-0.0240673	-0.00399353	-0.327248	-0.0889026	-0.00132695	-0.298612	0.205317	-0.0757577	-0.349841	0.115394	-0.00992696	-0.0452117	-0.0620719	-0.167813	-0.0322683	-0.150499	0.15292	0.095438	-0.0826842	-0.0275057	0.125792	-0.342668
8.73129	-0.224135	0.00328679	-0.0306461	-0.106116	-0.0957679	0.0168009	-0.268118	-0.174573	-0.235867	-0.077546	-0.0967635	0.0478964	-0.120062	-0.055504	-0.0597589	-0.0417144	0.155805	-0.110207	0.00693922	-0.155731	-0.21226	0.035552	-0.165359	0.0197685
8.73006	0.142061	-0.0919049	-0.178317	0.134076	-0.142461	-0.0944458	-0.0561091	-0.206454	0.144749	-0.00337971	0.334173	-0.0261875	-0.246566	-0.0819966	-0.139732	-0.116171	-0.103024	0.00712902	0.0153777	-0.163428	-0.159985	-0.141548	0.0438095	-0.117719
8.72884	0.0893372	-0.0369726	0.0163929	0.03406	-0.155594	-0.208546	-0.165525	-0.173463	-0.010088	-0.154024	0.176469	0.126064	-0.27383	0.0424057	-0.121725	-0.18188	-0.00983586	0.182473	-0.0715934	0.111524	-0.0994419	-0.230398	-0.0942496	-0.0585553
8.72762	-0.179098	0.00438275	-0.254442	-0.0309057	-0.0434878	0.0380167	0.0631829	0.0122529	-0.188502	-0.0714191	0.0953851	-0.245531	-0.0351759	0.0354348	-0.0554112	0.251624	-0.0584111	-0.139198	-0.409751	-0.10057	0.13917	0.106451	-0.0695835	-0.0476767
8.7264	0.261078	-0.106939	0.151366	-0.103857	-0.279531	-0.130524	0.00446285	-0.0291394	0.145065	-0.214653	-0.233844	-0.262019	-0.0805355	-0.0810594	-0.373421	-0.175514	-0.0940763	-0.0370182	-0.147105	-0.134387	-0.0486633	-0.238678	-0.175992	-0.0500078
8.72518	-0.255334	-0.0658178	0.13569	0.229027	0.191251	0.0161043	-0.115947	0.210254	-0.103284	-0.0116179	-0.0847733	-0.272617	-0.169702	-0.067931	-0.115076	0.0915678	0.0135363	-0.128155	-0.245211	-0.109167	0.0635725	0.174423	-0.047472	-0.0469474
8.72396	0.237416	-0.0155774	0.186884	-0.321575	-0.128974	-0.0193724	0.179664	0.130118	0.102622	-0.0325464	0.064182	0.188499	-0.222541	-0.0505767	-0.123062	0.0191018	-0.180861	-0.0708472	0.0250891	-0.0463477	-0.281694	-0.106158	-0.210951	-0.0249493
8.72274	0.0674455	-0.189887	-0.0143538	0.119627	-0.183407	0.066109	-0.0517348	0.00790183	-0.261342	-0.203165	-0.340817	-0.0676824	-0.0343865	-0.0582094	-0.0900559	0.0402035	0.109454	-0.0792866	-0.150416	-0.0672455	-0.116916	0.0108147	0.108167	0.0497209
8.72151	-0.13428	-0.0573761	0.0248827	-0.317266	-0.196221	-0.317583	0.130362	0.0374845	-0.497435	-0.090889	0.0962638	-0.0237704	-0.291731	-0.0639028	0.0621123	-0.0986073	-0.431711	-0.0564092	0.0897611	0.15798	-0.106117	-0.16813	-0.0664357	-0.156479
8.72029	0.110955	0.0173303	-0.0345826	-0.122906	-0.157991	-0.0253763	-0.0495994	0.0258971	-0.106286	-0.156467	0.00393608	-0.0631227	-0.1307	0.103244	-0.0898948	-0.0905797	-0.0811854	0.0191165	-0.00712974	-0.0592684	-0.146702	-0.0920368	0.0125929	-0.138532
8.71907	0.0673339	-0.0733101	-0.00758956	-0.241818	-0.142393	0.0421154	-0.183749	0.0293208	-0.0878182	-0.0989452	-0.110566	0.0838973	-0.141138	-0.152997	0.077165	-0.111991	-0.00338446	-0.0337399	-0.00724324	-0.123975	-0.2577	-0.0293407	-0.0771815	-0.285269
8.71785	-0.00467795	0.186538	0.0608892	-0.382765	-0.0637956	0.0652198	-0.182395	0.345268	0.00752618	-0.0757833	-0.139568	-0.153878	-0.0334557	-0.158751	-0.223601	-0.156969	-0.114281	-0.0266735	-0.066508	-0.0910624	0.00679353	-0.280369	0.0658673	-0.0382817
8.71663	-0.0476221	-0.23382	0.185437	-0.152345	-0.0290328	-0.0697394	-0.251763	-0.0142003	-0.205049	-0.00347632	-0.057551	-0.0218931	-0.0964437	-0.151619	-0.0291785	-0.224256	-0.0231331	-0.270598	-0.117225	0.0239503	-0.0130723	-0.066351	0.0525167	-0.121089
8.71541	-0.22109	-0.152105	-0.190412	-0.0182733	-0.275382	-0.0240936	-0.0628441	-0.239806	-0.0645321	-0.157848	0.279893	-0.157616	-0.258211	-0.139652	-0.126162	0.0122281	-0.0259127	-0.105593	-0.210041	-0.00703205	0.127718	-0.182454	-0.186721	0.028763
8.71419	-0.0216906	-0.0517765	0.0286118	-0.139549	-0.0723976	-0.130697	-0.103462	-0.0306084	-0.189461	-0.137853	-0.00888033	0.112093	-0.301874	0.0714737	-0.0239361	-0.146047	-0.160056	-0.347742	-0.00388165	0.0219297	-0.205161	-0.172082	0.0305741	-0.00109037
8.71297	0.0248782	-0.200401	-0.0120143	-0.0944542	0.0050872	-0.00597454	-0.0765448	-0.0202493	0.119421	-0.100007	0.107462	-0.0301908	-0.141515	-0.0699678	-0.134044	0.00276098	0.0123022	-0.153033	-0.307047	-0.242124	-0.0963009	0.0816099	-0.0485357	-0.0461091
8.71174	-0.122093	-0.256862	0.0774522	0.127101	-0.10698	-0.0139831	-0.0329031	-0.412593	-0.144706	0.0120463	-0.136471	-0.0736467	-0.231951	-0.184667	-0.032027	-0.297142	-0.0116096	-0.204623	0.042856	-0.00899934	-0.268807	-0.0552062	-0.188185	0.0123833
8.71052	-0.0552453	-0.247216	-0.319336	-0.0653335	0.0367231	-0.0467064	-0.137256	0.0369746	-0.145139	-0.152738	-0.250599	0.00966148	-0.257825	-0.102748	-0.412024	0.0181953	-0.151225	-0.00784187	-0.0353974	-0.200927	-0.178484	0.0517759	0.133911	0.0513809
8.7093	-0.173241	-0.179102	0.00596564	-0.282298	0.0373083	-0.00179582	-0.225089	-0.0273406	-0.33439	-0.0422257	-0.0219796	-0.0238876	0.000616921	-0.22449	-0.102531	-0.275845	-0.035771	-0.120486	-0.169457	-0.0238475	-0.231677	0.0317177	-0.160084	-0.0439424
8.70808	-0.0479892	0.113265	-0.135684	-0.0517648	-0.245989	-0.0495689	0.127251	-0.00163225	0.0169336	-0.0748175	-0.0763589	-0.284847	-0.448344	-0.109243	-0.190394	-0.06822	-0.219907	-0.0636991	-0.0337637	-0.133497	-0.0975215	0.0756958	-0.0560219	-0.213168
8.70686	-0.117399	-0.35079	-0.0169446	-0.38034	-0.124943	0.0796491	0.0254922	0.0906812	0.115419	-0.0814596	-0.0176494	0.131389	0.0138273	0.0370316	-0.0157244	0.0269364	0.105517	-0.253838	-0.132832	-0.125461	-0.0403017	-0.129873	-0.124207	-0.174474
8.70564	-0.325168	-0.018626	-0.226627	-0.0686944	-0.247501	-0.060829	-0.242214	-0.160419	-0.172016	-0.0970094	-0.384619	0.0355616	-0.288255	-0.164676	-0.208255	-0.0250863	-0.328107	-0.282623	0.107041	-0.0938361	0.0414067	-0.21024	0.00125397	-0.0904222
8.70442	-0.0744675	-0.13234	-0.0114349	-0.0234005	-0.0955352	-0.0871754	-0.128433	0.0753495	-0.143757	0.0726062	-0.0131516	-0.230026	-0.328243	-0.0383897	-0.0883495	-0.185833	-0.0217009	0.0196703	0.0213049	-0.142322	-0.0186172	0.010613	0.0149104	-0.00281107
8.70319	-0.00925546	-0.14299	-0.0833075	-0.337872	0.137524	-0.107659	-0.291699	-0.207438	0.0677344	-0.23228	-0.0569244	-0.10608	-0.158842	0.0945531	-0.0237345	0.0669041	-0.136675	-0.176413	0.12038	0.0453395	-0.074493	0.0288065	0.0104386	-0.194712
8.70197	-0.215479	-0.124271	-0.0558839	0.122829	-0.131808	0.0636182	-0.0785181	-0.0440312	-0.259017	-0.0762126	-0.14159	0.0754479	-0.318332	0.0983795	-0.192923	-0.110896	-0.118683	-0.0325543	-0.220926	-0.0509604	-0.082159	0.0130184	-0.0752376	-0.0730599
8.70075	-0.0181427	-0.346746	0.0813686	-0.200134	-0.237082	-0.0836828	-0.144258	-0.0312788	0.0826623	-0.0367199	-0.224518	-0.126498	-0.212792	-0.0515028	0.00631381	0.0786485	0.130602	-0.126901	-0.149916	-0.0437012	-0.274667	-0.0915315	-0.100901	-0.126033
8.69953	-0.0792089	-0.187855	-0.0778883	0.0293412	-0.126001	0.156547	-0.293085	0.114027	-0.225711	0.0590859	-0.243342	0.10702	-0.235633	-0.0181412	-0.161118	0.0119283	-0.374739	0.000538381	0.133818	-0.106011	-0.083487	-0.0799849	-0.064958	0.0353597
8.69831	-0.265896	-0.0710808	0.061612	-0.313791	-0.378662	-0.0771865	0.0236275	-0.190207	-0.0588857	-0.0685316	-0.0130556	-0.0119543	-0.405701	0.0214891	0.122315	-0.103506	-0.195858	-0.186213	-0.34634	-0.0042	0.0187805	0.0371479	0.177257	-0.23609
8.69709	-0.193824	-0.19742	-0.121621	0.0717825	-0.096833	0.0071525	-0.207859	-0.085362	-0.242939	-0.0505898	-0.179186	-0.191255	-0.214993	-0.114658	-0.122355	0.0790145	0.0917974	-0.129493	0.0143761	-0.276084	-0.138577	-0.224645	-0.118728	0.27967
8.69587	-0.181076	0.147672	-0.169997	0.0302958	-0.1552	-0.100698	-0.0314813	-0.146847	-0.227627	-0.117423	-0.18483	0.0658111	-0.0827408	0.0841326	-0.0162402	-0.182808	0.0422002	-0.0463859	-0.301212	0.113784	-0.133621	0.0848056	0.0667442	-0.0256259
8.69465	-0.112417	-0.202935	-0.15799	-0.235614	0.189378	0.0231606	-0.161291	-0.115851	-0.136991	-0.0757977	-0.0342641	0.0235022	-0.172723	-0.0621065	-0.0253138	0.0666444	-0.104885	0.0428362	0.115301	-0.340156	-0.0712108	0.110372	-0.031668	-0.137535
8.69342	-0.113431	-0.203465	-0.168447	0.0816017	-0.00112457	-0.0930676	-0.136292	0.0167954	-0.357254	-0.178444	0.057795	0.113649	-0.394706	-0.0153248	0.0112131	-0.206822	-0.0862382	0.0441829	-0.361051	0.0625518	-0.114795	0.296321	-0.0402244	-0.0263927
8.6922	-0.0541559	-0.00578281	0.105505	-0.150501	0.0764777	-0.0747238	-0.0829184	0.106713	-0.215247	-0.181948	-0.119963	-0.0487836	-0.154434	-0.187612	0.0279984	-0.018989	-0.00814515	-0.0794887	0.0842036	0.0349581	-0.305349	-0.35402	0.038595	-0.150442
8.69098	0.0115139	0.0751013	0.0597949	0.475011	0.0959772	0.0138235	-0.157351	-0.262152	-0.349487	-0.34243	-0.249463	0.0661703	-0.550398	-0.0319198	-0.120091	-0.162232	-0.23611	-0.0824723	-0.198499	-0.0717825	-0.176715	0.143716	-0.189272	0.175017
8.68976	0.0352732	0.147805	-0.110612	-0.385933	-0.134852	-0.0148482	0.0304453	-0.0966607	0.053616	0.00637758	0.210247	-0.0154891	-0.17681	-0.250456	-0.105883	-0.145321	-0.19316	-0.0587625	0.0862415	-0.0620422	0.0239178	-0.199449	-0.0382308	-0.235719
8.68854	0.147126	-0.160059	0.00660142	-0.256853	0.235178	-0.0896938	-0.0383512	-0.186749	-0.144386	-0.27838	-0.226948	-0.0401869	-0.100363	-0.0885665	-0.316176	0.00567582	0.0964149	-0.0427323	-0.156172	-0.130629	-0.0733012	-0.0393086	-0.194914	0.0386824
8.68732	-0.126531	-0.0407466	0.0458792	-0.00771371	-0.234694	-0.103581	-0.127625	0.0269619	0.101925	-0.0268356	0.18989	-0.128229	-0.133597	-0.0607912	-0.120676	-0.030872	-0.130714	-0.13153	-0.0669169	-0.0396262	-0.278907	-0.264158	0.104629	-0.0563401
8.6861	0.0487562	-0.35489	-0.0351921	-0.0915882	-0.0452374	0.0288624	-0.017594	-0.0242434	0.0217101	-0.0847464	-0.0921811	-0.0907382	-0.246111	-0.0540741	-0.273148	0.00395247	-0.227229	-0.0968138	0.270378	0.17716	-0.200667	-0.144022	-0.119377	0.180391
8.68487	0.00383366	0.0637423	-0.0795677	-0.0822247	-0.286872	-0.0248506	0.0471185	0.0300905	-0.102111	-0.186398	-0.179976	-0.152829	-0.243034	-0.0374423	-0.17552	-0.0737701	-0.0273226	-0.00737295	-0.0885941	-0.14684	-0.239048	-0.226756	0.0682181	0.00372914
8.68365	-0.155873	0.145132	0.165665	-0.121672	-0.263652	-0.124284	0.0309463	-0.082592	-0.285602	-0.0110431	-0.0309464	-0.178335	-0.0198185	0.035475	-0.179104	0.00473889	-0.132089	0.13385	-0.168223	-0.129427	0.00473738	-0.121609	-0.0599748	-0.0808913
8.68243	0.224201	-0.179056	-0.0445063	0.246944	-0.137473	0.079446	-0.13837	-0.167631	-0.0183736	-0.0405079	-0.0548236	-0.0795892	-0.331102	-0.0946586	-0.0228033	-0.0888623	0.000999162	-0.232323	-0.188366	-0.194032	-0.112982	-0.130837	-0.138472	-0.378129
8.68121	-0.196983	-0.0319125	0.0338971	0.208948	-0.238443	-0.330133	-0.0882197	-0.284876	-0.103401	-0.116216	-0.155254	-0.144067	-0.0365249	-0.210414	-0.188306	-0.19656	-0.326386	-0.0708973	0.0567973	0.0428742	-0.134056	-0.142177	0.0636144	0.0856815
8.67999	-0.0483542	-0.0424982	-0.00378091	-0.00980859	-0.217691	0.0900767	-0.209304	0.201979	-0.250176	-0.238142	-0.266604	-0.179852	0.02888	0.00354052	-0.0778057	-0.17397	-0.137077	-0.00498533	0.0345129	-0.173412	-0.189716	-0.136516	0.0402603	-0.379455
8.67877	0.178019	0.0167383	-0.243292	-0.0938586	-0.122766	-0.0985799	-0.312463	-0.138872	0.143053	-0.0711732	0.00308706	-0.0903757	-0.0650073	-0.134284	-0.214643	0.083894	0.0774282	0.0181478	-0.161894	-0.107828	-0.212854	-0.274617	-0.0137938	-0.0578812
8.67755	-0.27721	-0.154736	-0.0468246	-0.0967436	-0.150226	-0.0640407	-0.144428	-0.262358	-0.187701	-0.160461	-0.215584	-0.0503831	-0.295351	-0.181882	-0.138594	-0.152477	-0.233793	-0.171642	-0.108362	-0.204623	0.0147541	-0.0201066	-0.142008	-0.365572
8.67633	0.313966	0.072797	-0.144299	-0.0764086	-0.0816407	0.0878839	-0.169122	-0.166619	-0.107367	0.0237	0.220413	-0.253418	-0.0633542	-0.116049	-0.071114	-0.0216271	0.0134954	0.216974	-0.0190637	0.0482726	-0.269627	-0.0225448	0.0530907	0.1771
8.6751	-0.433238	-0.231304	0.0512626	-0.149273	-0.0985564	-0.0851995	0.136089	0.216087	-0.253958	-0.118751	-0.167902	0.118324	-0.351372	-0.182924	0.0625561	0.120012	-0.155021	-0.386638	-0.229981	-0.0299619	-0.167524	-0.175713	-0.134724	-0.0630978
8.67388	0.195163	-0.0237271	-0.0926012	-0.309931	-0.332526	-0.11517	-0.0287485	-0.288952	0.0216791	-0.0669817	0.191437	-0.225028	-0.0371512	-0.0880777	0.0524174	0.1859	-0.0477122	0.0798188	-0.0884796	0.107158	-0.12884	-0.19518	-0.134929	-0.0784691
8.67266	-0.156581	-0.169734	-0.00502475	0.105882	0.0629774	0.101009	-0.134975	-0.0616105	-0.122015	0.0515368	-0.16938	0.10451	-0.404101	-0.0189305	-0.283444	-0.0340577	0.119882	-0.216161	-0.133134	-0.346087	-0.0484052	-0.162286	-0.153663	-0.0706105
8.67144	0.0105394	-0.0309834	-0.0316369	0.0126021	-0.161661	-0.121742	-0.309759	-0.00593261	-0.11473	-0.1484	-0.106155	-0.1485	0.134267	-0.0853347	0.0235683	-0.282627	-0.0883874	0.102537	-0.114637	0.0411062	0.0612817	0.080541	-0.0481569	-0.0388705
8.67022	-0.226856	-0.170497	-0.0234804	-0.160472	-0.216565	0.0625692	0.127657	-0.136977	-0.036596	-0.0270098	0.0775409	0.0718489	-0.259727	-0.240433	-0.33751	-0.00208905	0.254199	-0.166088	-0.0910929	-0.191792	-0.10994	-0.249495	-0.130508	-0.133237
8.669	0.00216371	-0.0328732	-0.0814623	-0.24927	-0.092391	0.0262298	-0.0959589	-0.0421281	-0.190727	-0.0233254	-0.19013	0.0729001	-0.338757	-0.16133	-0.219403	-0.255146	-0.0808455	0.0984467	-0.0222799	-0.1682	-0.0866453	0.153994	-0.0215569	-0.0558938
8.66778	-0.243933	-0.0827919	-0.216964	0.25133	-0.0643719	0.150102	-0.177074	-0.0676093	-0.0199803	-0.0645572	0.036732	-0.0470361	-0.0575643	-0.116994	0.0359615	-0.00980972	0.331747	-0.117354	0.0844377	0.0692869	-0.244734	0.0334364	0.0496325	-0.239595
8.66655	-0.0489802	-0.219955	-0.0103156	-0.162364	-0.176385	-0.125836	-0.0486902	-0.0226544	-0.0302592	0.153177	0.117925	0.0635056	-0.230117	0.103572	-0.098326	0.13033	-0.359073	0.00560825	-0.0304432	-0.30408	-0.0987741	0.205993	-0.0548358	0.20903
8.66533	0.179667	0.306436	-0.0770595	-0.0308181	0.156748	0.0153723	-0.0503796	-0.12304	-0.179625	0.0460372	-0.287922	0.0399504	-0.0654146	-0.104664	-0.272151	-0.19573	-0.139432	-0.128161	-0.332775	-0.0079189	0.0674098	-0.0644919	0.0501218	-0.163814
8.66411	-0.144026	-0.0314829	-0.0120779	-0.102014	-0.14746	0.0205417	-0.106239	-0.0631481	-0.111365	0.0805087	-0.256353	-0.0814001	-0.288265	0.0247607	-0.0676056	-0.130334	-0.199608	-0.0889357	-0.121399	-0.0658235	0.174744	-0.0873413	-0.143237	0.217516
8.66289	-0.0123051	0.100755	0.0721697	-0.214298	-0.120902	-0.0594078	-0.146961	-0.09429	-0.236777	0.126423	0.00843039	-0.0476881	-0.0199716	-0.163132	0.0672189	-0.0853177	0.0428487	0.0222707	0.0714091	-0.106692	-0.0997884	-0.0991953	-0.350719	-0.0861706
8.66167	0.0660704	-0.134214	0.14979	-0.32932	0.100625	-0.142226	-0.100914	0.120789	-0.0108203	-0.0672217	0.0290656	-0.0787112	-0.529913	0.183114	-0.0213309	0.1916	-0.088014	-0.0904167	-0.287637	-0.076367	-0.158525	-0.0210493	-0.0352643	0.00144005
8.66045	-0.0536303	-0.0627697	-0.0319354	0.225844	0.0374887	0.0871395	-0.247123	-0.0289936	0.237173	-0.10817	0.0441678	-0.0409986	0.0393747	-0.0317534	0.0166529	-0.0382964	-0.23591	0.0362534	-0.0776214	-0.0841441	-0.0483511	-0.0658139	-0.0013089	0.186844
8.65923	0.249169	-0.0321296	0.04129	-0.154565	-0.00148817	0.102925	-0.0118321	-0.0843512	-0.043702	-0.296281	-0.145772	-0.0752283	-0.4389	-0.0104346	0.0811199	0.0287779	-0.0834884	-0.231535	-0.0380044	0.0677778	-0.169844	0.197384	0.0123834	-0.295964
8.65801	-0.332315	-0.128402	-0.0328816	-0.151863	-0.0861819	-0.0573504	-0.106163	0.0820653	0.150253	-0.263805	-0.0561585	0.0977809	-0.154231	0.0402302	-0.210864	-0.0923398	-0.221183	0.0685075	-0.104085	-0.0477769	-0.101358	-0.428353	-0.123945	-0.105918
8.65678	0.0754559	0.000562859	-0.224615	-0.0961729	-0.0342416	-0.0618793	0.155571	0.050226	-0.174347	-0.0579695	-0.116036	-0.00186255	0.00804591	-0.0278977	-0.070307	-0.0512432	-0.0859866	-0.443574	-0.0401497	-0.0540168	-0.0247377	-0.0413891	0.0312131	-0.162058
8.65556	-0.125211	0.00956944	-0.129064	-0.403847	0.115311	-0.0405008	-0.199555	0.22488	-0.232914	-0.171018	-0.191103	-0.210397	-0.347048	-0.111114	-0.15494	-0.204955	-0.0437767	-0.211619	-0.158972	-0.0478779	-0.258809	0.0678877	0.0748745	-0.106995
8.65434	-0.0601384	-0.147775	-0.0471485	-0.295344	-0.200127	-0.0149915	-0.0842232	0.133576	-0.182104	-0.178922	-0.10901	0.0544905	-0.377063	-0.0151298	-0.153692	-0.119399	0.0339802	-0.176302	-0.380489	-0.301721	-0.128686	-0.153015	-0.049527	-0.0469269
8.65312	-0.271912	-0.208098	0.0927066	-0.451424	-0.0735437	-0.0556205	-0.0892547	0.285705	-0.225396	-0.109352	-0.463505	-0.111827	-0.329225	0.0912102	0.00509573	-0.264352	-0.120507	0.058146	-0.141057	-0.09234	-0.267229	-0.207592	-0.158728	0.04061
8.6519	-0.0494355	-0.370764	-0.159126	0.0109897	-0.341203	-0.181641	-0.291035	-0.307629	-0.179977	-0.240316	-0.204863	-0.125516	-0.3048	-0.0784451	-0.104806	0.0706113	-0.105031	-0.0452756	-0.0201207	-0.0920507	-0.204776	-0.0583854	-0.133528	-0.0165765
8.65068	-0.229145	-0.0976103	-0.0304339	-0.0274516	0.0555166	-0.109509	-0.212988	0.346755	-0.42891	-0.131956	-0.00822525	-0.0393392	-0.0368167	-0.0904184	-0.0798389	-0.278415	0.0226387	-0.280852	0.0325092	-0.174474	-0.141734	-0.0756982	-0.126934	-0.098282
8.64946	0.176629	0.11484	-0.0711373	0.0792669	-0.188564	-0.11334	-0.00397045	-0.446614	-0.0439479	-0.201193	-0.133117	-0.203042	-0.170264	0.0492673	-0.226733	-0.0595868	-0.109679	-0.180596	-0.136439	0.0044117	-0.0474601	-0.199838	-0.0212332	-0.187023
8.64823	-0.144517	-0.187149	0.00697202	-0.0540649	0.151496	0.0756177	-0.0208248	0.0331945	-0.158157	0.0273267	-0.190792	0.0126197	-0.356774	-0.126635	-0.0076556	-0.107698	-0.208379	-0.278614	-0.2373	-0.121212	-0.171535	-0.0151402	0.105669	-0.210886
8.64701	-0.0271097	-0.130047	-0.256278	-0.185205	-0.11587	-0.254304	-0.174245	-0.157567	0.0652328	-0.111876	-0.0612459	-0.0151269	-0.352213	-0.0764641	-0.198824	0.0953031	0.0159091	-0.0687394	-0.0833076	-0.054333	-0.0649184	-0.058109	-0.128897	-0.312064
8.64579	-0.360465	-0.345306	-0.16357	0.0359647	-0.363692	-0.0536465	-0.0918338	0.0216931	0.0114115	0.0188718	-0.000755265	-0.0205479	-0.269241	-0.123119	-0.261694	-0.199822	-0.121312	-0.13316	-0.240783	-0.165231	-0.145289	0.136462	-0.119908	-0.299387
8.64457	0.0910515	-0.0713107	-0.213585	0.0346149	-0.0706267	-0.0911441	-0.0504809	-0.0165462	-0.595236	-0.00367149	-0.139982	-0.111063	-0.502463	-0.1589	-0.0297535	-0.0799648	-0.0528114	-0.403275	-0.00027901	-0.297579	-0.131861	-0.0729805	-0.0748332	-0.010485
8.64335	-0.210979	-0.18422	0.057134	0.033563	-0.286911	0.0103323	-0.0353885	-0.0475015	0.0495237	0.0955903	-0.00669287	-0.214739	-0.123125	-0.132054	-0.319482	-0.116325	-0.152323	-0.00621001	-0.371279	0.0116264	-0.126514	-0.100265	-0.0288724	-0.252299
8.64213	0.0471726	-0.135727	0.0367944	0.0328326	0.0433121	-0.0613431	-0.189635	0.0847835	-0.448923	-0.188675	-0.202965	-0.0234064	-0.220174	-0.10479	-0.152067	-0.0725209	0.0276206	0.0625028	-0.200863	-0.137006	-0.164722	0.0396652	0.0352011	0.0674633
8.64091	-0.155385	-0.14127	-0.153653	0.0324227	-0.177181	-0.0255413	-0.109721	0.259552	0.0600922	-0.0401675	-0.172009	-0.109699	-0.0778652	-0.237621	-0.102262	0.0286967	-0.0594903	0.131	0.0645962	0.0263589	-0.052001	0.0161443	0.0862337	-0.0720117
8.63969	-0.000981865	-0.207539	-0.138129	-0.285704	-0.000890391	-0.0934231	-0.185917	-0.132239	-0.290116	-0.124884	-0.0149249	0.142188	0.0254377	0.0933611	-0.0927856	0.0833232	0.0891224	0.420594	0.00789557	0.0780456	0.161015	-0.227259	0.109584	0.0297402
8.63846	0.0351221	0.0441696	-0.15478	-0.198645	-0.342092	0.199072	-0.085471	0.360271	0.158627	0.0792267	-0.0345597	-0.0241266	-0.0138083	0.094141	0.28044	-0.0434634	0.13203	0.20158	0.273048	0.0843898	0.0488709	-0.151841	0.456035	0.0116952
8.63724	0.0742786	-0.0389337	-0.00759286	-0.0169258	-0.377476	-0.0219979	0.0700708	0.0752737	-0.227636	0.199037	0.19404	-0.0216788	0.119791	0.0788128	-0.0270774	0.0870839	0.156912	0.186214	0.19462	0.276139	0.135113	0.0681126	0.161471	0.316347
8.63602	0.349603	0.198432	0.126871	-0.050236	-0.0104588	0.164119	0.273149	-0.0522155	0.145998	0.314577	0.138295	-0.149448	-0.201781	0.0565256	0.1391	0.313932	0.032601	0.0975987	0.231363	0.117706	-0.0450798	0.14866	0.119625	0.087713
8.6348	0.0978167	0.169508	0.265548	0.179587	0.0412028	-0.0131648	0.0263283	-0.0731189	0.27348	0.263659	0.448331	-0.124567	-0.145837	0.506908	-0.02897	0.101678	-0.0835237	0.0239294	0.370814	0.0461659	0.109866	-0.118906	0.126295	0.106807
8.63358	0.0966158	-0.0756414	0.150357	0.10869	0.00269548	0.0800249	-0.0156807	0.0895791	-0.131813	-0.247295	0.315	-0.0205736	0.159651	-0.0246631	0.0595519	0.0151845	0.0247399	-0.190719	0.113036	-0.0961286	-0.0511526	-0.0592324	-0.0824474	-0.00371703
8.63236	-0.0107098	-0.019373	0.139523	-0.323049	-0.0808463	0.058791	-0.241515	-0.0512771	-0.208996	0.144819	0.213801	0.110903	-0.0969408	0.0492446	-0.0904116	0.0954174	-0.130657	0.0886812	0.192698	-0.164327	-0.064954	0.181832	-0.0253689	-0.0170062
8.63114	-0.253944	-0.0585771	0.131448	0.044427	-0.0141956	-0.0146002	0.223453	-0.35902	0.0950479	-0.202156	-0.301185	-0.254029	-0.0111954	-0.0878715	-0.219363	-0.0594994	-0.25234	-0.103605	0.0911586	-0.149877	-0.0411913	-0.0410951	-0.101731	0.133955
8.62991	0.305383	-0.0193743	-0.000194968	0.0191061	-0.244825	-0.0806806	-0.0176336	0.292346	0.00716402	0.104391	-0.0643327	-0.024206	-0.296824	-0.0771509	-0.0854898	-0.0482577	-0.0116615	-0.078078	0.0495399	-0.00105774	-0.242043	0.0339224	-0.213006	0.130011
8.62869	-0.0740939	-0.198826	0.072667	-0.369678	0.0642101	0.0323157	-0.187581	-0.0375655	-0.0760501	-0.283842	-0.0287814	-0.172304	-0.0599364	-0.0483141	-0.0713021	-0.213155	-0.164693	-0.166338	0.0898416	-0.107939	-0.291431	-0.281273	-0.0250321	-0.0156372
8.62747	-0.0221907	-0.0878178	-0.0975246	-0.231889	-0.147963	-0.0769427	-0.0108213	0.0212029	-0.16001	-0.0662775	0.00485319	0.0156193	-0.497777	-0.175616	-0.0492917	-0.238305	-0.100135	-0.188431	-0.30083	-0.184743	-0.162789	-0.156922	-0.0983992	-0.203836
8.62625	-0.0853788	-0.267682	0.085223	-0.237039	-0.298385	-0.0706673	-0.163445	-0.16473	-0.0911611	-0.154051	-0.372437	-0.174633	-0.236145	-0.0911328	0.0191194	-0.0600213	-0.0660289	0.0550766	-0.0640302	-0.0748762	-0.171631	-0.174894	0.0126585	-0.026984
8.62503	-0.134384	-0.133347	-0.0306227	0.0180982	0.0501787	-0.149801	-0.152531	-0.023838	-0.151322	-0.139389	0.0675079	-0.0406541	-0.151865	0.0269392	-0.27223	-0.135588	-0.48953	-0.290687	-0.262367	-0.146343	-0.07935	0.0708771	-0.0580317	-0.208399
8.62381	-0.20423	-0.124347	0.0107486	-0.367908	-0.181477	0.100196	-0.0011648	-0.189342	-0.160402	-0.132644	-0.189005	0.0630149	-0.0642219	-0.171316	-0.226964	-0.0912911	0.0439472	0.00891532	-0.0900387	-0.040773	-0.0431398	-0.340312	-0.164153	-0.0737779
8.62259	-0.00776653	-0.0128407	0.0358106	0.153772	-0.219151	-0.131213	-0.188376	-0.261481	-0.14246	-0.219526	-0.110872	0.0501928	-0.232027	-0.115084	-0.315219	-0.206057	-0.236906	-0.147419	-0.093369	0.0443674	-0.0199045	-0.0472793	0.0536484	-0.361207
8.62137	-0.355759	-0.056053	0.0337606	-0.214168	-0.059849	-0.0782952	-0.15037	0.0334551	-0.214341	-0.049476	-0.309315	-0.0380515	-0.14679	-0.273481	-0.0979531	-0.064153	-0.0562302	-0.0226827	-0.130244	-0.209031	-0.332457	-0.178949	-0.197672	-0.0720972
8.62014	-0.211229	0.00842531	-0.132249	-0.0775262	-0.204546	0.0188687	-0.131807	-0.0907131	-0.173235	-0.197492	-0.170722	-0.123772	-0.324423	-0.224128	0.018483	-0.234951	-0.0202364	-0.0246327	-0.41654	-0.0440022	-0.0953885	0.111199	-0.075836	0.128339
8.61892	-0.198122	-0.30752	-0.137272	-0.286141	-0.0158305	0.0381259	-0.224735	-0.0631899	-0.210224	-0.100712	-0.0536734	-0.163369	-0.34804	-0.102986	-0.22325	-0.134721	-0.0474809	-0.223643	0.0637865	-0.349072	-0.120223	-0.238897	-0.265209	-0.195511
8.6177	-0.129458	0.199349	-0.181451	-0.215798	-0.278711	0.0482504	-0.345212	-0.22044	-0.140347	-0.083336	-0.163839	-0.0243504	-0.288313	-0.239069	-0.0140453	0.0132933	-0.0816104	-0.0583276	-0.0743509	-0.0698767	-0.127481	-0.141442	0.128043	-0.419732
8.61648	0.0698252	-0.288983	-0.170213	0.24765	-0.166345	-0.104404	-0.0609983	-0.300018	-0.247885	0.0352515	-0.33405	-0.194743	-0.485706	-0.0183823	-0.457855	-0.0290912	-0.0652346	0.0517654	-0.0534071	-0.128558	-0.143027	-0.0889287	-0.193819	-0.127128
8.61526	0.0933742	0.159041	-0.267755	-0.163725	0.141954	-0.196841	-0.128691	-0.145957	0.173779	-0.127515	-0.149301	0.141957	-0.371273	-0.117053	0.0422448	-0.203911	-0.245196	-0.163684	-0.188381	0.115915	-0.226886	0.152915	-0.0424291	0.159392
8.61404	0.0512961	-0.357463	-0.0327634	0.138351	-0.349397	-0.0695242	-0.0697221	-0.348798	-0.135453	-0.0612804	-0.209121	-0.26739	-0.403909	-0.0499875	-0.141187	0.192943	-0.0947911	-0.220295	-0.173509	-0.213372	-0.0669381	-0.334589	-0.00723874	-0.134751
8.61282	-0.170941	0.1114	-0.0793852	-0.0850562	-0.0940737	-0.125483	-0.138504	-0.0683548	-0.191616	-0.304674	-0.0534565	0.0546144	-0.204429	-0.147595	-0.153842	-0.22246	-0.242085	-0.103292	-0.135784	-0.209289	-0.305069	-0.251238	-0.00308068	0.128179
8.6116	-0.20544	-0.263926	0.0607663	-0.164434	0.119806	-0.0307968	-0.200894	-0.0840511	0.00427584	-0.0858627	-0.00451276	-0.160813	0.0265498	-0.136872	-0.0875385	-0.00384069	-0.163687	-0.170144	-0.252165	-0.0882477	-0.133856	-0.114491	0.0854812	-0.0604099
8.61037	0.153056	-0.0506367	-0.150184	-0.210854	-0.0422677	-0.0166846	-0.23963	-0.103013	-0.201548	-0.310535	-0.212616	0.0452858	-0.07097	-0.102735	-0.243132	-0.0244447	-0.212999	-0.157151	-0.0670195	-0.0676151	-0.0765138	-0.0699022	-0.0594313	-0.18808
8.60915	-0.247125	-0.121011	0.104444	-0.168225	-0.0879001	-0.185371	-0.120609	-0.0837295	-0.223327	-0.124209	-0.112757	-0.0587926	-0.342992	-0.0482196	-0.0561441	0.043157	0.0504397	-0.100109	-0.0466737	-0.0201416	-0.060322	-0.0351867	-0.07988	0.0409573
8.60793	-0.226528	-0.197888	0.0868648	-0.00413393	-0.17836	-0.0516629	-0.00972876	-0.0785199	0.00725118	-0.0399279	-0.052721	0.0053279	-0.0732391	-0.0619338	-0.0388557	-0.0242694	0.171353	-0.0303606	-0.0877551	-0.00927968	-0.198007	-0.0673215	-0.0573345	0.00182303
8.60671	0.0992421	0.0336807	-0.0637137	0.102116	-0.0861964	0.176601	-0.120245	-0.00973782	-0.0635786	0.0178317	-0.0989482	0.0640989	-0.338548	-0.0276516	-0.0319585	0.00901326	-0.220271	0.0678973	-0.244125	-0.0617156	-0.112901	-0.0152873	0.0739446	-0.166042
8.60549	-0.0345104	-0.0650954	0.1147	0.0717146	-0.0572829	-0.130958	-0.0458139	0.0466576	-0.0789623	-0.0533302	0.170253	-0.201583	0.00711947	0.107826	-0.0914281	0.066103	-0.0181724	-0.107152	-0.0773159	0.0609519	-0.249591	-0.121613	0.150574	0.112914
8.60427	-0.0165457	0.187913	-0.0115431	-0.247681	-0.129674	0.129937	0.0286136	0.180104	-0.235943	0.150367	-0.157729	-0.0135942	-0.395575	0.162531	-0.0267704	-0.17466	-0.0168066	0.00289008	-0.0656959	-0.132436	-0.206632	0.0676706	0.0269363	0.0826174
8.60305	-0.122653	-0.1109	0.104395	0.188513	0.156441	-0.0119421	0.0755354	0.125761	0.200092	-0.0708213	0.200262	-0.0884947	-0.107753	-0.0328236	0.133075	-0.0695421	0.124261	-0.194606	-0.176877	0.143778	-0.165495	-0.00105197	-0.217657	-0.30087
8.60182	0.0973407	-0.00615115	0.14561	-0.171503	0.157053	0.133007	-0.186755	-0.00437341	-0.262988	-0.1293	0.0156348	-0.00710914	-0.415064	-0.0958721	-0.186338	-0.120209	-0.174325	0.0396821	0.0177156	-0.12715	-0.106011	-0.0582363	0.183643	0.0883114
8.6006	0.0330143	-0.150974	0.0950554	-0.339571	-0.184115	0.0808549	-0.0978679	-0.0142994	-0.098748	0.025041	0.328398	-2.82494e-05	-0.0811827	-0.0783705	-0.102673	-0.0378855	0.0221769	-0.138985	-0.0142956	0.0465454	-0.116897	-0.0399864	-0.102569	-0.0862339
8.59938	-0.0764706	0.153925	-0.0336692	-0.0372225	0.0377197	-0.0302089	0.0725758	0.369154	-0.224502	0.0155923	-0.112417	-0.137207	-0.148813	-0.12413	-0.274368	-0.00953703	0.137362	0.0246609	-0.0706731	-0.118183	-0.11545	0.00671514	0.00192639	-0.138268
8.59816	-0.0920131	-0.00637465	-0.114375	-0.095077	-0.320893	-0.027897	0.0128932	-0.131576	-0.193504	0.106984	-0.0284496	0.0588579	-0.203477	-0.0739533	0.0140803	-0.130495	0.0018094	0.0615882	-0.067023	0.143841	0.0148216	-0.229185	-0.0562111	0.0332137
8.59694	-0.158343	-0.0698751	0.0868107	0.138518	0.014522	-0.0671364	-0.0649419	0.314391	-0.00938985	0.0645788	-0.200605	-0.141897	-0.0542972	-0.041552	-0.121755	-0.0187102	-0.176466	-0.0616257	0.0852822	-0.124642	0.0107566	-0.123295	0.0378691	-0.168651
8.59572	0.0109108	0.0542071	-0.13443	0.167024	-0.190538	0.109123	-0.218372	-0.0923106	0.038406	0.0130578	0.0523542	-0.078262	-0.100806	0.0337379	0.063746	0.0750832	-0.0943882	-0.155932	0.0623674	-0.00879489	-0.117105	-0.056565	0.194958	0.0961967
8.5945	-0.0570617	0.0675775	0.00461507	0.00600646	-0.0592667	0.131755	0.0239238	0.497767	0.259901	-0.0358187	-0.245671	-0.0478617	-0.0991524	-0.0267187	-0.0326756	-0.10201	0.0863644	-0.264423	-0.149407	-0.0843439	-0.0733633	0.142215	0.134999	-0.112237
8.59328	-0.199318	-0.0145815	0.0971334	-0.0869462	-0.0225127	-0.142353	-0.030011	0.0328375	0.0496264	-0.024131	0.0185308	0.0574747	-0.219988	0.189785	-0.109813	0.000681317	-0.223984	0.0941074	-0.158066	0.147881	-0.0856158	-0.0568077	0.134249	-0.0777289
8.59205	-0.0568558	-0.333715	-0.241852	-0.268003	-0.165692	-0.0224588	-0.15181	0.136422	0.0599967	0.0106778	-0.144079	-0.101735	0.095316	-0.0276577	0.00728589	-0.133795	-0.0485902	0.123111	-0.10127	-0.448814	-0.112207	-0.160952	-0.160168	-0.0999913
8.59083	0.117247	-0.132968	0.180458	0.117074	-0.183678	-0.096518	-0.0943994	0.201159	-0.270832	0.0414762	-0.00942866	-0.119047	-0.38556	0.107681	-0.0494732	-0.0546105	-0.196703	-0.226434	0.156627	0.0670308	-0.110848	-0.100686	-0.115055	-0.15478
8.58961	-0.048292	-0.0441665	-0.0462156	-0.127098	-0.265528	-0.0124694	-0.151567	-0.0268671	0.105547	-0.283921	-0.107355	0.00856603	-0.192224	-0.0900998	0.153106	-0.149578	0.0271191	-0.00799777	-0.230137	0.00925981	-0.0972168	-0.00338438	-0.0364307	0.118867
8.58839	0.0443043	-0.159822	-0.0220966	-0.176251	-0.150184	0.0621951	0.176802	0.0688021	-0.31207	0.0464575	-0.10493	0.112649	-0.114236	-0.0121896	-0.0623099	-0.315405	-0.0387883	-0.0151082	-0.0452162	0.0168479	-0.0202647	-0.120622	-0.141333	0.076978
8.58717	-0.0294982	-0.111607	-0.0231212	-0.0541289	-0.0939577	-0.0404326	-0.330523	-0.0242688	-0.141874	-0.00972585	-0.0702291	0.0634462	-0.139897	0.0321528	-0.187949	0.196363	-0.0315405	-0.120476	-0.164114	-0.209007	-0.0562286	-0.150866	0.00733541	-0.0477239
8.58595	-0.0536162	-0.418511	-0.116509	0.0797926	-0.0537482	-0.0202007	0.0493873	-0.0543266	-0.130974	-0.128695	-0.0375964	-0.0240602	-0.161058	-0.189266	-0.0574368	-0.0160834	-0.339766	-0.10986	0.179151	-0.0941163	-0.239127	-0.151082	-0.177778	-0.139181
8.58473	-0.222471	0.38418	-0.160305	-0.207409	-0.0493095	0.160616	-0.360928	0.140114	0.182224	-0.145926	-0.136475	-0.0947448	-0.145872	-0.30253	-0.189693	-0.0106906	-0.106176	-0.16665	-0.0511335	-0.122374	-0.274681	-0.00618949	0.0836193	-0.031516
8.5835	-0.18132	-0.126516	-0.117838	-0.0203557	-0.322483	-0.195942	0.104134	-0.18068	-0.37261	-0.350816	-0.187491	-0.0111507	-0.0508446	-0.110891	-0.163481	-0.174298	-0.0710789	0.0342566	-0.0603056	0.0278191	-0.0369189	-0.0427996	-0.149214	-0.124634
8.58228	-0.329534	0.119471	-0.0428288	-0.114427	-0.0162223	-0.0485271	-0.255819	0.145522	-0.00268353	0.095402	-0.156891	-0.146228	-0.158115	-0.0553344	-0.175577	-0.24065	-0.0557233	-0.010212	0.0992917	-0.11463	-0.138113	0.0483556	4.40942e-05	0.00401816
8.58106	-0.0288199	-0.0132503	-0.0611145	-0.0384152	-0.0320668	-0.0992257	-0.0746835	-0.212163	-0.302952	-0.166406	0.101744	-0.227932	-0.261801	0.0229139	0.00154674	-0.00779529	-0.0918125	-0.126286	-0.192116	0.00523248	0.0329728	-0.117381	0.0278737	-0.0315877
8.57984	-0.16689	-0.23787	0.0911269	-0.289639	-0.210252	-0.117297	-0.0880572	-0.141739	-0.0833727	-0.111743	-0.256578	-0.287047	-0.30774	-0.0580362	0.070652	-0.157605	-0.0758006	-0.0286995	-0.195592	0.0489406	-0.264221	-0.0566194	-0.128753	-0.0453681
8.57862	0.0146971	0.0305795	-0.0830709	-0.125759	0.0358259	-0.13429	-0.109619	-0.0802155	0.0584918	-0.0165945	0.0325342	0.081032	-0.184441	0.0159081	-0.209133	-0.042404	-0.0953377	-0.263806	-0.00944186	0.0466714	-0.0657959	0.0787417	-0.0557367	-0.295048
8.5774	0.0299521	0.170759	0.00152143	-0.421934	-0.0901186	-0.135912	0.108958	0.205374	0.18045	-0.0646207	-0.178941	-0.0129791	-0.190324	-0.106725	-0.0236341	-0.035566	0.0299264	0.0893259	0.107432	-0.323235	-0.0263114	-0.151478	-0.103983	-0.325388
8.57618	0.010808	-0.202824	-0.08328	0.00197312	-0.102899	-0.0231921	-0.251959	-0.32899	-0.234698	-0.0805358	0.0688075	0.0157086	-0.31095	-0.0941479	-0.139956	0.0233057	-0.205621	-0.0807609	-0.210972	0.0199994	0.0256951	0.0149252	0.107805	-0.0139356
8.57496	-0.225225	0.188527	-0.148764	-0.115158	-0.00496863	-0.175666	0.127604	-0.265317	-0.0141625	-0.107106	-0.0511208	-0.0233448	-0.167427	-0.162849	0.0473171	0.0737204	-0.211067	-0.0537378	0.0618214	-0.0877053	-0.113168	-0.173935	-0.0138943	-0.208576
8.57373	-0.0825763	-0.113867	-0.040861	-0.165328	-0.107278	-0.0170776	-0.170563	-0.14317	0.195432	0.0487529	-0.0922266	0.0401877	-0.157671	-0.0380266	-0.0529376	0.0300195	-0.204861	-0.189745	-0.0946153	0.0564568	-0.0545695	0.00398643	-0.00678045	-0.00595223
8.57251	-0.095997	-0.294372	-0.119623	0.0902118	-0.243528	0.0551299	0.123592	-0.433049	-0.288534	-0.297238	-0.147152	-0.195877	-0.403904	0.041762	-0.0232918	-0.236324	-0.104574	-0.144024	0.0495605	-0.121518	-0.0960382	-0.365347	-0.0100605	-0.1428
8.57129	-0.12419	-0.0424671	0.11711	-0.140668	-0.102494	-0.0124345	-0.1778	-0.119466	-0.0874657	-0.0751244	0.0282849	0.0163758	-0.134309	-0.154878	-0.197463	-0.0137328	-0.0886218	-0.147617	-0.0584392	0.0174417	0.00723965	0.0892165	-0.0209382	-0.027919
8.57007	-0.0924678	-0.0870096	-0.079273	-0.107391	-0.0776922	-0.0959538	0.0916721	-0.0141932	-0.26891	-0.205174	-0.345522	-0.185988	-0.307088	-0.0587485	-0.123617	-0.152639	-0.357653	-0.00462066	-0.0529685	-0.156102	-0.131935	-0.195823	-0.0552126	-0.206334
8.56885	0.124874	0.117458	-0.0490992	-0.243014	0.0277744	-0.0856493	-0.0240673	0.0978036	-0.0828414	0.0865176	-0.0856994	-0.126167	-0.0032218	-0.138671	-0.134444	-0.100436	-0.0796666	-0.137808	-0.275118	-0.226285	-0.222665	-0.0618438	0.0490725	-0.0463402
8.56763	-0.109423	-0.187397	-0.130272	-0.431425	-0.236975	0.0796106	-0.142879	-0.155131	-0.066319	0.0441154	0.00293207	-0.0781928	-0.401204	-0.0443339	-0.0479641	-0.0694201	-0.0932244	-0.251472	-0.192624	-0.145709	-0.170297	-0.235482	-0.153332	-0.0746042
8.56641	-0.117552	0.0392287	-0.0064674	-0.189455	-0.288999	-0.145944	-0.083328	0.135077	-0.164043	-0.0925663	-0.0750955	-0.00995441	0.0711003	-0.134739	-0.273035	-0.159111	0.0730629	-0.168929	-0.244125	-0.0588094	-0.0124122	-0.0972571	-0.0643837	-0.0406604
8.56518	-0.131906	-0.070987	-0.0194013	-0.166044	-0.143675	0.112834	-0.261816	0.0736742	-0.297307	-0.34327	-0.374	0.0632586	-0.278956	0.046062	-0.0133273	-0.170394	-0.0485654	-0.142878	0.0140085	-0.0198272	-0.0790331	-0.286831	-0.28782	-0.194315
8.56396	0.188273	-0.354841	-0.0517324	-0.408903	-0.325664	0.0218317	-0.152777	-0.0546894	-0.133773	-0.175312	-0.171696	-0.204877	-0.263806	-0.222511	-0.249581	-0.14637	-0.116348	-0.269095	-0.0947634	0.0284705	-0.146401	-0.29901	-0.0528359	-0.187128
8.56274	-0.400543	0.0531642	-0.0621205	-0.173887	-0.0305431	0.0847954	-0.186511	-0.255864	-0.236593	-0.0928279	-0.0894515	-0.125849	-0.239032	-0.126943	-0.439642	-0.0379114	-0.0754442	0.0786856	-0.203385	-0.39831	-0.160245	0.11846	-0.227396	-0.310644
8.56152	-0.0399112	-0.279902	-0.250284	-0.0165988	-0.134125	-0.166132	-0.101852	-0.0518784	-0.180885	-0.241299	-0.0678053	-0.150691	-0.306501	0.0447935	-0.0487825	-0.105402	-0.22183	-0.0663511	-0.0161543	-0.0733487	-0.287203	-0.132087	-0.0859856	-0.0169686
8.5603	0.000151531	0.274356	-0.024759	-0.00794505	-0.19283	0.0983229	0.12731	-0.170358	-0.508756	-0.0957374	0.118661	-0.182019	-0.371685	-0.161658	-0.0972983	-0.165997	-0.0777845	-0.181844	-0.20427	-0.238456	-0.171759	-0.248431	-0.175935	-0.149705
8.55908	-0.259638	-0.238191	-0.236155	-0.112617	-0.247655	-0.182062	-0.010991	-0.317364	-0.362519	-0.0146836	-0.196112	-0.0566599	-0.409481	0.00728647	-0.388562	-0.0232639	-0.39878	-0.192722	-0.424386	-0.201154	-0.221124	-0.114528	-0.213074	-0.113998
8.55786	-0.0467386	-0.129874	0.027562	-0.0280591	0.0633209	-0.0472623	-0.0948293	-0.0577184	-0.217714	-0.0885501	-0.155703	-0.264256	-0.421964	-0.0315172	-0.249008	-0.171568	-0.0932952	-0.112018	-0.186557	-0.126471	-0.379583	-0.174184	-0.0586011	-0.202726
8.55664	0.027252	-0.0386176	-0.15107	-0.273686	-0.126757	-0.30169	-0.204494	0.0768601	-0.365776	-0.19005	-0.237771	0.0392758	-0.122828	0.00169196	0.0424348	0.0214032	-0.176442	-0.160078	-0.159087	-0.089722	-0.230997	-0.0872395	-0.0838534	-0.344608
8.55541	-0.152132	0.011393	-0.12554	-0.206269	-0.401223	0.0446473	-0.200147	-0.14407	-0.215803	-0.117065	-0.0820601	-0.236621	-0.454203	-0.262562	-0.275997	0.0350989	-0.19216	-0.0353478	-0.344925	-0.124986	-0.395138	-0.198549	-0.219859	-0.0952226
8.55419	0.218913	-0.197687	-0.159101	-0.232155	-0.133119	-0.244065	-0.0404539	-0.117692	-0.36072	-0.195685	-0.00860464	-0.0954788	-0.549107	-0.0144835	-0.256585	-0.11235	-0.130018	-0.172022	-0.147183	-0.256622	-0.232962	-0.00539544	-0.0787549	-0.163617
8.55297	-0.142136	-0.253808	-0.1875	-0.142683	-0.389543	0.00723658	-0.161925	-0.0626835	-0.338123	-0.170409	-0.415083	-0.248101	-0.160432	-0.140306	-0.241992	-0.108403	-0.278198	-0.022512	-0.234073	-0.189517	-0.100066	-0.194356	-0.347007	0.105065
8.55175	-0.131055	-0.264156	-0.0586768	-0.0346922	-0.176597	0.019914	-0.134354	-0.0788351	-0.118426	-0.316338	-0.268176	-0.0997859	-0.371643	-0.302079	-0.184083	-0.283243	-0.0240366	-0.133027	-0.164467	-0.112103	-0.169825	-0.211027	-0.145366	-0.401234
8.55053	-0.117385	-0.160838	-0.223062	0.196071	-0.366883	-0.00728249	-0.18701	0.050871	0.0775857	-0.25865	-0.287326	-0.11961	-0.35879	-0.167959	-0.387856	-0.322812	0.124857	-0.233785	-0.181515	-0.394891	-0.245998	-0.309521	-0.151102	-0.0273413
8.54931	-0.354622	-0.125694	-0.12237	0.0197271	-0.219274	0.135292	-0.226249	-0.0829895	-0.222856	-0.237216	-0.037306	-0.0619192	-0.207061	-0.183328	-0.371826	-0.112193	0.20766	-0.179412	-0.268635	-0.119844	-0.277729	0.0303947	-0.103357	-0.0137949
8.54809	-0.106582	-0.253449	-0.208296	0.453733	-0.236802	0.24971	-0.308356	-0.318476	0.0142958	-0.158212	-0.30998	-0.346297	-0.200736	-0.271261	-0.296638	-0.0951169	0.377662	-0.282957	-0.147192	-0.477195	-0.239542	-0.168733	-0.0191422	-0.274253
8.54686	-0.00372387	-0.0944265	-0.105138	0.838031	-0.0620087	0.553171	-0.267075	-0.04083	0.569847	-0.431574	-0.329806	-0.0706483	-0.0220355	-0.106352	-0.292474	-0.199257	0.393655	0.0539688	-0.416728	-0.0300276	0.0710695	-0.106601	0.0629831	0.0201899
8.54564	-0.115307	-0.0544213	0.0392762	0.919615	-0.128323	0.615434	-0.415409	-0.172025	1.06643	-0.140017	-0.15689	0.133044	-0.0484712	-0.170789	-0.191386	-0.0478756	0.632409	0.213617	-0.0603074	-0.128645	0.171703	-0.224971	0.178785	-0.00926618
8.54442	-0.330845	0.0794065	-0.241749	0.714256	-0.14356	0.565888	-0.378207	-0.172433	1.24889	-0.0547916	-0.18651	0.403619	0.429076	-0.171355	-0.207565	-0.400578	0.653974	0.0316046	0.270782	-0.143854	0.458213	-0.162159	0.311314	0.0735951
8.5432	-0.392461	-0.192099	0.0408329	0.653589	0.454343	0.641775	-0.479857	-0.105072	1.47582	-0.270929	-0.15245	0.184024	0.0125595	-0.213841	-0.0148885	-0.0624831	0.712916	-0.0336187	0.447481	0.131459	0.363573	0.191899	0.378313	-0.0989051
8.54198	-0.123913	0.119986	0.0423034	0.928362	0.714639	0.728642	-0.0467249	-0.227331	1.96362	0.0529766	-0.305974	0.310175	0.380566	-0.0581047	0.219975	-0.226261	0.379671	0.397534	0.293108	0.306474	0.53739	0.0386765	0.551522	0.478069
8.54076	-0.282137	0.419457	0.22888	0.486829	0.671179	0.760323	0.00414486	0.148192	2.23348	0.647189	-0.171456	0.344754	0.486612	-0.13474	0.891824	0.346934	0.157937	0.228652	0.626905	0.556978	0.386671	0.208218	0.610716	0.373307
8.53954	-0.193473	0.14681	0.37138	0.642055	0.876646	0.342985	0.00493644	0.151318	2.08826	0.855116	-0.223585	0.545499	0.335833	0.0902146	0.815467	0.232823	-0.0115284	0.0687947	0.628359	0.684422	0.809451	0.407621	0.436917	0.283646
8.53832	0.162777	0.273179	0.573971	0.0602869	0.897471	0.37892	0.123201	0.569034	1.68002	1.39902	0.0579118	0.400439	0.180668	0.310908	1.50565	0.53057	-0.0800749	-0.163716	0.682753	0.532455	0.354378	0.416565	0.656668	0.400524
8.53709	0.621002	0.361356	0.455624	0.0149889	1.00417	0.0829246	-0.00052323	0.924978	1.36813	1.39783	0.169216	0.49076	0.20718	0.366359	1.16077	0.630736	-0.067531	-0.202311	0.56209	0.898898	0.451702	0.372847	0.458527	0.21239
8.53587	0.914392	-0.140225	0.701603	-0.0890561	0.633552	-0.0657875	0.364711	1.70482	0.816374	1.54187	0.515535	0.17522	0.0162568	0.699496	1.62911	0.943334	-0.073425	-0.219659	0.475407	0.673144	0.0452479	0.357903	0.184925	0.196234
8.53465	0.985102	0.378574	0.895767	-0.230286	0.451788	-0.0605567	0.3636	2.64433	0.634653	1.3776	0.816226	0.312557	-0.075619	1.15446	0.744133	0.823249	-0.167718	-0.319915	0.392843	0.853361	-0.0415696	0.203999	0.120381	0.172135
8.53343	0.753309	-0.216553	0.818005	-0.516101	-0.0206664	-0.245307	0.722893	2.7361	0.237889	1.20633	0.875672	-0.0498631	-0.244056	1.32362	0.938957	0.986379	-0.261094	-0.122402	0.231634	0.48348	-0.150417	-0.166745	0.0695067	0.0413817
8.53221	0.77682	0.1474	0.477318	-0.528072	-0.114821	-0.292322	0.75758	3.86002	-0.300554	1.04046	1.25967	-0.128534	-0.462402	1.85798	0.476933	1.22736	-0.198286	-0.400611	0.0382311	0.44267	-0.257603	0.0160912	0.0805252	-0.079153
8.53099	0.80356	-0.285173	0.128517	-0.297505	-0.182012	-0.325889	0.88351	4.65819	-0.520796	0.463592	1.16048	-0.139085	-0.773175	1.85219	0.405676	1.38346	-0.125908	-0.149337	-0.0668286	0.00270272	-0.291557	-0.341957	-0.407165	-0.401188
8.52977	0.681575	-0.226843	0.349617	-0.291577	-0.238115	-0.124054	1.37011	5.07813	-0.618425	0.079194	1.07369	-0.117081	-0.655774	1.96816	0.0196113	1.1515	-0.512151	-0.226604	-0.159735	-0.279028	-0.398863	0.0502708	-0.049242	-0.121069
8.52854	0.0210788	-0.375947	0.221637	-0.187423	-0.380462	-0.275541	1.21935	4.34567	-0.144948	0.117235	0.917369	0.153868	-0.541458	1.84913	-0.0384791	1.6103	-0.186211	-0.0603761	-0.268088	-0.151971	-0.259435	-0.20477	-0.080239	-0.493509
8.52732	-0.247024	-0.667494	-0.116779	-0.247677	-0.389907	-0.317225	1.21009	3.71123	-0.0603864	0.138264	0.739212	0.557945	-0.607594	1.57969	0.569392	1.48208	-0.383619	0.0308493	-0.259293	-0.0472474	-0.234779	0.00766931	0.211498	-0.160843
8.5261	-0.201763	-0.158549	-0.0512056	-0.160443	-0.110289	-0.154423	1.23851	3.55555	0.931404	0.812838	0.683419	0.467379	-0.380854	1.09134	0.765807	0.879672	0.0795456	-0.0809709	-0.305237	0.114651	-0.27058	0.0185217	0.214876	-0.164012
8.52488	0.528498	-0.106435	-0.0478167	-0.412659	0.237777	0.209367	1.02483	2.69688	1.25269	0.938555	0.991301	1.16812	-0.0654281	0.915059	1.31608	0.864655	-0.149556	0.512682	0.0526246	0.227325	0.138083	0.524522	0.702118	-0.0234341
8.52366	0.971195	0.468418	-0.152345	-0.384596	0.989259	0.724892	0.722626	2.70387	1.8658	0.989381	1.02655	1.06268	0.796869	0.889224	1.5995	0.62674	0.272932	0.759114	0.393039	0.716576	0.368534	0.87715	0.808783	0.411213
8.52244	0.986607	0.630034	0.0335018	0.34751	0.831784	1.00091	0.518894	2.539	1.97125	1.39458	1.48895	0.853833	1.02377	0.861419	1.77004	0.831367	0.797615	1.2913	0.779377	0.926743	0.669863	1.11583	1.24697	0.821381
8.52122	1.42404	0.639933	0.178252	0.450037	1.38844	1.04457	0.586785	2.44001	1.90638	1.13952	1.56166	0.843707	1.22005	0.588235	1.07042	0.72818	1.21512	1.69345	0.925788	1.33843	0.808493	1.3678	1.32437	1.05565
8.52	2.17977	1.39607	0.291131	1.13202	1.90411	1.31569	0.507417	2.00479	1.54847	1.00024	2.09749	0.722198	1.68418	1.17312	1.31983	1.46194	1.13809	1.8959	1.52508	1.22263	1.17303	1.83907	1.69031	1.37138
8.51877	1.40523	1.52192	0.587138	1.30564	1.61369	1.40536	0.936521	1.87239	1.38919	0.692375	1.81258	0.711011	1.96828	1.30086	0.732296	1.38678	1.62848	1.92912	1.29801	1.02325	1.20634	1.37618	1.22404	1.8488
8.51755	1.24453	1.32746	0.553029	1.83024	1.4246	1.10846	1.16911	1.44819	1.2055	0.738224	1.62333	0.425715	0.995469	0.984435	0.5686	0.953766	1.52184	1.16443	1.60768	1.06226	1.18274	1.33717	0.996222	1.62851
8.51633	1.11283	1.62762	1.00982	2.18677	1.31034	1.09512	0.937874	0.910474	1.256	0.71452	1.2797	0.806804	0.891036	0.948354	0.927927	1.27389	1.50997	1.17846	1.10278	0.852039	0.883995	1.231	0.855486	1.49207
8.51511	0.870756	1.37389	1.15545	2.16163	0.960634	0.639542	0.981524	0.549811	1.21643	0.650472	0.708416	1.13345	0.949767	0.637539	1.47846	0.810683	0.809751	0.911917	1.06228	0.969248	0.757725	1.16247	0.889833	1.22435
8.51389	1.04393	1.17387	1.10103	1.83241	1.19546	0.896658	0.554658	0.263379	1.78181	1.30422	1.0735	0.799465	0.997772	0.375859	1.63375	0.0686158	1.18615	1.16164	0.938712	0.97122	0.624423	0.753767	0.868729	0.934759
8.51267	1.51989	1.18783	1.07193	1.43745	1.32549	0.811117	0.245593	0.036707	2.31194	1.20876	1.72021	1.31442	1.22181	-0.175369	1.5971	0.0165681	0.989155	1.33197	1.15267	1.18473	0.774693	1.50722	1.23092	1.05652
8.51145	1.89902	1.44636	0.867718	1.35166	1.86419	1.30589	-0.0166507	-0.0715915	1.74244	1.18505	2.01508	0.697562	1.643	-0.164219	1.4985	-0.0827648	1.25472	1.76926	1.21379	1.07418	1.24322	1.45972	1.45706	0.94627
8.51022	1.74236	1.62739	0.78976	1.40209	1.75282	1.38916	0.216332	-0.112412	1.67426	0.989149	1.64382	0.521087	1.90851	-0.14995	1.03544	-0.0700909	1.54212	1.96573	1.50794	1.42837	1.19588	1.60086	1.22628	1.70161
8.509	1.67854	1.55642	0.869176	1.43856	1.59919	1.11773	-0.151397	-0.390089	1.14064	0.626162	1.42924	0.365433	1.59517	-0.248211	0.695117	-0.0506507	1.88098	1.36026	1.46199	1.21468	1.14988	1.40315	1.4158	1.5691
8.50778	1.65706	1.75802	0.863228	2.10173	1.41359	1.27237	-0.221745	-0.255719	0.680016	0.430699	1.52376	0.392904	1.43004	0.0594305	-0.0945753	-0.2585	1.70243	1.38307	1.54262	0.821288	1.11687	1.20258	0.960848	1.56722
8.50656	0.688803	1.3505	1.19912	2.13599	0.942948	1.01103	-0.249235	-0.295997	-0.226021	0.0632464	0.705277	0.0437524	0.979673	-0.110666	-0.0742819	-0.0290499	1.15428	0.848047	1.33599	0.599463	0.857451	0.70301	0.617194	1.41993
8.50534	0.232224	1.01833	1.15978	2.07695	0.491753	0.60363	-0.145692	0.102833	-0.268638	0.0834027	0.359688	-0.244388	0.240208	-0.0894555	-0.269186	-0.26134	0.958544	0.293788	0.97252	0.228851	0.708987	0.297887	0.250271	0.988268
8.50412	-0.100192	0.924077	0.977779	1.42936	0.0896907	0.191575	-0.270564	-0.0956164	-0.305546	-0.310006	0.00497417	-0.119917	-0.158068	-0.309134	-0.252429	-0.143186	0.676013	0.0288437	0.329327	-0.154243	0.192289	-0.0271078	0.19614	0.749033
8.5029	-0.174915	0.30214	1.02845	0.961783	0.109796	-0.0857262	-0.170508	-0.310954	-0.250576	-0.0837111	-0.240992	-0.222081	-0.0617699	-0.249759	-0.198073	-0.242437	0.0959608	-0.174488	0.099159	-0.0935832	0.0842463	-0.136488	0.0691039	0.257213
8.50168	-0.266609	0.148898	0.635612	0.52446	-0.406435	-0.128647	-0.277298	-0.0627558	-0.0187858	-0.559162	-0.277834	-0.217049	0.0340288	-0.0810334	-0.271686	-0.223274	0.200012	-0.038012	0.0601296	-0.349926	-0.13594	-0.314599	-0.0981418	0.0496918
8.50045	0.244038	-0.081897	0.305857	0.466304	-0.424766	-0.151348	-0.0721507	-0.0833988	-0.373511	-0.141334	-0.123071	-0.0952812	-0.204573	-0.0782833	0.0304733	-0.128475	-0.198307	-0.424274	-0.213528	0.0489787	-0.0814488	-0.108966	-0.0333891	-0.195218
8.49923	-0.284063	-0.133059	0.0916336	-0.0663308	-0.323768	-0.101287	-0.254261	0.0905744	-0.401351	-0.360778	-0.178603	-0.144534	-0.234234	0.0190644	-0.150135	-0.320683	-0.07969	-0.0119136	-0.287736	-0.288051	-0.263076	-0.116023	0.0176372	-0.2079
8.49801	0.268395	-0.188358	-0.0751065	0.23849	-0.174023	-0.146176	-0.238158	-0.341421	-0.171044	-0.0059206	-0.309329	-0.21567	-0.380259	-0.0623136	-0.155356	-0.0436152	-0.192496	-0.0301689	-0.180273	-0.127995	-0.100531	-0.0562232	-0.102115	-0.0705616
8.49679	-0.418619	-0.163455	-0.0859049	-0.354398	-0.259889	0.00286842	-0.354561	-0.172062	-0.127548	-0.38818	-0.317827	-0.18474	-0.346882	-0.241319	-0.236962	-0.204658	-0.103104	-0.114785	-0.379555	-0.151252	-0.322534	-0.437339	-0.311498	-0.270657
8.49557	0.197603	-0.179664	-0.298318	-0.0709849	-0.318985	-0.225502	-0.248971	-0.118155	-0.522013	-0.399205	-0.0339746	-0.247404	-0.524396	-0.0222185	-0.181967	-0.267466	-0.179357	-0.209563	-0.268628	-0.071171	-0.241566	-0.184994	-0.271944	-0.102214
8.49435	-0.235468	-0.130089	-0.198944	-0.104974	-0.206669	-0.135086	-0.111221	-0.144081	-0.486864	-0.349053	-0.22857	-0.0970225	-0.249739	-0.0996893	-0.317464	-0.120018	-0.0804136	-0.265974	-0.116058	-0.250762	-0.163611	-0.382965	-0.0638203	-0.367663
8.49313	0.0271816	-0.303716	-0.170052	-0.152447	-0.374295	0.031827	-0.211621	-0.244823	-0.134979	-0.131484	-0.101912	-0.106635	-0.545529	0.13294	-0.198621	-0.131541	-0.280771	-0.0567844	-0.0810516	-0.128469	-0.273755	-0.315102	-0.111183	-0.104997
8.4919	-0.137784	0.182061	-0.089334	-0.126584	-0.0494423	-0.0978622	-0.134773	-0.0032075	-0.275628	-0.277646	-0.512662	-0.12849	-0.465812	-0.216958	-0.406029	-0.156114	-0.0550149	-0.0817558	0.059266	-0.00781251	-0.148894	-0.208379	-0.245929	-0.240358
8.49068	0.0331515	-0.473529	-0.328843	-0.206545	-0.203761	-0.178618	-0.151214	-0.269848	-0.0922929	-0.138699	-0.600445	-0.20188	-0.164755	0.0946736	-0.13363	0.0717189	-0.216269	-0.312944	-0.251178	-0.151056	-0.325045	-0.419749	-0.0581037	-0.202176
8.48946	-0.357063	-0.288405	-0.171657	-0.156704	-0.0852015	-0.1159	-0.0186779	0.222947	-0.178316	-0.189752	-0.22566	-0.201423	-0.438104	-0.105011	-0.30047	-0.154202	-0.0668801	-0.215259	-0.238678	-0.373613	-0.158648	-0.332617	-0.168918	-0.274589
8.48824	-0.0580446	-0.0444997	-0.196864	-0.285817	-0.218936	-0.0131626	-0.177772	-0.180558	-0.0894681	-0.0412584	-0.256539	-0.0710334	-0.238325	-0.104359	-0.0935918	-0.0892757	-0.255709	-0.141633	-0.0862759	-0.223083	-0.143747	-0.381796	-0.153729	0.085567
8.48702	-0.513195	-0.212377	-0.116036	-0.315223	-0.0380962	0.0348979	-0.083643	0.161613	-0.249998	-0.146909	-0.15628	-0.135841	-0.449381	-0.0735613	-0.220143	-0.0324319	-0.156591	0.0629802	-0.148856	-0.237556	-0.377163	-0.229793	-0.0796527	-0.0667731
8.4858	0.0396831	-0.118865	-0.412195	0.0898389	-0.135311	-0.0738186	-0.213123	0.0910499	-0.372874	-0.0915886	0.100587	-0.0387878	-0.2525	0.02026	-0.042408	-0.0578904	-0.161235	-0.0601679	-0.343553	0.0175154	0.0224627	-0.124523	-0.12521	-0.219532
8.48458	-0.391055	-0.355333	0.000184834	-0.111952	-0.201586	-0.064767	-0.0405935	-0.12864	-0.180402	0.0390504	-0.251146	-0.208156	-0.410299	0.00558467	-0.169246	-0.0638765	-0.161299	-0.126367	-0.128066	-0.227859	-0.25484	-0.168668	-0.216278	-0.105846
8.48336	-0.0228232	-0.141038	-0.141641	-0.13806	-0.230917	-0.173456	-0.431683	-0.202504	-0.0439759	-0.210237	-0.303341	0.00125904	-0.311571	-0.183046	-0.0124165	-0.0416975	-0.355175	-0.313467	-0.189352	-0.11995	-0.0834159	-0.0622716	-0.207072	-0.218549
8.48213	-0.468095	0.113476	-0.131	-0.650768	-0.316171	0.120738	-0.0243534	0.0139008	0.0613571	0.0082512	-0.0231234	-0.0365499	-0.309519	-0.00918119	0.0657392	-0.14137	-0.245365	-0.187817	-0.341663	-0.0784191	-0.307152	-0.409759	0.111631	-0.302817
8.48091	0.250137	-0.303274	0.000497783	-0.0845495	-0.0135573	-0.24348	-0.0434762	-0.104935	-0.0031639	-0.205206	-0.113915	0.00109908	-0.268447	-0.0966998	-0.301075	-0.102147	-0.375702	0.044698	-0.178618	-0.163423	-0.0505463	-0.049694	-0.237527	-0.15334
8.47969	-0.111797	0.0382033	-0.0853008	-0.204665	0.117463	0.163949	-0.123804	-0.148214	-0.138049	0.0528067	0.0203123	-0.151769	-0.577492	-0.175538	-0.208252	-0.252413	-0.131817	-0.224377	-0.233417	-0.140228	-0.287403	-0.358337	-0.0389568	-0.308098
8.47847	-0.0951223	-0.251323	-0.0704809	-0.174241	-0.0618578	-0.0752289	-0.242921	-0.276329	-0.666029	-0.194997	-0.217474	-0.00505802	-0.435373	-0.230835	-0.316933	-0.0565186	-0.386337	-0.360308	-0.175984	0.0213064	-0.248773	-0.290577	-0.112161	0.039729
8.47725	-0.0473033	0.0142186	-0.241741	-0.1874	0.043555	0.000372234	0.0216333	-0.00333126	-0.313281	-0.030944	-0.296265	-0.0932015	-0.505844	-0.141245	0.128931	0.059424	-0.143575	-0.214453	-0.385395	-0.232835	-0.114595	-0.248482	-0.0896447	-0.295739
8.47603	-0.0377537	-0.0773271	-0.152223	-0.121996	-0.104804	-0.0793559	-0.0464524	-0.0371294	-0.376196	-0.128445	-0.161683	-0.125893	-0.487783	0.0365002	-0.00417879	-0.122061	-0.2211	-0.115257	0.03347	0.110657	-0.223975	0.0767234	-0.0630468	0.0151933
8.47481	-0.00502002	0.035275	-0.00330329	-0.37344	-0.193418	0.0015362	0.0125415	-0.369585	0.188905	-0.114744	-0.147453	0.0429326	-0.707159	-0.314462	0.0297057	-0.267444	0.0152168	-0.196472	-0.0929114	-0.391401	-0.173856	-0.321583	-0.240471	-0.33278
8.47359	0.150357	-0.166272	-0.266132	-0.179295	-0.0869423	-0.149548	-0.0197231	0.206857	-0.219315	-0.228279	-0.04597	-0.11206	-0.38942	0.145092	-0.251017	-0.0419903	-0.384326	0.0129098	-0.0571304	-0.135002	-0.0768936	0.0077939	-0.0823276	0.235714
8.47236	-0.205983	0.13366	-0.0547888	-0.0131202	-0.588135	0.0901721	-0.169909	0.093179	0.0384426	-0.0050752	-0.0304134	-0.0356658	-0.45387	-0.15399	-0.250261	-0.127548	0.283084	-0.128949	-0.355303	-0.0470142	-0.257232	-0.103312	-0.186178	-0.283594
8.47114	-0.0563474	-0.239833	0.0119298	-0.133295	0.0387324	-0.137403	-0.0134394	-0.146773	-0.162806	-0.176953	-0.271926	-0.0586326	-0.357312	-0.0231927	-0.0885615	-0.0845903	-0.20886	-0.00331162	-0.120341	-0.214923	-0.112022	0.0981636	-0.148548	0.184905
8.46992	-0.256029	-0.179892	-0.0739751	-0.30257	-0.234256	0.034829	-0.195866	0.00669925	-0.108062	-0.207144	-0.399769	-0.210945	-0.696534	-0.194965	-0.0231853	-0.214873	-0.177757	-0.251449	-0.196441	-0.121334	-0.225967	-0.0378803	0.0357597	-0.250215
8.4687	0.0989504	-0.12674	0.0663739	-0.404882	-0.127294	-0.228595	-0.0130691	-0.124769	-0.0474333	-0.0419043	-0.258737	-0.0573333	-0.495194	-0.0371081	-0.120062	0.0890693	-0.0187812	-0.249495	-0.00564421	-0.368919	-0.213284	0.321987	-0.152486	0.0532575
8.46748	-0.341072	-0.160241	-0.174579	-0.0591166	0.264934	0.0120497	-0.309943	-0.0419248	-0.0302947	-0.263371	-0.293418	-0.198237	-0.237104	-0.207369	-0.319322	-0.25932	0.0707369	-0.213472	-0.141616	-0.256538	-0.271294	0.289357	-0.116788	-0.257804
8.46626	-0.173634	-0.190533	-0.0991712	-0.421476	-0.188774	-0.172574	-0.205583	-0.336083	-0.298203	0.0695384	-0.13414	-0.0596548	-0.203976	-0.169876	-0.186053	0.147452	-0.316164	-0.502159	-0.292177	-0.313876	-0.0954139	0.448591	-0.158411	-0.169286
8.46504	-0.19318	-0.306339	-0.0445388	-0.484696	-0.142016	-0.0431626	-0.289867	0.0340163	-0.0303232	-0.187179	-0.112674	-0.270872	-0.107037	-0.151336	-0.258381	-0.12672	-0.108271	0.0692608	-0.183181	-0.20019	-0.463812	0.475691	-0.0963799	-0.234501
8.46381	-0.0641809	-0.342733	0.00785848	-0.327425	-0.245784	-0.138453	-0.186046	-0.351922	0.0429886	-0.0213664	-0.0556337	-0.0600635	-0.334928	-0.048748	-0.23436	0.255525	-0.0411992	-0.16838	-0.17251	-0.0124744	-0.0593775	0.635051	-0.142819	0.118213
8.46259	-0.333466	0.0749379	-0.114413	-0.38533	-0.279835	0.246533	-0.28891	-0.00172382	0.149692	-0.117239	0.128486	0.0447958	0.0466772	-0.2001	-0.0907488	-0.0861637	-0.00554394	-0.229377	0.0304209	-0.255724	-0.258621	0.346307	-0.122431	-0.179447
8.46137	-0.145972	-0.20913	0.0192294	-0.22062	-0.108967	-0.313956	-0.228084	-0.114331	-0.0562362	0.0309353	-0.0477455	-0.194728	0.00813938	-0.187989	-0.216751	0.311094	-0.159344	-0.139421	-0.168559	0.0972873	-0.254167	0.785617	0.036397	-0.119123
8.46015	-0.300685	-0.234002	-0.0517846	0.00284517	-0.429637	0.195522	-0.286373	0.265185	0.168128	-0.226276	0.309398	-0.188844	0.654878	-0.114737	-0.393708	-0.0195536	0.292146	0.0347218	0.104139	0.118783	-0.176757	0.658681	0.0939864	-0.083382
8.45893	-0.181496	-0.458552	0.0736574	-0.0399121	0.061285	-0.346683	-0.321382	-0.081955	-0.111087	0.0266407	0.435052	0.186333	0.935857	-0.110107	-0.162102	0.457058	0.556698	-0.270521	-0.195562	0.584441	-0.153438	1.031	0.466839	0.185523
8.45771	-0.0201544	0.0372111	-0.00897077	0.489388	-0.421259	0.45116	-0.047897	0.659596	0.126438	0.0412627	0.599944	-0.0162077	1.81845	-0.118229	-0.215347	0.0659909	0.946956	0.145211	0.186358	0.908633	-0.356185	1.02184	0.797456	0.310989
8.45649	0.313582	0.135589	0.226912	0.614937	-0.232062	-0.155787	0.19024	0.543131	0.295273	0.36354	1.01858	0.33854	2.30962	0.039452	-0.320856	1.18383	0.892574	0.343319	0.576705	1.93108	0.0469742	1.74446	1.24038	1.22932
8.45527	0.440161	0.340041	0.417775	1.51022	-0.358951	0.562776	0.390121	1.1431	0.0432213	0.407371	1.85415	0.556409	3.4825	-0.00250652	-0.00971276	1.05686	1.47529	0.436952	1.10198	2.7952	0.497729	1.99081	1.93684	1.75195
8.45404	1.22381	0.886097	0.767617	2.01897	-0.0550203	0.418905	1.06626	1.68268	0.163399	1.0514	2.84562	0.960809	4.5459	0.56558	0.0828782	1.81153	1.50603	1.29666	2.12346	3.81983	0.895449	2.67739	2.53905	2.53413
8.45282	1.37407	1.35992	1.01214	2.17069	0.115497	1.17173	1.54013	2.44774	0.563988	1.14662	4.18597	1.4569	6.6058	0.717573	0.399535	2.19522	2.57923	2.02713	3.00925	6.28312	1.68942	2.96784	3.98611	3.17157
8.4516	3.95281	1.96101	1.27984	3.37855	0.853318	1.22457	2.28438	4.03728	0.308723	2.57087	6.02668	1.62209	9.71304	1.04358	1.04037	4.15738	3.075	6.05597	4.19018	10.7881	2.98869	4.4145	6.50021	4.73253
8.45038	5.31516	3.52565	1.87963	5.75299	1.02768	2.91197	4.06449	6.35806	0.83765	4.06676	8.608	2.55731	15.1765	3.91243	2.76918	7.16595	5.39014	16.2225	6.14199	18.7806	5.10421	5.9803	10.8265	6.32462
8.44916	9.73405	4.74664	2.75796	10.3449	1.52469	4.26323	6.64237	9.43189	0.60983	8.35541	12.2104	6.31378	22.4631	8.92027	5.7706	18.2371	7.73913	35.2467	10.4702	31.9931	11.9522	10.4446	19.9453	12.7037
8.44794	15.441	7.04335	3.88497	18.0868	2.42308	11.5929	12.2315	15.5333	1.09739	19.5559	19.1293	12.8056	30.1793	17.2331	19.2182	30.4329	18.6618	56.0539	23.6795	44.9523	29.1621	17.5305	34.5967	28.7393
8.44672	26.3428	13.3036	5.61973	27.9112	3.59239	20.6882	22.907	25.4845	3.21959	33.75	34.8652	17.2477	38.0349	25.7802	32.9883	53.2113	34.9183	62.5277	43.7159	50.1647	47.3582	29.1817	48.972	51.3559
8.44549	56.0491	26.0553	10.4474	35.2603	7.51433	33.7958	35.2024	48.1438	10.0147	45.8737	57.0993	17.3489	47.1981	33.6423	42.7301	53.568	52.7752	51.5994	54.1922	41.387	50.4133	35.9631	51.1203	56.5565
8.44427	76.9026	39.4319	22.1976	39.4397	15.7325	28.1356	45.3101	46.9406	23.8294	58.1164	69.888	15.8197	57.0129	51.6358	43.6238	59.2614	43.5428	35.9338	46.3038	29.1311	42.2713	39.0772	40.0241	54.0884
8.44305	49.6406	35.9835	42.7467	37.2056	26.4083	21.5416	46.9582	35.3139	32.1775	49.68	62.109	13.5452	51.6774	56.5412	32.6092	55.9958	34.1794	22.3401	42.654	18.1904	35.5643	33.317	25.8247	50.8096
8.44183	35.0264	19.7852	46.9518	28.1974	26.3359	16.4591	44.3802	34.53	29.4936	31.1941	56.3517	16.2189	29.8541	34.9025	31.5976	28.6816	25.0517	12.7732	41.3015	10.2277	30.0242	28.2153	16.7801	51.9228
8.44061	37.7034	15.6523	31.8784	17.0041	20.8347	16.3642	39.2049	39.885	32.0421	18.9203	58.6232	11.893	17.1562	17.7268	27.7006	10.5237	16.1487	6.21937	32.8281	5.43962	23.1117	18.259	10.5441	40.4571
8.43939	29.7525	16.057	24.8731	9.44672	18.6007	14.9612	28.2757	33.1971	29.9479	9.3466	44.0833	8.47016	11.6481	8.96988	20.4902	3.09381	10.0994	2.79981	24.5803	2.54594	16.0138	12.6219	6.16308	27.6226
8.43817	22.7608	14.965	22.7046	4.76759	14.8553	10.27	17.6368	27.7359	18.158	4.4747	22.7558	5.75867	8.37235	3.42655	16.9844	1.37672	4.80044	1.20856	18.7526	0.956494	10.9199	7.88527	3.34527	18.4672
8.43695	19.1757	13.1654	24.3082	2.4197	13.2996	7.00668	9.2164	22.6923	8.89003	1.53155	10.8193	2.91275	6.03785	1.05272	13.1934	-0.0442144	3.44073	0.701696	13.4595	0.476821	7.79104	3.95175	1.49132	10.7022
8.43572	15.1535	10.185	20.0232	1.06001	8.56278	3.14924	4.58028	13.103	4.0739	0.699028	5.65007	1.38867	4.55208	0.243718	8.57238	0.26083	0.530718	0.386532	9.5331	0.119481	5.66844	2.21646	0.8087	6.59297
8.4345	10.1099	7.77582	15.3171	0.586124	4.27827	1.77197	2.05937	7.92367	0.730313	-0.103698	3.02191	-0.0440489	3.06707	0.152031	4.31667	-0.260205	0.603189	0.300123	6.05847	0.120798	3.78447	1.07998	0.482369	2.39965
8.43328	6.29359	6.01436	11.4902	0.200701	1.93088	0.454253	0.635403	3.56487	-0.350288	0.018244	1.37689	0.135407	1.97144	0.048176	1.86838	-0.022782	-0.193752	0.18485	3.23995	-0.0761476	2.08537	0.553097	0.329819	1.09809
8.43206	2.94981	4.11883	10.169	0.370454	0.26503	0.612181	0.286729	1.40381	-0.792323	-0.232264	0.480762	-0.0412773	1.58599	0.00111019	0.976536	-0.515291	0.243478	0.0955061	1.30047	-0.1078	1.13813	0.119601	0.135795	0.128619
8.43084	1.03055	2.86295	9.10641	0.0885545	0.361227	-0.213355	-0.197698	0.682206	-0.501753	-0.261667	0.00291612	0.0185922	0.842442	-0.0367059	0.543715	-0.0506178	-0.255469	0.0801855	0.361944	0.018187	0.490696	0.189368	0.106251	0.306593
8.42962	0.461704	1.40411	7.46237	-0.13372	-0.137856	0.448243	0.195314	0.0841763	-0.693483	-0.332555	-0.0316098	-0.153615	0.831607	-0.176729	0.352227	-0.11856	0.121187	-0.0717684	0.156568	-0.054367	0.291814	-0.441865	0.152406	-0.167155
8.4284	0.249704	0.433709	4.37815	0.0568037	-0.160238	-0.179677	-0.288054	-0.098393	-0.414264	-0.293168	-0.225382	-0.138931	0.167918	-0.0148979	0.108757	0.229805	-0.490031	-0.0655308	-0.0417868	-0.0464049	-0.0629088	-0.0631501	0.104152	-0.0591161
8.42717	-0.0276943	0.121426	2.09683	-0.348322	0.025578	0.215512	-0.277045	-0.0693224	-0.251151	-0.254194	-0.280845	-0.272988	0.0642212	-0.23339	0.201257	-0.419309	-0.0748952	-0.102768	-0.165006	-0.0647178	-0.0832496	-0.423426	-0.206183	-0.121708
8.42595	-0.199942	-0.373691	0.712597	-0.0758457	0.0224834	-0.0628081	-0.194742	-0.489877	-0.498654	-0.118421	-0.298245	-0.153453	-0.283502	0.0160661	-0.142933	-0.0156533	-0.34281	-0.19507	-0.223653	-0.197808	-0.280762	0.0410264	-0.10801	-0.0314569
8.42473	-0.131645	-0.261067	0.108603	-0.254289	-0.347086	0.136634	-0.148829	-0.273437	-0.282659	-0.0842554	0.0626125	-0.235509	-0.215957	-0.230646	-0.352129	-0.361752	-0.212876	-0.406016	-0.348898	-0.0407503	-0.198635	-0.253836	-0.00963731	-0.338607
8.42351	-0.232628	-0.430788	-0.201452	-0.244756	-0.208371	-0.217261	-0.174479	-0.349488	-0.0990645	-0.0540234	-0.227767	-0.205127	-0.452694	-0.211897	-0.222677	-0.266305	-0.0821447	0.0850616	-0.190394	-0.365719	-0.102822	-0.16187	-0.140513	-0.364646
8.42229	-0.335585	-0.370619	-0.165081	-0.278123	-0.29049	-0.0192382	-0.239041	0.035055	-0.451312	-0.278909	-0.239845	-0.163574	-0.397012	-0.133693	-0.144941	-0.265866	-0.385681	-0.309202	-0.236616	-0.0119943	-0.143163	-0.0872778	-0.136817	-0.195885
8.42107	-0.092323	-0.356554	-0.366542	-0.274922	-0.101651	-0.127532	-0.295812	-0.134325	0.0873542	-0.16271	-0.512338	-0.289338	-0.586923	-0.135743	-0.0801494	-0.101796	-0.0907175	-0.135917	-0.375365	-0.376943	-0.0731282	-0.195436	-0.161763	-0.0892213
8.41985	-0.200477	-0.179027	-0.251044	-0.222851	-0.28564	-0.0981169	-0.0293979	-0.241848	0.0342526	-0.339246	-0.308778	-0.185151	-0.529275	-0.165203	-0.0594405	-0.127868	-0.128038	0.0187725	-0.292431	0.047433	-0.136477	-0.260029	0.132675	-0.249596
8.41863	-0.0658665	0.018916	-0.235119	-0.350078	-0.259911	-0.00335124	-0.322665	-0.0728179	0.0263855	-0.265009	-0.335731	-0.139964	-0.372412	-0.240155	-0.239847	-0.0138866	-0.137551	-0.195765	-0.229145	-0.365482	-0.287089	-0.217717	-0.000832512	-0.271742
8.4174	-0.0932944	-0.212129	-0.252562	-0.113317	-0.306353	0.0444679	-0.0906809	-0.202483	-0.286729	-0.120188	-0.135639	-0.0748222	-0.379007	-0.159579	-0.0843266	-0.194394	-0.11207	-0.134999	-0.212197	0.023104	-0.185109	-0.275984	-0.0722214	-0.0922193
8.41618	-0.636454	-0.194663	-0.161547	0.127344	-0.199074	-0.176694	-0.21709	0.215214	-0.192817	-0.0966773	-0.138043	-0.115066	-0.491795	-0.0816284	-0.165987	-0.00259806	-0.141775	-0.128923	-0.11606	-0.1781	-0.451998	-0.0504469	-0.146208	-0.164796
8.41496	0.000261398	-0.0321351	-0.320985	0.00925217	-0.0640756	0.000734613	-0.199303	-0.0177264	-0.24523	-0.00090215	-0.0937453	-0.0122095	-0.712718	-0.148736	-0.39033	-0.230855	-0.146967	0.0743668	-0.178857	-0.0148738	0.0197238	-0.0222577	-0.139169	-0.195467
8.41374	-0.335988	-0.18831	-0.0784168	-0.269969	-0.226976	-0.233837	-0.0274761	-0.132329	0.152978	-0.0433527	-0.317667	0.0785904	-0.38838	-0.137503	-0.212954	0.155639	-0.217752	-0.286784	-0.0528646	-0.251253	-0.133042	-0.221127	-0.157001	-0.289604
8.41252	-0.133435	-0.140368	-0.147722	-0.0743707	-0.072478	0.0391517	-0.0843909	-0.142601	-0.170211	-0.152229	0.0252458	-0.19918	-0.344126	-0.117299	-0.19173	-0.186864	-0.0651036	0.0650795	-0.181503	-0.234111	-0.0962706	-0.177546	-0.130709	-0.186793
8.4113	-0.0228163	0.0202748	-0.165433	-0.207205	-0.0538666	-0.0829041	-0.125933	-0.195418	-0.261289	-0.158651	-0.145473	-0.0211836	-0.262395	-0.194663	-0.261093	-0.0695812	-0.0319042	-0.210735	-0.125932	-0.400259	-0.227244	-0.464819	0.112013	-0.194925
8.41008	0.0544826	-0.166577	-0.0145316	-0.255941	-0.395042	-0.00905989	0.0875026	0.057368	0.100122	-0.170724	-0.280564	-0.0878813	-0.637291	-0.0285166	-0.131638	0.0700977	-0.0687931	-0.212307	-0.389054	-0.0563532	-0.179171	-0.396248	0.0257683	-0.110803
8.40885	-0.102518	-0.0511816	-0.0787955	-0.0371902	-0.00596245	-0.0825049	-0.311225	-0.242919	0.00525263	-0.0953331	-0.0711787	-0.0544719	-0.209966	-0.126938	-0.0372417	0.0398857	-0.0910776	-0.186595	-0.0845023	-0.0405287	-0.221262	0.0616169	-0.168959	-0.0907137
8.40763	-0.219278	-0.121168	-0.0186337	-0.172713	-0.210439	0.0604597	-0.20705	-0.298317	0.216806	-0.0148168	-0.181663	-0.0683709	-0.378978	-0.059854	-0.319465	-0.0364115	0.0185626	-0.315095	-0.226906	-0.0214503	-0.261853	-0.00379842	-0.198043	-0.3834
8.40641	-0.13157	-0.109939	0.0408445	-0.0329135	-0.161255	-0.0942053	0.0268834	-0.198451	-0.136835	-0.105876	-0.0785491	0.0769801	-0.250638	-0.0156212	-0.0106423	-0.0979183	-0.188688	-0.332855	-0.187129	-0.240651	-0.256178	-0.135645	-0.23038	0.0895983
8.40519	-0.106193	-0.177381	-0.0740506	-0.230372	0.0532052	-0.0323941	-0.156342	-0.123205	-0.108135	0.217176	-0.149795	0.0133644	-0.350509	-0.156794	-0.0837658	-0.105652	-0.0733157	-0.164239	0.12392	-0.0025386	-0.238099	-0.211412	-0.095574	-0.139269
8.40397	-0.0956722	0.0355718	-0.0482335	-0.145742	-0.148814	-0.283453	-0.09142	-0.31747	-0.192515	-0.199066	-0.148314	0.110179	-0.0242531	-0.131831	-0.21435	-0.0331775	-0.25611	-0.0567463	-0.142721	-0.0673072	-0.256941	-0.120774	-0.219702	-0.0488143
8.40275	-0.0271041	-0.0991116	0.0306652	-0.225682	-0.284322	-0.023996	-0.280993	0.0597813	-0.177536	-0.065467	-0.0528193	-0.198305	-0.451666	-0.137292	-0.307464	-0.145724	-0.0674039	-0.0549084	-0.0158463	-0.0120383	-0.192203	0.199437	0.025922	-0.0547229
8.40153	-0.0582163	-0.0985415	-0.243054	-0.249074	-0.298694	0.0201111	-0.116539	0.0740957	0.279205	-0.0566931	-0.280469	-0.0672583	-0.218932	0.00984836	0.136001	0.109255	-0.259551	-0.21066	-0.209582	-0.015509	-0.10653	-0.220882	-0.0314773	-0.125279
8.40031	0.108018	-0.176026	0.0901848	0.146538	0.0463304	0.00672816	-0.0805312	-0.0552659	-0.112252	0.018479	0.0210128	-0.124619	-0.297733	-0.0443168	0.103147	0.113156	-0.0482704	-0.0723373	-0.222715	-0.0785537	-0.18067	-0.176323	0.102927	0.0381353
8.39908	-0.303963	-0.108638	-0.0290381	-0.202324	0.0953638	-0.108743	-0.114898	0.131539	-0.0720927	-0.095921	-0.0437337	-0.114087	-0.173551	-0.00583483	-0.135507	-0.0422629	-0.230302	-0.20189	0.00243631	0.0218394	0.00277409	-0.237452	-0.0947259	-0.0103996
8.39786	0.0250463	-0.168053	-0.0642718	-0.140203	-0.0531545	-0.0530959	0.0925196	-0.0549213	0.0820403	-0.139556	-0.240447	-0.17196	-0.103856	0.0817696	-0.162895	-0.0541108	-0.160666	-0.101066	-0.0390312	-0.0167852	-0.148729	-0.146125	-0.0632183	0.107466
8.39664	-0.15764	-0.243776	-0.198689	-0.304427	-0.219522	-0.0344214	-0.0461284	-0.147365	-0.165203	-0.0877276	-0.055989	-0.0549408	-0.226694	-0.0363705	-0.0933714	0.0443416	-0.143805	-0.0858712	0.0309575	-0.335062	-0.155936	-0.0681569	-0.124655	-0.139918
8.39542	-0.055759	-0.167601	0.0997763	-0.0798635	-0.165575	-0.0940726	-0.0750352	-0.0111163	-0.0839766	-0.155199	-0.0974796	-0.0618593	-0.412823	-0.0285533	-0.158595	-0.026452	-0.310783	-0.0905545	-0.0551977	0.0832115	0.0508763	-0.121817	-0.226608	0.030229
8.3942	-0.0207254	0.0466532	0.060972	-0.0205812	-0.0524295	-0.00451834	-0.0910043	-0.121053	-0.195935	-0.0545811	-0.336981	0.113235	0.13142	-0.104475	-0.414753	-0.214876	0.0769076	-0.0856294	-0.125417	-0.195995	-0.0674313	-0.1039	-0.0722591	-0.25795
8.39298	-0.347399	-0.1346	-0.0401459	-0.263435	-0.0713978	-0.00996821	-0.314077	-0.0664272	-0.211913	-0.111898	-0.0220741	0.0012369	-0.147901	0.020872	-0.0257624	-0.217741	0.00483276	-0.0020744	0.0857707	-0.0124118	0.033547	-0.0528805	-0.0508508	0.274872
8.39176	-0.156561	0.0113137	-0.0896109	-0.182028	-0.10187	-0.0483348	0.0271453	-0.0892851	-0.0713715	-0.276902	-0.224419	-0.00284209	-0.15222	-0.296976	-0.181359	0.0946185	-0.180269	0.0355028	-0.150425	-0.0722035	-0.185997	0.0577865	0.0948183	-0.275755
8.39053	0.0339465	-0.222146	0.0599688	0.0990011	-0.206425	0.0663113	-0.298362	-0.179469	-0.331338	-0.0261548	-0.148344	0.0874327	-0.330443	-0.0455301	-0.109738	-0.282434	0.00491211	0.0455899	-0.00211848	-0.116413	-0.060757	0.0189274	-0.102722	-0.103639
8.38931	-0.125833	-0.234152	0.0635151	-0.0616866	-0.235763	0.0454703	-0.0423891	0.0298137	-0.213505	0.0688463	0.0357166	-0.175812	-0.251666	-0.00814151	-0.0817292	0.25003	0.00899838	-0.244069	-0.157724	0.036588	-0.252582	-0.162654	-0.0318779	-0.183414
8.38809	0.0134182	0.0770357	0.017126	-0.175638	-0.046718	-0.0978525	-0.109453	-0.0875517	0.175043	-0.192162	0.127618	0.171955	-0.218443	-0.102062	-0.0538969	-0.104381	-0.106602	-0.0675443	-0.102606	-0.0744507	-0.07401	0.0757829	0.016595	-0.0824983
8.38687	-0.0416307	-0.0277773	0.010275	0.00830292	0.0311693	-0.121417	-0.03801	0.117363	-0.0409188	0.0202426	-0.000176102	-0.079437	-0.237878	0.0751272	0.110623	-0.120943	-0.12612	-0.347731	-0.0960009	-0.165794	-0.217768	-0.0379414	-0.166237	0.0310949
8.38565	-0.0606061	-0.0762868	-0.0667987	-0.21571	-0.103588	0.0374994	0.0207053	-0.0505106	0.0854097	-0.02889	0.149396	-0.0975823	-0.0577944	0.0487042	-0.181928	-0.0959795	0.129553	0.0246086	-0.235818	-0.0578175	-0.125044	-0.121646	-0.00596536	-0.0591876
8.38443	-0.16592	-0.2874	0.0389441	-0.0615049	-0.332252	-0.168098	-0.0906615	0.0716359	0.0444211	-0.0913678	0.0149613	-0.149242	-0.242832	-0.119184	0.0468267	0.0778364	-0.0898592	-0.155455	-0.0222441	-0.178234	-0.20222	-0.0051319	0.117308	0.00462989
8.38321	-0.237126	0.0905825	-0.0725311	0.0298138	-0.198029	0.0470837	-0.0715058	-0.0273834	0.151104	-0.0128102	-0.121409	-0.098269	0.033519	-0.163463	-0.0553573	-0.161625	-0.126513	0.143386	-0.0672486	-0.062593	-0.0999757	-0.0931389	0.0530379	0.0342592
8.38199	0.140564	-0.124808	-0.130106	-0.013933	-0.123896	-0.191381	-0.0195535	-0.00607047	0.0830154	-0.000775526	0.00229827	0.0226016	-0.048729	-0.305474	-0.0438559	-0.0400162	0.0194893	-0.134243	-0.101803	-0.373265	-0.237599	0.0232162	-0.00561204	-0.0881132
8.38076	-0.116228	0.0833762	0.200765	-0.034883	-0.201945	0.0472605	-0.109465	0.0958952	-0.120567	-0.053575	-0.0232541	-0.135981	-0.19211	-0.0843683	-0.131358	-0.00708428	-0.0141062	0.0609459	0.00446484	-0.0934876	-0.081958	0.053606	0.0013822	-0.0452732
8.37954	0.0230582	0.0570272	-0.130368	-0.148434	-0.0638259	-0.0335941	0.0879036	-0.163562	-0.00629078	0.0631557	0.0776469	-0.100912	-0.209145	-0.121764	-0.0504173	0.103733	-0.22267	-0.0074635	-0.0660187	-0.234088	-0.0284972	-0.0743736	0.0545704	-0.10219
8.37832	-0.145151	-0.35959	-0.0231955	-0.0391847	-0.210789	-0.0106227	-0.289475	-0.153609	-0.0755359	-0.253824	0.102335	-0.151788	-0.482033	-0.256134	-0.249476	0.221437	0.1827	-0.158835	-0.17584	0.000204646	-0.103747	0.228639	-0.105379	0.252026
8.3771	-0.146045	-0.29	-0.0548855	-0.322444	-0.201822	-0.19614	-0.122088	0.127277	-0.0790229	-0.0372977	-0.131544	-0.0896009	0.0304721	-0.0637884	-0.118473	-0.0859461	-0.0431464	-0.000469971	-0.191864	-0.234938	-0.0704036	-0.171201	-0.183267	-0.199685
8.37588	-0.00781333	-0.0907988	-0.0432817	-0.10133	-0.0445162	-0.0347894	-0.153209	-0.222329	-0.0572161	-0.219988	-0.249554	0.190441	-0.311249	-0.00633557	-0.0610725	-0.035513	0.0953835	-0.0160541	-0.118142	0.0468242	-0.0772648	0.0401132	-0.050029	-0.00998154
8.37466	-0.172137	0.0641997	0.0259569	-0.0146531	0.199397	0.0273039	-0.212034	0.0698737	-0.0189087	-0.0970148	-0.198718	-0.16308	-0.0649036	0.0608239	-0.0395976	0.00866793	-0.119359	-0.137294	-0.150417	-0.0639679	-0.11288	-0.143824	-0.168469	-0.0437758
8.37344	-0.187321	-0.18041	-0.321231	-0.100433	-0.342877	-0.134284	-0.0399893	0.0625585	-0.490063	-0.111307	-0.0675896	0.0943574	-0.182345	-0.0199244	-0.00149722	-0.155202	-0.194661	-0.0698994	-0.195939	0.108144	-0.145033	-0.172015	-0.0765182	-0.182356
8.37221	-0.0182622	-0.19521	0.166537	0.0794689	0.0330158	-0.0601549	-0.0137446	0.137228	-0.14574	-0.230019	-0.26043	-0.00133572	-0.348332	-0.128918	-0.194673	0.0821251	-0.312575	-0.132444	-0.0119647	-0.140148	-0.0500871	-0.0363499	-0.0803979	-0.00887763
8.37099	-0.179407	0.119499	-0.082173	-0.409388	0.0403002	-0.0730535	0.136217	-0.244857	-0.0801032	-0.0320884	-0.135316	-0.0879957	-0.0969103	-0.0215581	-0.181351	-0.145975	-0.0520213	-0.262235	-0.168457	0.0450933	-0.0891106	-0.0789916	0.0766794	-0.053482
8.36977	0.199683	-0.412258	0.0841744	0.0190244	0.104121	-0.000468049	-0.0953404	-0.0678116	-0.188896	-0.109858	0.178418	0.114686	-0.436363	-0.0816485	0.0379212	0.0389473	-0.165804	-0.00726475	-0.110345	-0.211385	-0.0838301	-0.227002	-0.137519	-0.167946
8.36855	0.0551441	0.077957	-0.0704904	-0.557429	-0.0322534	0.0533139	0.0103806	0.316473	-0.354933	0.0278728	-0.19354	0.093582	0.243545	0.00133645	-0.27856	-0.00903561	-0.00907516	-0.047648	-0.15692	0.0809123	-0.186551	-0.146466	0.190843	0.202951
8.36733	0.11507	-0.162974	-0.0816765	-0.0552393	0.122568	-0.0322201	-0.246433	-0.100032	-0.0728604	-0.149532	-0.00193382	0.0400559	-0.0627076	0.00206642	0.179548	-0.159895	0.0484361	-0.13323	0.00176308	-0.0326754	-0.270025	-0.185378	-0.0389826	-0.259692
8.36611	0.211724	-0.212009	0.00669709	-0.130452	-0.183827	0.0426394	-0.194746	-0.258746	0.192544	-0.0959114	0.0131661	-0.00134254	-0.0740549	-0.0941283	-0.165718	-0.271347	0.0202003	0.000388234	-0.066773	0.109989	-0.000615891	-0.111582	0.0594969	-0.141148
8.36489	-0.0985408	0.152752	-0.0237049	-0.175132	0.0111035	-0.177132	-0.320723	0.100161	-0.227736	0.0441593	-0.301802	-0.115164	0.00588347	-0.0252514	-0.328074	-0.0753334	0.0807538	-0.0946803	-0.0752288	-0.0864617	0.0947731	-0.172735	0.0435296	-0.0932277
8.36367	0.124824	-0.0715425	0.0399716	0.198979	-0.31856	0.0781971	-0.0288956	-0.0993286	0.0869003	-0.12473	0.191654	-0.0319278	-0.111322	-0.026091	-0.0121237	-0.0120629	-0.233896	-0.0791626	0.0726111	-0.120509	-0.069273	-0.10186	0.303795	-0.118491
8.36244	-0.143203	-0.00635788	-0.150488	-0.229536	0.00665231	-0.096311	-0.161297	0.228523	-0.360654	-0.0890895	-0.235645	-0.1	-0.27976	0.0482439	-0.184771	-0.106361	-0.0132987	-0.122213	0.00125568	0.0178253	-0.130136	0.0334149	-0.151052	0.165908
8.36122	-0.0513361	-0.0439919	0.204552	0.146171	-0.150394	0.0548613	-0.286411	0.109544	-0.07308	0.0491465	-0.152256	-0.101151	-0.0690879	-0.00791427	0.151722	0.0846081	-0.109265	-0.0948685	-0.0594517	-0.00630567	-0.0333433	-0.16079	0.0522307	-0.19099
8.36	-0.0937581	-0.11073	-0.138075	-0.218376	-0.045679	-0.071227	-0.0222513	0.209579	-0.217818	-0.12081	-0.0353311	-0.0341132	-0.15309	-0.177416	0.0337161	0.279693	-0.263588	-0.0420475	-0.0623331	-0.0925531	-0.13155	0.0166926	-0.161283	-0.0964054
8.35878	-0.0116203	0.0310466	-0.129387	0.128356	-0.112429	0.0711863	-0.0238561	-0.0231044	0.00637654	-0.115519	0.014082	-0.0571391	-0.108251	0.0142568	-0.107377	-0.131164	-0.00886434	-0.0900781	-0.221476	-0.0563599	-0.153479	-0.102872	0.0632599	-0.0259643
8.35756	-0.0734436	0.203887	0.0875707	-0.103412	0.0467115	0.0406074	-0.0208536	0.160334	-0.0923357	-0.100588	-0.130251	-0.00499723	-0.18106	-0.20998	-0.0200851	-0.189659	-0.150821	-0.0811608	0.0289735	-0.102883	-0.0520457	0.204615	-0.108383	-0.0900309
8.35634	-0.0703015	-0.229021	-0.10446	0.0541363	-0.0461319	-0.103465	-0.0996968	-0.372183	-0.292783	-0.0911921	-0.274851	-0.0842795	-0.322348	-0.0246965	-0.100988	-0.301219	-0.0110466	-0.151833	-0.256412	0.0147252	-0.19276	-0.0369985	-0.10251	-0.00855323
8.35512	-0.0896811	0.111359	-0.0890699	-0.26401	-0.0249888	0.00138579	-0.0216727	-0.183376	-0.274146	0.0728172	-0.15484	-0.10985	-0.36054	-0.140213	-0.235464	-0.00812568	-0.249058	-0.141816	0.152555	-0.0841269	0.00163703	-0.0822044	-0.050559	-0.235431
8.35389	0.135558	-0.27513	-0.0283117	-0.00119023	-0.0599432	-0.161197	-0.158307	-0.32462	-0.16639	-0.305594	0.129912	-0.148721	-0.141486	0.00211425	0.190426	-0.131668	-0.0091635	-0.0205825	0.0214942	-0.0809732	-0.0515081	0.013803	-0.204715	0.37598
8.35267	-0.163361	0.154653	0.0253783	0.0338055	-0.392983	-0.0180173	-0.00627083	-0.00870876	-0.124964	0.0107561	0.0655462	-0.193763	-0.344924	0.0179241	-0.00200486	-0.05501	-0.156336	-0.209294	0.106896	-0.196656	-0.14356	-0.0248966	0.0140505	-0.168912
8.35145	0.0636192	-0.23921	-0.172356	-0.167644	-0.0899974	0.118623	-0.133221	0.101387	-0.342866	-0.13352	-0.0212562	0.155391	-0.133973	-0.0649362	-0.193699	-0.178286	-0.019443	-0.18293	-0.111649	-0.0652794	-0.234311	-0.200814	0.00572557	-0.150466
8.35023	0.0837482	0.0653095	-0.0181875	0.018438	-0.356881	-0.132528	-0.195605	-0.0014339	-0.052846	-0.140581	-0.107706	-0.0638806	-0.370515	-0.0367882	-0.0371253	0.0591456	-0.202414	-0.089727	-0.124534	-0.0995114	-0.135229	0.00439049	0.0637052	0.100045
8.34901	-0.455097	-0.362511	-0.114717	-0.0334357	-0.170578	0.0542317	-0.059004	-0.07586	-0.315803	-0.013352	-0.193358	0.0522882	-0.36423	-0.0283869	0.0157874	0.0438108	0.0128027	-0.000586187	-0.188795	0.121353	-0.0941917	-0.0794961	0.0608195	-0.111197
8.34779	-0.0488752	-0.0158182	-0.0468373	-0.14587	-0.11821	-0.0845499	-0.0884806	-0.150964	0.0879619	-0.170359	0.0666868	-0.161725	-0.332174	-0.0882325	-0.0551522	-0.304397	0.00282184	-0.0353877	-0.0266139	-0.0750375	-0.295908	-0.256212	-0.00427256	0.174744
8.34657	0.181476	-0.102222	0.0144836	-0.16594	0.0250266	0.0377309	0.0367193	0.200819	-0.135987	0.0792385	-0.288608	-0.020972	-0.179501	-0.14407	-0.124618	0.142709	0.130666	-0.132952	-0.366089	-0.260167	-0.0456312	-0.0460401	-0.0732913	-0.165939
8.34535	-0.211319	-0.219245	0.026703	-0.336434	-0.120783	-0.0628153	-0.0356868	-0.129939	-0.244681	-0.0414552	-0.120525	-0.111475	-0.277067	-0.163695	-0.215171	0.0929524	-0.152638	-0.0707953	-0.178856	-0.00415721	-0.177757	-0.319571	-0.261407	0.0129564
8.34412	-0.1284	-0.0918619	-0.00191701	-0.209314	-0.182374	-0.0811368	-0.118822	-0.0411544	-0.160511	-0.255579	-0.196233	-0.196676	-0.0902164	-0.108149	-0.183375	-0.0870293	-0.15936	0.131756	-0.0189183	-0.286911	-0.153066	0.0522019	-0.00717256	-0.193412
8.3429	-0.290809	-0.0394097	-0.0313963	-0.0346447	-0.198571	0.0638518	-0.125915	0.0697157	0.0261568	0.0157383	0.00655767	-0.196001	-0.274234	-0.181346	0.015833	-0.105681	-0.0599688	-0.117525	0.106224	-0.10417	-0.0672269	-0.151105	-0.113121	0.0480808
8.34168	0.0208679	-0.258815	-0.146687	-0.0977308	0.0085301	-0.095203	-0.0278544	-0.15175	-0.0429131	-0.142487	-0.0944946	-0.195724	-0.111416	-0.259498	0.120334	-0.0108204	-0.0614097	0.00143381	-0.142881	-0.0747654	-0.071924	-0.0643735	0.125984	-0.167574
8.34046	-0.140603	0.183394	0.0210349	-0.254485	-0.227559	-0.164458	-0.148699	0.304328	-0.333837	-0.037395	-0.25999	-0.195825	-0.125654	-0.128045	-0.445533	0.00363675	-0.225922	-0.269929	-0.00453599	0.0507831	-0.182434	-0.00228944	-0.2485	0.215476
8.33924	-0.0248457	0.0476812	-0.127162	-0.154094	0.0106626	-0.161055	-0.0597544	0.212865	-0.135504	-0.24513	0.107552	0.166101	-0.22602	-0.0889016	-0.141921	-0.204295	-0.0459223	-0.133971	-0.195564	0.0603968	-0.171105	-0.224998	-0.0414877	-0.321082
8.33802	-0.144098	0.0697057	0.0293156	-0.256372	-0.203691	-0.0962292	-0.134455	0.186717	-0.179461	-0.0489792	-0.216836	-0.198227	0.290642	-0.0232511	-0.183782	0.183697	0.0283804	-0.142854	-0.251783	-0.15069	-0.341896	-0.0620664	-0.0844947	-0.043751
8.3368	-0.150428	-0.10133	-0.0787214	-0.175607	-0.0529741	0.0164816	-0.319068	-0.130183	0.182633	-0.0190386	-0.000166004	-0.0522889	-0.459514	-0.0707139	-0.187289	-0.0666021	-0.19749	-0.338093	-0.195866	-0.0116103	-0.235087	-0.0704208	0.0159766	-0.022758
8.33557	-0.0599427	-0.256911	0.159723	0.0266893	-0.139245	-0.146052	-0.335006	-0.019367	-0.00227981	-0.22662	-0.0231834	-0.093357	-0.245511	-0.0821629	-0.202939	-0.109663	-0.101003	0.0242873	-0.153032	-0.106741	-0.10362	-0.202203	0.0764638	-0.295575
8.33435	-0.0977862	-0.101684	-0.116169	0.341861	-0.124327	-0.161426	-0.040129	-0.203126	-0.183743	-0.12969	-0.109982	-0.0545184	-0.0489229	-0.10029	-0.114392	-0.129422	-0.00951488	-0.152196	-0.0260766	-0.224756	-0.207141	-0.018862	-0.0559406	-0.0366554
8.33313	-0.0645054	-0.283447	-0.0730286	-0.0194466	-0.0310896	0.00645303	0.0231052	-0.104866	0.0553474	-0.0148851	-0.259195	-0.0409443	-0.171004	-0.0473851	-0.0154581	-0.12382	-0.190007	-0.0386586	0.00288488	-0.172587	-0.0293983	-0.118322	-0.124053	-0.312129
8.33191	-0.195913	-0.103755	0.114413	-0.163673	-0.161958	-0.0727452	0.0852066	-0.223037	0.0836842	-0.0819623	0.0615266	-0.0116001	-0.0797953	-0.0107166	-0.161505	0.112575	-0.14623	0.166025	-0.196319	-0.00810447	-0.124296	0.0522281	-0.0288756	0.0416764
8.33069	0.131014	-0.0746669	-0.0610918	0.103551	-0.234696	0.139994	-0.134134	-0.108387	-0.189581	-0.141043	-0.346272	0.0500534	-0.299922	-0.179504	-0.0629897	0.0701415	-0.108192	0.00632052	0.0674273	-0.144793	0.0713635	-0.195504	-0.190519	-0.155931
8.32947	-0.27198	-0.0843439	-0.104918	0.0154233	-0.199735	0.0705974	-0.241946	-0.219082	-0.028213	-0.210861	0.16676	-0.0718116	0.188125	-0.170863	0.0125475	-0.303227	0.00438803	0.0715284	-0.271582	-0.0793833	0.0158667	-0.00476003	0.00616288	0.0393807
8.32825	-0.205794	-0.172805	-0.10065	0.0590498	-0.115887	-0.0806442	-0.188005	0.0638481	-0.047406	-0.0673782	-0.413297	-0.0333402	-0.307525	-0.0734921	-0.240348	-0.191607	-0.030734	-0.24685	0.130335	-0.178004	-0.0149056	-0.0660332	-0.153376	0.0179372
8.32703	-0.119424	0.134781	-0.131124	-0.0644072	-0.289447	0.0206607	-0.26797	0.0312458	-0.230875	-0.0228246	0.097701	0.112909	-0.072577	-0.138233	-0.0390722	0.184377	-0.178263	0.095132	0.0320078	-0.165389	-0.079034	-0.0471842	0.151199	0.111065
8.3258	-0.0256244	-0.292335	-0.208988	-0.14374	0.156719	-0.0484232	-0.095101	-0.360837	0.164721	-0.157701	-0.181929	0.0324768	-0.451121	-0.100186	-0.197031	-0.107643	-0.0250752	-0.10821	-0.14489	0.0555865	-0.0641798	-0.193893	-0.0717751	-0.041207
8.32458	0.0141608	0.119285	-0.199988	-0.1032	0.113367	0.0814955	-0.027858	0.00526617	-0.153913	-0.0195199	0.0847203	-0.0275264	-0.259662	-0.0884902	0.0284639	0.00312026	0.0381116	-0.191716	0.0481207	-0.0182836	0.0139304	-0.0665515	0.333656	0.0894832
8.32336	-0.171361	-0.0501773	-0.0284512	-0.090767	-0.112398	-0.0120434	-0.00977961	0.21784	0.0658008	-0.143959	-0.337529	0.053381	-0.275558	-0.046463	-0.311367	0.0378509	-0.0156325	-0.00286986	-0.140781	-0.170904	-0.0244992	-0.307065	-0.191739	-0.282839
8.32214	-0.0404379	0.227586	-0.0826358	-0.0983462	-0.072394	0.00187237	-0.190828	-0.349661	-0.148135	-0.0228922	0.108083	-0.126642	0.0198957	-0.0843327	0.1389	0.0299475	-0.0760702	-0.0926409	0.124125	-0.253306	0.0340801	0.0540972	-0.021131	0.0823914
8.32092	0.074326	-0.0924482	-0.130648	-0.108305	0.127117	-0.059074	0.0105287	-0.0400416	-0.137145	0.0943875	0.0044888	-0.0258722	-0.128023	-0.0322395	-0.121663	-0.0363671	-0.211854	-0.172816	-0.0352567	-0.0258534	-0.0410692	-0.164653	0.145702	-0.087043
8.3197	0.0203803	-0.100029	0.149094	-0.103749	-0.0410886	0.0414863	-0.22539	0.299891	-0.279059	0.0778259	0.106989	-0.207737	-0.105994	-0.00596419	0.0126584	-0.0278684	0.0227729	-0.0863885	-0.185605	-0.0139007	-0.0807306	0.0681051	0.1337	-0.0975752
8.31848	-0.219623	0.0704615	0.0640418	-0.191343	-0.134566	-0.0308336	0.213214	-0.104831	0.0917079	-0.200978	0.0645857	0.102694	-0.213466	0.117531	-0.0259451	-0.17375	-0.148652	-0.00485612	-0.0671549	-0.0479905	-0.145955	-0.196082	-0.00837792	0.153119
8.31726	0.240599	-0.268902	0.0206858	-0.226827	-0.0779188	-0.01561	0.164487	0.104471	-0.022955	0.0687518	0.17929	-0.0378891	-0.13464	-0.0538608	0.14789	-0.0975836	-0.177612	-0.121311	-0.15946	-0.0150704	-0.0858367	0.00222344	0.0855535	-0.302338
8.31603	-0.11806	-0.0366724	0.00375212	-0.106861	-0.124187	-0.0053141	-0.140046	0.165083	-0.116602	-0.102077	-0.053807	-0.120356	-0.506766	0.105413	-0.156605	0.0679168	-0.192494	-0.053088	-0.0842741	-0.0568232	-0.155072	0.0812319	-0.27716	-0.0438886
8.31481	0.174231	-0.189059	0.11313	-0.197736	-0.398499	0.0348282	-0.174453	-0.00925283	-0.0625929	-0.0594406	0.101432	0.0328132	-0.214037	-0.102818	0.124004	-0.0574392	-0.126659	-0.173382	-0.123105	0.107699	-0.263094	0.0999148	0.212933	-0.0799457
8.31359	0.0719379	-0.236974	-0.0155287	-0.0127377	0.16228	-0.0666602	-0.0253798	0.0700145	-0.206226	-0.161238	0.197875	0.0478763	-0.337344	0.00569204	-0.332116	-0.108221	0.0351657	-0.202743	0.127653	-0.100424	-0.197541	-0.107397	-0.071341	0.00970081
8.31237	-0.0203294	-0.000104651	0.0154841	-0.168292	-0.41224	-0.108802	-0.127386	0.209404	-0.116897	0.0122929	0.0303928	-0.0461594	-0.0888721	0.0627095	0.0606453	0.0373458	-0.303011	-0.057042	-0.0946894	0.0359772	-0.202637	-0.0668681	-0.163259	-0.0472225
8.31115	0.0650845	-0.0505078	-0.118582	-0.0993009	0.203474	-0.12728	-0.226089	-0.112217	0.106159	-0.211398	-0.179416	-0.0172328	-0.00860335	-0.0558404	-0.10257	-0.180366	-0.137247	-0.089469	-0.248748	-0.0410234	0.0481638	-0.397812	-0.0914729	-0.179621
8.30993	-0.154648	0.0866297	0.222101	-0.0563012	-0.271178	0.010854	-0.0183326	0.178146	-0.145562	-0.123823	-0.0434414	-0.175153	-0.0618958	-0.025031	0.0772297	-0.280144	-0.0226895	-0.0396308	-0.202807	-0.225445	-0.33011	-0.0632017	0.0465902	0.0130719
8.30871	0.0778741	0.0871892	-0.0475245	-0.23127	-0.0966437	-0.201018	-0.0632909	0.0382876	-0.223203	-0.160713	-0.0105301	-0.102685	-0.00521082	0.131083	-0.164561	-0.0981403	-0.131366	-0.114917	0.0248231	-0.181964	-0.21455	-0.0742694	-0.05806	-0.323584
8.30748	-0.134742	-0.170443	0.063494	-0.159067	0.264979	-0.13492	-0.108715	0.000567874	-0.318553	-0.062089	-0.373156	-0.116784	-0.405669	-0.0682528	0.0510962	0.0873677	-0.333926	-0.0587375	-0.0775299	0.047483	0.115235	0.0730469	0.047824	0.016653
8.30626	-0.145387	-0.0338754	-0.101943	-0.0728008	0.0983914	-0.23202	0.0232089	0.177168	-0.318234	-0.153917	-0.0399561	0.136716	-0.28216	-0.19087	-0.0831917	-0.0696249	-0.0650911	-0.11971	-0.174925	-0.10703	-0.151774	-0.125365	-0.138833	-0.130396
8.30504	-0.0663172	0.109354	-0.113723	-0.285036	0.102939	-0.0416841	-0.0158268	-0.113104	-0.23174	0.0984404	-0.26	-0.15143	-0.31892	-0.031656	0.253155	-0.259698	-0.176621	-0.200121	-0.263563	-0.0715671	-0.15805	-0.181623	-0.0545891	-0.0930104
8.30382	-0.134355	-0.169735	-0.0549148	-0.133855	0.192848	0.0156575	-0.249773	-0.294765	-0.184343	-0.221636	-0.0203132	-0.0208008	-0.127769	-0.0894788	-0.284841	-0.125734	0.143519	-0.0896861	0.107596	-0.153675	0.00102888	-0.121727	-0.198157	-0.10541
8.3026	-0.282107	-0.0280843	-0.181341	-0.430507	-0.136	-0.0875004	-0.211327	0.0622024	-0.00430932	-0.0278459	0.15028	-0.111281	-0.130745	0.0155249	-0.133512	-0.223916	0.0628014	0.0370196	-0.00470072	-0.2641	-0.272469	-0.158079	-0.0268779	0.0760301
8.30138	-0.161356	-0.337664	-0.0528099	0.248206	-0.199963	0.0671356	-0.0694376	-0.140949	0.0358523	-0.113613	-0.0206535	-0.0724373	-0.402253	-0.232038	-0.0108211	-0.131884	-0.0956013	-0.278356	-0.18447	-0.168683	-0.0347107	0.0860456	-0.0223214	-0.117137
8.30016	-0.089308	0.0635865	-0.0652908	-0.190998	-0.199607	0.0493082	-0.0872127	0.136753	-0.332333	-0.00938839	-0.0819167	-0.132247	0.307333	-0.108088	-0.310719	-0.125122	-0.0536421	-0.0637912	0.00886674	-0.224906	-0.0715062	-0.0184948	0.0260027	-0.0566932
8.29894	-0.160006	-0.0764522	-0.140531	0.131713	0.0738069	-0.171651	0.00161456	-0.241143	-0.0163613	0.0230659	-0.314474	0.131889	-0.475334	-0.379441	-0.134355	-0.0353459	-0.116715	-0.161917	-0.0903316	-0.143518	-0.126391	-0.235469	0.0175597	-0.0471729
8.29771	-0.154944	0.0410784	0.00259582	0.195976	-0.194099	-0.00283179	0.000483602	0.020863	-0.22705	0.012166	0.0584656	-0.159023	-0.00973338	-0.0279911	-0.165032	-0.027323	-0.0672603	-0.000763029	-0.185237	0.0608828	-0.16055	0.0366394	0.048514	-0.243831
8.29649	-0.0963491	-0.104314	-0.117746	-0.153669	-0.0844589	-0.0447552	0.0377861	-0.190291	-0.0673778	-0.0706106	-0.278222	-0.135581	-0.204906	-0.237803	-0.161109	0.0791022	0.0799935	-0.0568206	-0.0393283	-0.136916	-0.175389	-0.0146635	-0.221011	0.0650621
8.29527	0.19587	-0.00801906	0.13005	-0.178974	-0.0948763	0.133354	-0.217511	-0.248541	0.109008	-0.316137	-0.149093	-0.0525758	-0.347146	0.0168066	-0.00687999	-0.0266503	-0.230748	-0.0950535	-0.1216	0.0650438	-0.124596	-0.0343546	0.0222738	-0.174905
8.29405	-0.138483	-0.0487812	-0.154478	-0.221247	-0.301191	-0.103898	0.054925	0.189297	-0.266821	-0.0714297	-0.153945	-0.0191252	-0.327323	-0.110428	-0.175502	0.0686632	0.115656	-0.25516	-0.148438	-0.0123458	-0.229031	-0.064592	-0.101778	0.119263
8.29283	0.289041	-0.147034	-0.0209092	-0.207408	-0.075791	-0.0312152	-0.158665	-0.174285	-0.180718	0.0227625	-0.149373	-0.229158	-0.105144	-0.0891253	-0.179585	0.00719842	-0.219323	-0.0962569	-0.0551371	-0.103615	0.0890508	-0.0432619	-0.0682632	-0.206211
8.29161	-0.0901608	-0.297709	0.162123	-0.0972766	-0.215098	-0.0711991	-0.259843	-0.0275187	-0.409145	-0.220865	-0.233391	-0.0320867	-0.0284629	-0.238188	-0.141019	-0.00823127	-0.0660363	-0.171636	-0.248193	-0.0612126	-0.207488	-0.143044	-0.065262	0.120644
8.29039	0.0952945	-0.309379	-0.107555	-0.0715137	-0.34695	-0.0892703	-0.183911	-0.153381	0.0260616	-0.0504887	-0.229626	-0.0499218	-0.26767	-0.0432376	0.0307534	0.0609772	0.0101803	-0.292416	0.000541195	-0.0642701	-0.233948	-0.0981048	0.00287252	-0.0670201
8.28916	-0.161678	-0.0186049	-0.086723	0.378232	0.108356	-0.0549705	-0.318932	-0.329435	-0.0486197	-0.182439	0.0533118	-0.140654	0.0626947	-0.0708542	-0.196823	-0.114185	-0.117288	0.0152909	0.0599584	-0.122123	-0.0533523	-0.111051	-0.0737058	-0.228954
8.28794	0.00706755	-0.11748	-0.0747156	0.192963	-0.333612	-0.194462	0.0454594	-0.0249413	-0.120026	0.146742	-0.139702	-0.0428567	-0.255772	0.12554	-0.120532	0.0864068	-0.278794	-0.305976	-0.115567	0.0405493	0.0782283	0.0592818	0.0154564	-0.0814726
8.28672	0.0578531	-0.0489007	-0.101208	-0.23277	-0.121398	0.0947029	-0.0232616	0.0446933	0.0308767	-0.175008	-0.417973	-0.0269479	-0.177472	-0.057888	-0.0701409	0.0830785	-0.124662	-0.0364622	-0.307197	-0.0212357	-0.0029394	-0.277903	-0.00186581	0.0218331
8.2855	-0.0774972	-0.087395	-0.0698387	-0.073306	-0.0651639	-0.0417423	-0.205914	0.0164521	-0.116077	0.218288	0.149362	0.0633864	-0.134124	0.0803294	0.0305696	-0.410696	-0.134015	-0.169009	-0.22604	-0.129556	-0.0869151	-0.0943452	0.0955319	-0.313535
8.28428	-0.306371	-0.063768	-0.149886	0.0603153	-0.308969	-0.0130146	0.0444921	0.104745	-0.0424136	-0.0432814	-0.0778235	-0.0184156	-0.396008	0.172488	-0.0534892	-0.0441812	-0.112958	0.136446	-0.130298	-0.0881799	-0.172691	-0.185671	-0.120362	-0.00578111
8.28306	0.0407913	-0.311561	-0.0505491	-0.0110711	-0.0295756	-0.168094	-0.311127	0.00992132	0.108957	-0.101083	0.105945	0.0336318	-0.161749	-0.0655407	-0.203214	0.0325761	0.0448203	0.136223	0.00052469	-0.0449231	-0.074871	-0.222359	0.134421	-0.177441
8.28184	-0.199661	-0.102077	0.0034128	-0.149555	0.311402	0.0204847	-0.119733	0.0431853	-0.251271	-0.169225	-0.245627	-0.18351	-0.225916	0.0537327	-0.236601	-0.257165	-0.0779055	0.0213813	0.069171	-0.0737814	-0.384205	-0.183995	-0.184609	-0.16807
8.28062	0.0621442	0.0986811	0.020827	-0.0519314	0.0344487	-0.0595409	-0.020379	0.000656675	-0.0424372	-0.120894	-0.0848933	-0.0560389	-0.0826147	-0.0653615	0.183106	0.077827	-0.127633	-0.0630699	-0.147227	-0.186065	-0.086463	-0.160754	0.125281	-0.0949035
8.27939	-0.16597	-0.345997	-0.0709917	-0.138178	0.0884669	-0.211198	-0.25093	-0.0432222	-0.445129	-0.243175	0.0120507	0.142173	-0.232152	0.11188	-0.273028	0.16045	-0.0539992	-0.0483925	-0.101692	0.0193388	0.0983239	0.0588005	-0.148673	0.0316943
8.27817	-0.0795731	-0.0848395	-0.103259	-0.243341	0.053811	-0.150843	-0.0282189	-0.0388845	-0.232144	-0.330892	-0.134102	-0.257022	-0.219225	-0.074185	0.157267	-0.149463	-0.137594	0.0590509	-0.145852	-0.0939933	-0.0266511	-0.079395	-0.0591865	-0.224733
8.27695	-0.0207647	-0.0133641	0.0795203	-0.0237021	-0.280506	0.0972782	-0.0210252	-0.230373	-0.354989	-0.101146	-0.0583492	-0.0398353	-0.182211	0.0493249	0.0149416	0.10281	-0.121845	-0.163768	-0.106034	-0.0233516	-0.0184455	-0.0386336	-0.0218213	-0.155265
8.27573	0.0100216	-0.189885	-0.137132	-0.154575	-0.145777	-0.0673549	-0.0533023	-0.00896762	0.158385	-0.0363716	-0.288521	-0.198757	-0.482007	-0.0877608	-0.195041	0.0130971	-0.11725	-0.0367819	-0.264421	-0.0549749	-0.163159	-0.0787322	0.11653	-0.144895
8.27451	-0.432226	-0.0464373	0.0335082	-0.0291702	0.0712308	-0.0625945	-0.178061	-0.00696974	-0.0946661	0.140037	-0.148063	-0.193167	-0.201653	-0.128535	-0.273028	0.132675	-0.215448	-0.148417	-0.144222	0.126199	0.115116	-0.123662	-0.0703236	-0.220354
8.27329	-0.0864351	-0.116595	-0.0961897	-0.485755	-0.204609	-0.0154274	-0.00342158	-0.148853	0.0562957	-0.253274	-0.0591383	0.186015	-0.360687	-0.173676	-0.080659	-0.0860225	-0.122924	-0.01327	0.0195317	-0.140738	-0.38072	-0.0411457	-0.234149	-0.204744
8.27207	-0.0168074	0.0919135	-0.144759	-0.15428	-0.357975	0.148441	-0.0587678	-0.16073	-0.345338	-0.191335	-0.224706	-0.261497	-0.42478	-0.111373	-0.0933758	-0.125007	-0.356974	-0.197907	-0.111416	-0.252481	-0.338196	-0.127545	0.0110495	-0.139867
8.27084	-0.168693	-0.250373	-0.149324	-0.11744	-0.0304042	-0.221457	-0.332149	-0.323056	0.0669156	-0.0909569	-0.0628149	0.0494352	-0.242643	-0.212725	-0.0980044	-0.202009	0.0918485	-0.0643983	-0.193763	0.0706664	-0.0632223	-0.0637173	-0.144735	-0.071267
8.26962	-0.0289828	-0.0826724	-0.155237	-0.286194	-0.244117	-0.0942978	-0.0952713	-0.282678	-0.271265	-0.0714555	-0.210972	-0.211271	-0.111301	-0.132723	-0.225484	0.165661	-0.124634	-0.0779585	-0.0244701	-0.143911	-0.330094	-0.1909	-0.325049	-0.0120526
8.2684	-0.0298457	-0.0648524	-0.00756018	-0.260591	0.108058	-0.114019	-0.111363	-0.242315	-0.134583	-0.0979345	-0.0268444	-0.0329044	-0.0424171	-0.0458797	0.0214993	-0.171944	0.240153	0.0396961	-0.229327	-0.165844	0.0365741	0.0990039	0.0604528	-0.0220559
8.26718	-0.162923	0.0189665	-0.00287843	-0.0667966	-0.079433	-0.0666246	-0.0504743	0.116252	-0.188449	-0.223533	0.0316364	-0.0606324	-0.237106	-0.0947807	-0.0131303	0.131343	0.0112238	-0.195467	0.131551	-0.205057	-0.202627	-0.265089	-0.233483	-0.0939006
8.26596	-0.172213	-0.0846836	0.167378	-0.0818488	-0.135563	-0.0832892	-0.0382944	-0.0947518	-0.0640795	-0.15176	0.00728245	-0.0994102	-0.121029	-0.110152	0.0364543	-0.303587	-0.126916	-0.0338583	-0.154275	-0.169806	-0.158947	0.199032	0.00925107	-0.141841
8.26474	-0.0334381	-0.18217	-0.102053	-0.190296	-0.261009	-0.0227379	-0.0264971	0.0379975	0.0883723	-0.00687946	0.021728	-0.251246	-0.0649547	-0.0798443	-0.196414	0.0840512	0.0892132	-0.33787	-0.0128661	-0.26719	-0.244373	-0.0334324	-0.114898	0.0733544
8.26352	-0.287894	-0.284225	-0.041626	-0.233505	-0.0510032	0.0922141	-0.296924	-0.401194	-0.218828	-0.111328	0.0641308	0.0532181	-0.249189	0.0131318	-0.0657622	-0.26258	-0.201942	-0.112017	-0.0750938	-0.0584503	0.0304445	-0.162614	0.0631337	-0.0437818
8.2623	-0.0595401	-0.305573	0.0228025	0.104783	-0.310753	0.0987605	-0.04705	0.0107481	-0.468826	-0.086709	-0.035628	0.119212	-0.121926	-0.159048	-0.231551	-0.128654	-0.0644179	-0.189764	0.0550494	-0.348815	-0.281882	-0.288923	-0.082936	0.0285821
8.26107	-0.209015	-0.00730451	-0.0566659	-0.162731	0.153961	-0.195005	-0.214259	0.0793	-0.0735976	-0.0718114	-0.0594763	-0.0907479	-0.450333	-0.208545	-0.363971	-0.0945272	-0.23794	-0.224491	-0.167039	-0.0909405	-0.108777	-0.0656793	-0.119512	-0.163671
8.25985	-0.0634793	-0.307929	0.0766525	-0.12749	-0.0732989	0.0527744	-0.272425	-0.179709	-0.142634	-0.138121	-0.15364	-0.0422554	-0.140383	-0.15174	-0.264262	-0.196112	-0.152485	-0.191217	0.103581	-0.05894	-0.179816	-0.117106	-0.0436153	0.226147
8.25863	-0.0533601	0.118586	-0.186048	-0.0892705	0.0902426	0.124274	-0.205506	-0.372854	-0.0668763	0.075842	0.0311876	-0.0874407	-0.477363	-0.176375	0.085195	-0.157103	-0.059769	-0.0592036	-0.233982	-0.0444009	-0.0257998	-0.170678	-0.0830495	-0.0335038
8.25741	-0.381338	-0.224165	-0.112879	-0.154273	-0.234642	-0.0916452	-0.0351594	-0.227672	0.112152	0.00891881	-0.15734	0.0197965	-0.230129	-0.0642219	-0.244747	0.106442	-0.0644592	-0.161166	-0.00768832	-0.195766	-0.0825995	-0.103215	-0.299381	-0.270533
8.25619	-0.167718	-0.0262282	-0.0772629	0.0376099	-0.0728476	0.113259	-0.254669	0.024541	-0.281266	-0.060853	-0.0800426	-0.114983	-0.513782	-0.171872	-0.36321	-0.129325	-0.062625	0.0771096	-0.187693	-0.0673985	-0.058779	-0.244332	-0.0167522	-0.0469821
8.25497	-0.144577	0.0367664	-0.288568	0.129971	0.154745	0.0513486	-0.122606	0.0193755	0.0143385	-0.160128	-0.218331	0.027124	0.0519578	0.0223795	-0.117857	-0.181629	-0.0952768	-0.0912109	0.0616263	0.0338499	-0.080161	-0.250557	-0.00503387	-0.220409
8.25375	-0.0628778	-0.33976	0.122884	0.064936	-0.501628	-0.0922026	-0.204694	-0.0869141	-0.0389043	-0.21627	-0.346726	-0.158225	-0.241578	-0.237228	-0.375349	-0.20244	-0.163436	-0.181808	-0.408203	-0.0145703	-0.126657	-0.0646571	-0.0300663	-0.101689
8.25252	-0.066509	-0.110475	-0.244185	0.38548	-0.104978	0.0974787	-0.220645	0.133579	-0.0246666	-0.0184137	-0.150045	0.318892	-0.260116	-0.120866	-0.0108279	-0.00289184	-0.109169	0.0374954	-0.159134	-0.0511173	-0.105189	0.0300905	0.169112	-0.112342
8.2513	-0.17334	-0.057937	0.25209	-0.0840018	-0.122468	0.0271344	-0.135538	-0.0684106	-0.503021	0.206182	-0.387461	0.0349795	-0.0886393	0.0103361	0.137675	-0.0310394	0.0657724	0.0391696	-0.296765	0.0704259	-0.194834	0.252441	0.134092	-0.119433
8.25008	0.0469169	0.182013	0.01382	0.157925	-0.194344	-0.0397379	-0.0310856	0.0437731	-0.00475072	0.0561448	-0.215872	0.145692	0.0451795	0.0603197	0.1089	0.175506	0.137238	0.427123	-0.0280951	0.138869	0.136832	0.0282657	0.260739	0.0966697
8.24886	0.137221	0.0484859	-0.00651287	-0.0593737	0.19291	0.0208009	-0.0620652	0.20586	0.063382	0.114735	0.00830462	-0.0659448	0.186475	0.0185058	0.50153	0.295626	0.145861	0.512348	0.160511	0.157378	0.220959	0.161119	0.175976	0.223632
8.24764	0.377716	0.415084	0.0217363	-0.108132	-0.0109461	-0.0151574	0.286924	0.507066	0.137249	0.0245733	0.163397	-0.0285748	0.289744	0.148579	0.375178	0.576495	0.236061	0.266343	0.0844295	0.235691	0.206243	0.0407315	0.106691	0.296717
8.24642	0.369833	0.20161	0.0168737	0.041616	0.403539	0.261762	0.216639	0.260704	0.171163	0.114107	0.304424	-0.00779349	0.159852	0.157434	0.540399	0.503138	0.132911	0.397953	0.367109	0.0992056	0.334926	0.463373	0.133804	0.265218
8.2452	0.5016	0.0723358	0.195252	-0.339456	0.408975	0.107002	0.297149	0.567446	0.0238916	0.0971042	0.0857124	0.0572237	0.208829	0.32168	0.106599	0.684996	0.000874207	0.181268	0.192644	0.00375181	0.0886203	0.0658123	0.0789651	0.0709886
8.24398	0.431899	0.392748	0.0223192	-0.227303	-0.12612	0.20192	0.346166	0.160839	0.10682	0.0484225	0.201472	-0.111592	-0.0556121	0.304495	0.295803	0.15322	-0.00488144	-0.0760935	0.265237	0.0798967	0.0594472	0.261897	0.112805	0.147191
8.24275	0.499299	0.182109	0.204665	-0.205517	0.405575	-0.00810422	0.00934335	0.339159	0.290005	0.250267	0.141696	0.118258	-0.314573	0.168121	0.11382	0.130356	-0.154346	-0.100934	-0.00858478	-0.312139	-0.12514	-0.10075	-0.29676	0.228374
8.24153	0.301976	0.311737	-0.0407514	-0.083582	0.15972	0.0240875	0.250256	0.30825	0.232219	-0.172135	0.257778	-0.0376657	0.0439444	0.329741	0.136324	-0.0928729	-0.104633	-0.385657	0.251687	0.00820777	0.0892515	-0.0765678	0.0343032	-0.0384769
8.24031	0.265262	0.217592	0.107639	-0.114445	-0.0459729	0.014593	-0.0443335	0.0195413	0.0058043	-0.0971643	-0.242232	0.123387	-0.293845	-0.021692	-0.0727593	0.142621	-0.10236	-0.0620377	-0.0739713	-0.152125	-0.0922992	-0.120189	-0.0733401	-0.233895
8.23909	0.065967	0.128997	0.0380196	0.0513845	0.0954091	-0.0927916	0.151422	0.0782648	-0.367468	0.0147427	0.0863721	-0.0670987	-0.0390877	0.0370595	0.0784145	-0.0759595	-0.28965	-0.105295	-0.0267481	0.136127	0.000751418	-0.306183	-0.0730126	0.141014
8.23787	0.170005	-0.0343552	0.0284773	0.0823708	-0.153161	-0.12819	-0.0248656	-0.0496235	-0.388836	-0.124346	0.0706054	-0.00492539	-0.310004	-0.205267	-0.116397	0.208519	-0.23525	0.10608	-0.373422	-0.112182	-0.402254	-0.0300957	0.00752372	-0.0499366
8.23665	-0.166783	-0.0314973	-0.0255387	-0.274343	-0.184346	-0.136275	0.0652637	-0.0816167	-0.11193	-0.171782	0.202821	-0.0939597	-0.400531	0.226516	0.14888	-0.0429057	-0.179345	-0.232845	0.0555191	-0.149694	0.0207667	0.0468529	0.0814722	0.148414
8.23543	0.0452373	0.0123837	-0.0304441	0.00304497	-0.268263	-0.0615645	-0.130552	0.124223	-0.474898	-0.234473	-0.151164	-0.0585655	-0.161006	-0.13445	-0.11226	-0.0775496	0.0645449	0.020461	-0.189591	0.101922	-0.161963	0.198451	-0.0835491	-0.0934626
8.2342	0.0123433	0.0603797	0.0282234	-0.185284	-0.258004	0.0524642	-0.120628	-0.11109	-0.0249171	-0.131339	0.138937	-0.169262	-0.0269199	0.174895	-0.11489	-0.142785	-0.157621	0.0715054	0.00402982	-0.219532	-0.0923296	-0.134631	-0.0256955	-0.019256
8.23298	-0.0138261	-0.131413	0.0432103	0.0480071	-0.0546854	-0.17913	-0.150849	0.2561	-0.252271	-0.129455	-0.186766	0.159543	-0.122633	-0.0807928	0.0872406	-0.147794	-0.0972478	-0.257772	-0.135516	-0.0201892	-0.0850273	-0.164303	-0.0787932	-0.133849
8.23176	-0.0746876	-0.047233	-0.0114333	-0.199517	-0.0198533	0.00988946	-0.058033	0.170249	0.160019	-0.221116	-0.09585	-0.294327	-0.27221	0.0697359	-0.0463984	-0.021253	-0.035584	-0.0450614	0.0902327	-0.054165	-0.119005	0.115049	0.116312	-0.0970654
8.23054	-0.110069	-0.231143	-0.16201	-0.11183	0.275558	-0.0912482	-0.0402393	0.233076	-0.211924	-0.0914822	-0.0443376	0.107636	-0.260554	0.00664831	-0.154858	-0.0924779	-0.139307	-0.122254	-0.0843995	0.0122046	-0.0999857	-0.0503575	-0.138244	-0.196292
8.22932	0.106078	-0.318724	-0.259561	-0.224573	-0.230055	-0.222637	-0.0133433	-0.135269	-0.0192741	-0.210418	-0.181591	-0.0706921	-0.31875	-0.0856551	-0.200273	-0.0617421	-0.000181684	-0.0217965	-0.156495	0.0232108	-0.150214	0.0318593	0.0531237	-0.26407
8.2281	-0.306555	0.0114143	-0.124385	-0.00763907	-0.39152	0.00566787	-0.323799	-0.155584	-0.067243	-0.0801927	-0.236644	-0.0768739	-0.305427	-0.126757	-0.223535	-0.185404	-0.0070309	-0.1076	-0.0242509	-0.287282	-0.460704	-0.234093	-0.0330403	-0.102091
8.22688	0.0282566	-0.451172	-0.0618728	-0.320257	0.214678	-0.0717095	-0.00364308	0.152395	-0.115689	0.0265729	-0.224226	-0.249142	-0.099073	-0.0546387	-0.220262	-0.160995	-0.0432543	-0.107119	-0.136442	-0.131744	-0.184924	0.0812099	-0.113376	-0.17017
8.22566	-0.134018	-0.193054	-0.121555	-0.192183	-0.0770001	-0.0850081	-0.21693	-0.151986	-0.121275	-0.185716	0.0488045	-0.00624665	-0.245273	-0.150781	-0.176771	-0.260085	-0.0299982	0.0796455	-0.343552	-0.218234	-0.150602	-0.264389	-0.139174	0.0202018
8.22443	-0.0205141	-0.323076	-0.0108602	-0.085437	-0.152333	-0.0592205	-0.226143	0.0177603	-0.0737683	0.0620211	-0.262159	-0.0352682	-0.428441	-0.361974	-0.0885442	-0.153049	-0.0473446	-0.118006	0.0462297	-0.0163887	-0.135451	0.137779	0.0231438	-0.0467888
8.22321	-0.163704	0.074913	-0.186319	-0.150131	-0.140307	0.00366173	-0.14161	-0.167003	-0.329646	-0.0326567	-0.209703	-0.0442987	-0.35679	-0.107699	-0.160816	-0.0493615	-0.11314	-0.110936	-0.0235756	-0.0906973	-0.13899	-0.196373	-0.00997747	-0.338633
8.22199	-0.099015	-0.256511	-0.0577555	0.0362904	-0.29785	-0.0815343	-0.101602	-0.0145914	0.0669343	-0.0790359	0.0859501	-0.230581	-0.144608	-0.18609	-0.0932792	-0.263555	-0.0788266	-0.261765	-0.129555	0.0774842	-0.29274	0.239723	0.109957	-0.158762
8.22077	-0.354167	-0.236418	0.0394323	-0.0731075	0.0185314	-0.0527261	-0.136244	-0.0996948	-0.24756	-0.10497	-0.144691	-0.01541	-0.137384	-0.10236	0.138301	-0.193324	-0.0888865	-0.0625582	-0.150092	-0.114768	-0.180514	-0.170878	0.0283494	-0.200951
8.21955	-0.331872	0.266614	-0.161072	-0.222161	-0.1205	-0.177474	-0.24622	-0.247958	0.0192696	0.0936198	0.0462693	-0.062466	-0.415647	-0.102173	-0.169472	0.0174766	-0.0503193	0.00287888	-0.236674	-0.0416273	-0.207059	0.0682903	-0.0150808	-0.167722
8.21833	-0.404087	0.0127067	-0.226537	0.0662173	-0.0658745	-0.0723814	-0.201785	-0.000283209	0.0135988	0.0827811	-0.236242	0.0814437	-0.285948	-0.100428	-0.167213	-0.0560152	-0.0512685	-0.102186	-0.0479524	-0.231197	0.041708	-0.306919	-0.0857314	0.0193922
8.21711	0.083009	0.131465	-0.0795857	-0.201073	-0.151997	0.135264	-0.0976325	-0.371858	0.194012	-0.233144	-0.222913	-0.189726	-0.312258	-0.0714084	-0.16932	0.027077	-0.250722	-0.37115	-0.13704	0.176768	-0.0152306	0.158029	-0.117029	-0.149021
8.21588	-0.068727	-0.229455	-0.0997684	-0.187288	-0.0534628	0.160829	-0.305089	-0.175188	0.183032	-0.242573	-0.135901	-0.0707235	-0.324478	-0.0812892	-0.0789739	0.0607708	-0.113253	-0.0964927	-0.00928789	-0.260515	-0.0298847	-0.117358	0.00911816	-0.170866
8.21466	-0.0701589	-0.131251	0.0213181	-0.0111876	-0.38476	0.0665678	0.052209	-0.0197746	-0.0777226	-0.0370287	0.0300477	-0.0825879	-0.0865493	0.0197254	-0.0594884	-0.0334524	0.0380982	-0.0325843	-0.334524	0.0266354	-0.0104156	-0.17555	0.0562436	-0.10119
8.21344	0.00611122	-0.0838547	0.0615402	-0.2161	-0.0367014	-0.00822259	-0.0485883	-0.178643	-0.0235478	-0.0972618	-0.194962	-0.0344976	-0.0561463	-0.00687658	0.164653	-0.0941521	-0.166091	-0.0850948	-0.0532667	-0.144064	-0.0665944	-0.126989	-0.113126	-0.107332
8.21222	-0.0748326	-0.0997366	-0.0432698	-0.0303395	-0.0605359	0.0168563	-0.101637	0.0577773	0.0647627	-0.103767	0.090568	0.0362796	0.0290764	-0.141347	-0.0121948	-0.00825375	-0.206722	-0.207582	-0.146676	0.127092	-0.037632	-0.271717	0.132038	0.140551
8.211	0.01766	-0.11967	-0.0500946	-0.121911	-0.162849	-0.150302	-0.173382	-0.131819	-0.145337	-0.174649	-0.20978	0.0607148	-0.132806	-0.00932871	-0.163479	4.17684e-05	0.00238625	-0.119521	-0.0119948	-0.124277	-0.0880424	0.0648675	-0.298015	-0.144422
8.20978	0.117734	-0.109692	-0.0523433	-0.140577	-0.201995	-0.0272427	0.0760446	-0.0315707	-0.508669	-0.0227246	0.17439	-0.0885767	-0.33834	-0.00531982	-0.150843	-0.130496	-0.222271	0.199302	-0.132744	-0.0941459	-0.0721865	-0.0515673	0.105236	-0.0346641
8.20856	-0.179099	-0.063726	0.00853231	-0.228672	0.285923	-0.0512183	-0.0481245	-0.123607	-0.256866	-0.104696	0.0780416	-0.0778887	-0.0525587	-0.123699	-0.291559	-0.0601711	0.0894655	0.00791309	-0.250991	-0.0808341	-0.149945	0.0516229	-0.425024	-0.0969469
8.20734	0.0184207	-0.0369708	-0.0919203	0.247069	-0.0947709	0.106197	0.029058	0.111609	-0.22232	-0.0851844	-0.092681	-0.277851	-0.351813	0.0424891	-0.0392194	-0.2494	-0.511219	-0.186234	-0.0571534	-0.267937	-0.263561	0.000454217	0.113108	-0.000404486
8.20611	-0.261302	0.00262528	-0.0499303	0.0638744	-0.107871	-0.130001	-0.158178	-0.3398	-0.385145	-0.13067	-0.121673	0.147092	-0.147796	-0.10254	-0.257161	-0.14288	0.0445321	-0.0262442	-0.172446	-0.23302	-0.340998	-0.365675	-0.0832341	-0.00820186
8.20489	-0.0206018	-0.16643	-0.144326	-0.0796081	-0.244704	-0.182769	-0.332694	0.0338687	-0.0369044	-0.0648467	-0.0423021	-0.211696	-0.298009	-0.0919572	-0.38924	-0.145346	-0.282704	-0.0856138	-0.0202446	0.179784	0.00211004	-0.0316356	0.0997138	-0.0388658
8.20367	-0.00798581	-0.150209	-0.0186905	-0.204491	-0.147702	-0.0808816	-0.27206	-0.118853	-0.180241	-0.0768134	-0.0648548	-0.129632	-0.149366	-0.150556	-0.104961	-0.0493611	0.0779725	0.0521224	0.0833008	-0.134096	-0.0793999	-0.161129	-0.139373	0.0544177
8.20245	-0.178325	-0.0828425	-0.0834923	-0.156462	0.0612403	0.0996549	-0.0809055	0.305274	-0.179368	-0.0622228	-0.310396	-0.119815	-0.383118	-0.0906567	0.00809727	0.0295257	-0.225783	-0.164591	-0.0459398	-0.151573	-0.207775	-0.0607783	-0.0131701	-0.0189513
8.20123	-0.245767	0.114491	-0.0783769	0.0352606	-0.190917	-0.0411305	-0.156433	-0.133922	0.0575738	-0.235027	-0.170027	-0.0664048	-0.155447	-0.0197818	-0.000829372	-0.0245898	-0.0322042	-0.276065	0.0436676	-0.228026	0.0347252	-0.214894	-0.120914	-0.292419
8.20001	-0.296425	-0.089551	-0.0695995	0.0499044	-0.235579	0.0724199	-0.0901691	-0.0779138	-0.401152	-0.0709189	-0.107459	-0.0734138	-0.280657	-0.0713461	-0.308518	-0.0526147	0.0219411	-0.1251	-0.259779	-0.0440905	-0.127525	-0.0041462	-0.0365276	-0.185375
8.19879	0.0990646	-0.164988	0.0169802	-0.248786	-0.0753281	-0.0455278	-0.0956897	0.0189632	0.0960012	-0.237866	0.0275305	-0.13138	-0.224293	-0.0839614	-0.110328	-0.101513	-0.213693	-0.197785	-0.0299709	-0.193654	-0.172157	-0.244739	-0.0849063	-0.343748
8.19756	-0.0287454	-0.0933797	-0.173584	-0.206184	-0.193077	-0.0374354	-0.157109	-0.145666	-0.160562	-0.0863735	-0.273334	0.152983	-0.25935	-0.00677719	0.103455	-0.0605582	-0.0823368	-0.0300833	-0.282815	-0.0669757	-0.0834086	-0.167035	-0.0365945	-0.0269797
8.19634	0.123578	-0.164817	0.0489718	-0.253256	-0.0919174	-0.10892	-0.0101475	-0.000104582	-0.232453	0.0102425	-0.0253233	-0.0137435	0.0494904	-0.104953	-0.13887	-0.0720363	-0.172425	-0.25107	-0.0502493	-0.11455	-0.0941863	-0.10471	-0.218954	-0.0372762
8.19512	-0.0644843	-0.0754158	-0.0901062	-0.0484417	-0.0657933	-0.160693	-0.153338	0.0948709	-0.146041	-0.13677	-0.39111	-0.147253	-0.300081	0.0838402	0.0937734	0.0384569	-0.0409707	0.0363342	0.0576045	-0.0232358	-0.0551367	-0.00969321	-0.0934633	-0.147992
8.1939	-0.0514747	-0.0611128	-0.0347115	-0.241406	-0.109721	0.0323411	-0.243234	-0.216467	-0.196919	-0.103026	-0.276776	0.0181543	-0.293924	-0.110483	-0.187615	-0.16239	-0.108456	-0.180979	-0.0925395	-0.171549	-0.343985	-0.236505	-0.0644967	-0.156239
8.19268	-0.274241	-0.179557	-0.0743011	-0.111873	-0.237246	-0.321762	0.0312505	0.105611	0.0307491	-0.181839	-0.0236624	-0.063316	-0.0552471	0.00847596	0.160559	-0.0193486	-0.213926	-0.112975	-0.0414598	-0.0855062	-0.086558	-0.171934	-0.16884	-0.0410402
8.19146	-0.24129	0.15162	-0.11037	-0.163828	-0.0241157	0.102229	-0.101235	-0.280298	-0.326929	-0.0184359	-0.0588914	-0.080467	-0.158649	-0.246067	-0.22723	-0.16446	0.0964551	-0.184737	-0.28812	0.0410706	-0.202246	-0.335025	-0.0234507	-0.143879
8.19024	-0.137097	-0.1758	-0.00458991	-0.0714111	-0.0913625	-0.0058663	-0.0626943	-0.165765	-0.154601	-0.0999936	-0.106306	0.0369784	-0.206128	0.0474708	-0.226506	-0.0574723	-0.175079	-0.257984	-0.177743	-0.0752515	-0.024368	-0.0134902	-0.0119856	0.186331
8.18902	0.114567	0.0878744	-0.178819	-0.0607543	-0.260979	-0.152176	0.0462853	-0.0243297	-0.183637	-0.155756	-0.0760078	-0.164923	-0.309908	-0.177403	-0.0817903	0.0427506	-0.0367455	-0.168137	-0.217817	-0.0222288	-0.162675	-0.0162952	0.0356381	-0.295534
8.18779	-0.0335512	-0.194698	-0.0843067	-0.312386	-0.210846	0.0487699	-0.224378	-0.345763	-0.033865	-0.291747	-0.0509188	0.0396334	-0.272125	-0.203952	-0.251004	0.0790076	0.0109458	0.0103744	-0.240223	-0.109431	-0.181375	-0.171701	0.0229083	-0.00765479
8.18657	0.0206916	-0.0764698	-0.04588	0.0100935	-0.134989	-0.0863413	0.058424	-0.0370908	-0.174342	0.0154425	0.0611257	-0.157641	-0.444227	-0.1353	0.0476314	-0.214913	-0.266434	-0.00820179	0.00381915	-0.0507268	-0.226223	0.158895	-0.108991	-0.0865194
8.18535	-0.119942	0.00336155	-0.0107293	-0.13806	0.122105	-0.101129	-0.0826255	-0.0885653	-0.0195122	-0.111096	0.0738731	-0.15972	-0.130413	0.0194863	0.111367	-0.0532422	0.0901751	0.0095542	-0.134842	-0.0413948	-0.0166683	-0.0973062	-0.0508139	0.172363
8.18413	0.0926331	-0.131002	0.0318014	-0.0270454	-0.0128964	-0.055767	0.030049	0.148156	-0.144218	0.024379	0.03968	-0.0263019	-0.158753	-0.228117	-0.0702325	-0.168519	-0.115549	-0.0984584	0.00648136	-0.149691	-0.15029	-0.0736711	-0.0343292	-0.183799
8.18291	-0.06898	0.0436589	-0.0361535	-0.494057	0.217044	0.122582	0.0896927	0.13788	-0.0656628	0.0464502	-0.214888	-0.137302	-0.25882	-0.19442	-0.239012	-0.114232	-0.0209023	-0.0588613	0.0295454	0.0232134	0.151101	0.000320848	0.0526795	0.0029298
8.18169	-0.00662073	-0.146198	-0.0229887	-0.00690877	-0.0145248	0.119165	0.00310065	-0.0494414	-0.0506683	0.0153538	-0.256717	0.253392	0.0286412	-0.197337	-0.235829	0.0929458	-0.126433	-0.045278	-0.0379602	-0.144023	-0.117027	-0.0500204	-0.0509634	-0.0436248
8.18047	-0.297698	-0.0316194	0.0931115	-0.170024	-0.254677	-0.0805991	-0.190999	0.0320857	-0.0727435	-0.074189	0.106353	-0.100338	-0.03958	0.0168159	-0.00356508	-0.130397	-0.0183012	-0.235042	-0.121828	-0.0156694	-0.0537418	0.139718	-0.0822059	-0.176427
8.17924	-0.0646233	-0.27744	-0.125762	-0.120367	-0.26246	0.0314013	-0.200824	-0.0724733	-0.214231	-0.135915	-0.266623	0.156294	-0.0346664	-0.0787154	-0.338336	-0.0609835	-0.266543	-0.212323	-0.0664958	-0.130051	-0.0498899	-0.0547259	0.0642157	0.0250262
8.17802	-0.0611597	-0.0793765	-0.00577788	0.0833431	0.0970823	-0.117044	-0.0583181	0.148732	-0.0338191	0.096216	-0.1367	0.0723211	-0.17024	0.0106811	-0.0568803	-0.177179	-0.158171	-0.0971135	-0.0123645	-0.0587941	-0.202886	0.0224663	-0.0798217	-0.206703
8.1768	-0.0326492	-0.368194	-0.0822712	0.00307359	0.0246909	-0.0679536	-0.194015	0.0412213	-0.275055	-0.232017	-0.0393484	-0.0544829	-0.0660332	-0.183296	-0.0801293	-0.0839354	-0.0356518	0.0776546	-0.249497	0.0117613	-0.0455253	-0.136041	-0.129352	-0.0277134
8.17558	-0.0588724	0.0463826	0.0695864	-0.17613	-0.180798	-0.0847192	-0.0670474	-0.104105	0.0128207	-0.127147	0.229915	0.0825816	-0.175054	0.00466205	0.00456572	-0.19601	-0.022563	-0.0237631	0.0407707	-0.0789311	0.00291331	-0.0829346	0.0505639	-0.178331
8.17436	-0.0392926	-0.0120341	-0.0711317	-0.234809	-0.223287	-0.108551	-0.215337	-0.109466	-0.117377	0.0232916	-0.147689	-0.078872	-0.349078	-0.004975	0.00979737	-0.138743	-0.122907	-0.0346372	-0.182888	-0.17866	-0.135022	-0.268932	0.0713125	-0.0670427
8.17314	-0.0942372	0.073943	-0.0640927	-0.0982156	-0.192409	-0.0275617	-0.314495	0.0766092	-0.00248283	-0.163391	-0.45299	0.0337308	-0.0716503	0.0373943	-0.162197	-0.078495	-0.0407582	-0.092376	-0.0949948	-0.109215	-0.194636	0.0547016	0.186341	-0.176278
8.17192	-0.130293	-0.0515199	0.162404	0.302538	-0.0674935	-0.0863299	-0.110262	0.0835864	-0.0204886	-0.124251	-0.0907787	-0.09456	-0.290542	-0.224115	0.0627176	0.0362103	0.00767691	-0.012008	-0.140076	-0.0181868	-0.0325888	-0.15878	-0.0375289	-0.015187
8.1707	-0.115381	-0.00194163	-0.123301	-0.117487	-0.113884	-0.0224022	-0.099406	-0.161109	-0.354709	-0.0570002	0.0164475	0.122816	0.00619983	-0.159273	-0.215265	-0.29431	-0.165139	0.00688599	-0.201147	-0.1858	-0.237557	0.0922308	0.0852246	0.0733241
8.16947	-0.342896	-0.295664	-0.0115858	-0.0284762	-0.143046	0.0601762	-0.128709	-0.329196	0.0493926	-0.338846	0.0461554	-0.144753	-0.362691	0.0468762	-0.0536568	-0.0824675	0.15508	-0.0438277	-0.00854068	-0.0172758	0.0298681	-0.280913	-0.13699	-0.144864
8.16825	-0.182241	-0.1042	-0.151109	-0.0758198	-0.210048	-0.00129178	0.0046354	-0.0925435	-0.333368	0.126605	-0.201322	-0.0207461	-0.12716	-0.133873	0.190204	0.126049	0.0268898	0.00505451	-0.0656412	0.016162	-0.0480524	0.188682	-0.0487258	-0.102427
8.16703	0.0493378	-0.00773194	0.032536	-0.210945	0.304552	0.021926	-0.369607	0.13787	0.143822	-0.179822	-0.112681	-0.0620731	0.0454624	0.0955754	-0.214825	0.100991	-0.0278641	-0.119001	-0.15403	-0.00512669	-0.326976	-0.116132	-0.156436	-0.137431
8.16581	-0.0774158	-0.195703	-0.0287836	-0.10301	-0.0519482	-0.0558542	-0.00243428	-0.132731	-0.239638	0.138495	0.0684973	-0.167114	-0.286469	-0.289276	0.0448425	0.125748	-0.00528188	-0.0246905	-0.124817	0.173688	-0.0682591	-0.142032	0.0751869	-0.0978793
8.16459	0.0688242	-0.168802	-0.226135	-0.0902472	-0.233834	-0.199899	-0.139283	0.119254	0.171577	-0.0949123	0.0892702	-0.131907	-0.12201	-0.0200442	-0.0458193	-0.0114485	-0.169811	0.0582835	-0.179938	-0.0860816	-0.198808	0.0568178	-0.374815	0.0593816
8.16337	-0.106332	-0.113842	0.0974886	-0.145492	0.0782894	-0.0548278	-0.13635	-0.0744306	-0.304668	-0.176271	0.0342032	-0.0909774	-0.363691	0.125471	-0.0794349	-0.0467949	0.0486958	-0.194833	-0.0979779	-0.118915	-0.0965336	0.00660514	-0.1087	-0.00179123
8.16215	-0.0278919	-0.082058	-0.118597	-0.269695	-0.15983	0.0613283	0.03812	-0.131214	-0.0320169	-0.0840331	0.0273037	-0.04107	-0.0725507	0.170289	0.0601554	-0.0671322	-0.122533	-0.0711009	-0.0691322	-0.147556	-0.186731	-0.094996	0.0961509	-0.0585079
8.16093	-0.14274	-0.15067	0.102437	-0.158136	0.132782	-0.123073	-0.105939	-0.359821	0.0771954	-0.0430819	-0.113196	0.182042	-0.396729	0.0477877	-0.160444	-0.22959	-0.121544	-0.077866	-0.0354238	0.0354427	-0.0511157	-0.141769	-0.0580059	0.0827454
8.1597	-0.0911154	0.149369	-0.00884172	0.0934628	-0.335845	0.00437164	-0.0229127	0.0216649	-0.358208	-0.073252	-0.0268115	-0.263989	-0.115268	0.0819788	0.240403	0.0421363	-0.168651	0.0486232	-0.0991253	0.0541518	-0.233421	0.0148417	0.0532201	0.0756977
8.15848	0.202857	-0.0530003	-0.0933337	-0.337447	-0.016095	0.00725237	-0.0733121	-0.112103	-0.0508479	-0.00901414	-0.264632	-0.134456	-0.336826	0.0748659	0.00398296	-0.153257	-0.0482502	-0.1164	0.123758	-0.0547278	0.0399375	0.0188506	-0.185681	-0.1044
8.15726	-0.191642	-0.205769	0.0337099	-0.124552	0.0741812	0.131422	-0.101415	0.236326	-0.345131	-0.0553917	-0.0444527	-0.102922	-0.258576	0.00385587	-0.220306	-0.0590062	0.155571	-0.020983	-0.30165	-0.151197	-0.0870283	-0.176293	0.043184	-0.0742758
8.15604	-0.0240204	0.043264	-0.196844	0.115237	-0.227929	-0.0590626	0.0385035	0.00395474	-0.0669086	0.0968057	-0.190634	0.0674363	-0.180369	-0.105317	-0.0413788	-0.164078	-0.12274	-0.145948	0.0366909	0.111557	0.143175	0.0864844	-0.144369	0.0643723
8.15482	-0.136452	-0.187492	-0.111567	-0.0438076	-0.00372785	0.00303582	-0.0437024	-0.0494106	0.0430176	0.0176656	0.173861	-0.187306	0.118333	-0.0566226	-0.395432	-0.0106514	0.0558579	-0.123642	0.0151232	-0.283927	-0.115223	-0.0874666	0.0267312	-0.334499
8.1536	0.00880138	0.104265	-0.107941	0.268869	-0.178014	-0.04722	0.13153	0.0627936	-0.126306	-0.0400904	-0.216471	-0.0458767	-0.628045	-0.0842899	0.120356	0.0594222	-0.207977	-0.0238365	-0.0850551	0.093449	0.179038	0.0866106	-0.104141	0.0454323
8.15238	-0.0926597	-0.252714	-0.169172	-0.00886892	0.0227285	-0.113063	-0.184208	-0.354695	-0.106691	0.00220957	0.00609699	0.115394	0.00901958	0.109795	0.08936	0.0247778	-0.161261	-0.331611	-0.0264257	-0.348555	-0.240655	-0.150145	-0.0619276	-0.0195996
8.15115	-0.0730932	0.293948	-0.0387248	0.142623	-0.172679	0.0912027	-0.206625	0.129271	-0.471145	-0.112485	-0.283988	-0.0516461	-0.134878	0.025546	0.0842964	0.0495034	-0.198587	-0.163459	-0.0752792	-0.0820678	-0.0609062	0.156309	-0.0560659	-0.193742
8.14993	-0.040118	-0.215034	0.114936	-0.156987	-0.215584	-0.0562861	-0.069643	-0.143717	-0.0197783	-0.407554	0.0964376	-0.0775002	-0.0562524	-0.170373	-0.118665	-0.109119	-0.194652	-0.091584	-0.0258609	-0.0278726	-0.368571	-0.181329	-0.0171343	0.18786
8.14871	-0.00853004	-0.0636658	-0.000337929	-0.251996	-0.0646189	-0.0850084	-0.0303884	0.088327	0.0176467	-0.160203	-0.137864	-0.0393853	-0.22141	0.0148302	-0.0981069	0.162357	-0.127765	-0.317304	0.076225	-0.116072	-0.00196617	-0.0734371	0.0258527	-0.0818324
8.14749	-0.286843	-0.35705	0.00356399	-0.342775	-0.0418935	-0.131822	-0.118785	0.0176926	-0.270557	-0.063052	-0.10796	0.0179118	-0.0543113	0.0497261	0.0199815	0.0655512	0.015951	-0.161882	-0.150343	0.101935	-0.296232	-0.0122408	-0.00961334	0.174476
8.14627	0.0801584	-0.0876111	0.0224001	-0.000123779	-0.32684	0.0217094	-0.0243635	0.0532676	0.0651328	0.0345088	-0.0493484	-0.125131	-0.451772	-0.178113	-0.307912	-0.0199133	-0.11965	-0.126801	-0.102752	-0.118877	-0.0386065	-0.0793862	-0.0446473	-0.279083
8.14505	-0.109423	-0.11551	-0.206845	0.0369765	-0.0786083	-0.219937	-0.27156	0.16485	0.0662662	-0.00819933	-0.231672	-0.00224821	-0.300122	0.0053412	-0.115723	0.0704713	-0.068958	0.0870407	-0.182184	-0.051707	-0.26273	-0.186679	-0.0178724	-0.096213
8.14383	-0.0410779	-0.106323	-0.092072	-0.287326	-0.33239	0.0524258	0.103046	-0.0570027	-0.229383	-0.194624	0.131676	-0.174412	-0.384004	-0.0182945	-0.249776	-0.216082	-0.176257	-0.0796598	-0.0818518	0.202974	-0.128069	0.0189601	0.051624	-0.0903134
8.14261	-0.108548	0.0318037	-0.119524	-0.0255951	0.218795	-0.0507958	-0.178432	-0.380467	-0.165077	-0.0838209	0.0540439	-0.0561239	-0.366709	-0.0608263	0.0623249	-0.14852	-0.0394297	-0.101759	-0.171605	-0.39754	-0.0919529	-0.0545212	-0.142389	-0.341482
8.14138	0.0499279	-0.0691667	0.189133	-0.158543	-0.128956	-0.0790177	-0.359666	0.0412787	0.116975	-0.20046	0.0224905	-0.0569645	-0.282256	-0.0660259	-0.326451	-0.093658	-0.214511	-0.286955	-0.11455	0.164812	-0.0217931	-0.0726838	-0.0311335	-0.238057
8.14016	-0.154336	-0.0384604	-0.318593	-0.394925	-0.250946	-0.0667275	-0.212714	-0.196252	-0.00111477	0.038435	-0.081689	-0.158873	-0.310493	-0.24792	0.15515	-0.110895	-0.150795	-0.125783	-0.130145	-0.374859	-0.127321	-0.219283	-0.151486	-0.267156
8.13894	-0.0307295	-0.0572706	0.0442882	-0.124044	0.17345	0.0218627	-0.0873822	-0.0395696	0.0274228	-0.0409116	0.060589	-0.0175302	-0.163008	0.00155445	-0.254658	-0.273834	-0.179978	-0.00928266	-0.297434	-0.0321318	-0.275922	-0.238911	-0.15478	-0.136926
8.13772	-0.330481	-0.0631657	-0.0573005	-0.194247	-0.169448	-0.0812838	-0.116946	-0.164907	0.144173	-0.192807	-0.13378	0.00858304	-0.256629	-0.137066	-0.110587	-0.0553163	-0.0920723	-0.196166	-0.293477	-0.209323	-0.0412626	-0.184793	-0.140464	0.0518519
8.1365	-0.0948153	-0.0421615	-0.173389	0.0671998	-0.269725	0.0847694	-0.30874	0.0899764	-0.200002	0.00576701	-0.093687	-0.0755207	-0.189838	-0.335237	-0.012155	-0.223354	-0.0506917	-0.194216	0.0113986	-0.0962082	-0.0937388	0.0527673	-0.0109693	-0.0773366
8.13528	-0.256472	0.0270351	-0.0875925	-0.148883	0.0516544	-0.162094	-0.324937	0.0939748	0.0594177	-0.275107	-0.124181	-0.06037	-0.265903	-0.153415	-0.157229	-0.165356	-0.242872	-0.0330871	-0.281827	-0.0420411	-0.0753176	-0.115268	-0.14314	0.109324
8.13406	0.399294	0.143734	-0.129197	0.0368969	-0.00969671	0.15054	-0.0243019	0.027823	-0.341134	-0.0627738	-0.269737	-0.0665537	0.242663	-0.151321	-0.212302	-0.183653	-0.135918	-0.0665219	0.100418	-0.055998	-0.157724	-0.238435	-0.0903554	-0.337503
8.13283	0.0189523	-0.0679289	0.0941826	-0.0977841	-0.0943943	-0.0591932	0.0113552	-0.0408239	-0.102227	0.00259228	-0.181649	-0.0324147	-0.177557	-0.11955	-0.121151	-0.138217	0.0308577	-0.136978	-0.211879	-0.16482	0.0531313	-0.100242	-0.082232	0.120252
8.13161	0.0952259	0.131216	-0.0250678	-0.256651	-0.151472	0.00916345	0.18798	-0.193786	-0.147316	-0.173392	-0.182887	-0.0833724	0.0187619	-0.16758	-0.0790245	-0.218396	-0.208796	-0.0499215	-0.045359	0.0110887	-0.201721	-0.106502	-0.117631	-0.124317
8.13039	0.00269093	-0.0586485	-0.0754779	0.123027	-0.12362	-0.195929	-0.0115662	0.104511	-0.17777	0.00660189	-0.105589	-0.119926	-0.308902	-0.032468	-0.315981	-0.241849	0.00279179	-0.0900635	0.00866918	-0.189185	-0.231606	-0.244862	-0.0902274	-0.0182738
8.12917	-0.106593	0.17986	0.0824957	-0.0532269	-0.310766	0.0500871	-0.0922288	-0.0247585	-0.103101	-0.242351	0.0697104	0.0271761	-0.168219	-0.260366	-0.121005	-0.0805079	0.0297761	-0.0217296	-0.146288	0.160075	-0.240314	-0.0590192	-0.0207556	-0.107271
8.12795	-0.217577	-0.0660367	-0.16839	-0.0941418	0.0950711	-0.103733	0.0650628	0.029092	-0.510142	-0.00338869	-0.256376	-0.097994	-0.0862288	-0.182857	-0.270844	-0.0925826	-0.00209872	-0.0709114	-0.0197509	-0.1574	-0.214323	-0.182482	-0.104093	0.0121415
8.12673	-0.306705	-0.200695	-0.132738	0.0502633	-0.231175	-0.0789123	-0.202294	0.0396044	-0.11588	-0.235922	0.125279	-0.234298	-0.143366	-0.201563	-0.107565	0.0337944	0.119457	-0.0798868	-0.232281	-0.184728	-0.0541319	0.0465524	0.222952	-0.0321289
8.12551	-0.0545985	0.0437686	-0.0909692	-0.175315	-0.0791945	0.0629698	-0.168419	-0.224679	-0.369841	0.117936	-0.255174	-0.147428	0.14052	-0.0521594	0.0527451	0.0189936	-0.179943	0.014283	-0.0744771	0.148507	-0.1255	-0.222625	0.137747	0.161838
8.12429	-0.0541658	-0.125594	-0.0741142	0.0377479	-0.123725	-0.207708	-0.158026	-0.10298	-0.0397035	-0.0551141	-0.302592	-0.202733	-0.401743	-0.106331	-0.258988	0.0729809	0.00691014	0.16625	-0.101984	-0.0891424	-0.0565991	-0.0131545	0.110862	-0.272345
8.12306	-0.149021	-0.0256891	0.0687598	0.103855	-0.0462181	-0.122289	-0.0249115	-0.0297875	0.266833	-0.155314	-0.0631381	-0.0692518	-0.00809596	0.163544	-0.183073	0.258725	-0.104268	0.251702	0.0618637	-0.0537017	0.086301	-0.204109	0.0255761	0.240614
8.12184	0.23825	0.263251	-0.00187386	-0.151403	-0.0467601	0.0605081	-0.0769722	0.045855	-0.0166356	-0.0479495	-0.0431096	-0.127546	-0.329233	0.0194687	-0.145244	0.206527	-0.136042	0.0237046	-0.0506424	-0.0203563	-0.0709017	-0.0366956	-0.00644694	-0.0812081
8.12062	0.101551	-0.335186	0.0171632	-0.119164	0.0839652	-0.00111564	0.00480726	0.0265598	0.0563971	-0.149967	0.161205	0.0823868	-0.0258855	-0.0121122	0.115579	0.303164	-0.130452	-0.215506	0.0117446	-0.107737	-0.0180541	-0.248829	0.169017	-0.0415154
8.1194	0.0494946	0.164604	0.113116	-0.00718911	-0.0598402	-0.0299169	0.0182139	-0.262469	-0.00463929	-0.121418	-0.0964839	-0.107518	-0.361624	-0.0577155	0.0513069	0.0338673	-0.0832932	0.0465148	-0.131197	0.14731	-0.068236	-0.0370018	-0.150815	0.113966
8.11818	0.1857	-0.0231995	0.0775071	-0.0255016	-0.111016	-0.0454364	-0.0476721	0.0951394	-0.014067	-0.175253	-0.265775	0.0649727	-0.280039	0.0787771	0.0452801	-0.019593	0.190235	-0.299388	0.020439	-0.196835	-0.165735	-0.104391	-0.0857633	0.00269102
8.11696	0.0649807	0.232694	-0.0274937	-0.170053	-0.00482184	-0.0418558	-0.0274668	-0.0993538	-0.324518	-0.170594	-0.124894	-0.176035	-0.142317	0.116487	-0.0061042	-0.036523	-0.1777	-0.156412	-0.216627	0.200564	-0.172902	-0.133125	-0.061625	0.142552
8.11574	0.0560547	-0.035641	-0.0353272	-0.0351932	0.0855874	-0.0819024	-0.215667	0.0414601	-0.338681	-0.0572069	-0.146359	-0.151386	-0.264881	-0.0250369	-0.0865099	0.0912225	-0.173095	0.0563351	-0.0508049	-0.142265	-0.187649	0.0920408	-0.197704	-0.206399
8.11451	-0.322486	-0.143036	-0.111517	-0.0535859	0.0519956	-0.00881913	-0.0581507	-0.157273	-0.220768	-0.189597	-0.00818296	0.0988292	-0.340197	0.0405412	-0.188081	-0.213574	-0.133877	-0.108435	-0.0919967	-0.0475932	-0.208349	-0.12494	-0.140334	0.0990598
8.11329	-0.329547	-0.38094	0.0774042	-0.28139	-0.135665	-0.0440719	0.00771679	-0.148183	-0.0549667	-0.0123007	-0.0718023	-0.168892	-0.209438	-0.0411977	-0.0728791	0.225623	-0.263339	0.185977	0.125376	0.115842	0.00403187	-0.173183	0.0767236	0.0969368
8.11207	-0.154482	-0.156885	0.0142328	0.0584874	-0.553982	0.0370224	-0.0417733	-0.00466162	-0.227882	-0.00184506	-0.296635	0.0330502	-0.455091	-0.127139	-0.100859	0.205394	-0.00972197	-0.268727	-0.0876096	-0.0225412	0.00294147	-0.0203902	0.294323	-0.00198188
8.11085	-0.0775688	0.00741778	-0.0916012	-0.0477629	-0.0698376	0.0168545	-0.246382	-0.379921	-0.151529	-0.0572922	-0.199811	-0.0853685	0.0384111	-0.0996001	0.15519	0.340988	0.0136042	-0.0507255	-0.111795	0.158947	-0.0294612	-0.146901	0.209155	-0.121256
8.10963	-0.060746	-0.109159	0.0357441	-0.402086	-0.0995648	-0.00717976	-0.129835	0.0728616	0.112758	0.0490748	-0.131496	-0.00993231	-0.267445	-0.0377141	-0.368408	0.218133	-0.241735	0.0484301	-0.0153782	0.0558784	0.0431278	-0.0122466	0.0442181	-0.104263
8.10841	0.260182	-0.207328	0.123612	-0.125562	-0.170213	-0.0957592	-0.103504	-0.280485	0.285353	-0.00760497	0.122609	0.159119	-0.0185285	0.0381141	0.0870683	0.354755	0.0354079	0.137583	-0.148587	0.00798776	-0.113555	0.0343884	0.163109	-0.122029
8.10719	0.00568447	-0.112843	0.156115	-0.591061	-0.215172	0.031145	-0.0561666	-0.0832559	-0.00922173	-0.145631	-0.213257	0.133012	0.0566292	0.179899	0.110994	0.210107	-0.203002	-0.140273	0.114109	0.097219	-0.0800991	-0.066556	0.182093	-0.0953569
8.10597	0.0771472	-0.245069	0.0596972	-0.185139	-0.223212	0.186231	-0.0163765	-0.170508	-0.159794	-0.0902282	-0.074713	0.172189	-0.487199	0.126462	0.0942504	0.333133	-0.0234559	-0.280716	-0.00713483	-0.0601759	0.0877957	0.0940655	0.0775403	-0.17648
8.10474	-0.108911	-0.126926	-0.0488296	0.0153733	0.235319	-0.0704652	-0.0399492	0.350558	0.0157346	0.129171	0.0752522	-0.140514	0.103231	0.18446	0.0565862	0.146441	-0.107505	-0.072058	0.10864	-0.150679	-0.161901	-0.091091	-0.0153641	-0.0612847
8.10352	-0.105263	0.065486	0.126445	-0.26767	-0.167541	-0.0122661	-0.22246	0.046718	-0.0136992	-0.0369474	-0.0158012	0.33461	-0.0880973	0.0127644	0.0828005	0.325154	-0.54394	-0.368089	-0.249447	-0.116585	-0.0312032	-0.00140482	-0.151719	-0.39597
8.1023	-0.0602143	-0.375188	0.089423	-0.0167984	-0.00775779	-0.180939	-0.189926	0.21465	-0.0993693	-0.0183377	-0.0590428	0.151851	-0.238221	0.0793426	-0.0187285	0.1222	0.033778	-0.0929029	-0.137665	-0.119534	-0.185172	-0.0406773	-0.128462	-0.0836924
8.10108	-0.264612	-0.32507	0.0460043	-0.379346	-0.0187123	-0.126771	-0.0677739	-0.0728912	-0.154809	-0.00998699	-0.0269327	-0.0457695	-0.135532	0.211953	-0.0316972	-0.20309	-0.396664	-0.262231	-0.271682	-0.183021	-0.22058	-0.209607	-0.272393	-0.290571
8.09986	-0.0195567	-0.336396	-0.0277387	-0.19358	-0.0638034	-0.075037	-0.14519	0.14063	0.0583367	-0.190613	0.12455	0.0845579	-0.294124	-0.146178	-0.274552	-0.175859	-0.0987665	-0.297787	-0.0915707	-0.418127	-0.200576	-0.232665	-0.106769	-0.210878
8.09864	-0.155867	-0.241737	-0.0674514	-0.0514542	0.117726	-0.160126	-0.473152	0.120768	-0.343052	-0.294727	0.0895625	0.170979	-0.343843	0.174538	-0.210825	-0.388201	-0.40643	-0.0671445	-0.139079	-0.0977221	-0.0769592	-0.309544	-0.284101	-0.507124
8.09742	0.0320175	-0.305701	0.0177287	-0.401345	-0.460252	-0.201419	-0.0491646	0.555842	-0.331686	-0.210179	-0.00899351	0.134499	-0.316214	-0.0594974	-0.252019	-0.173368	-0.223122	-0.284462	-0.374849	-0.3616	-0.311067	-0.254634	-0.0914197	-0.174229
8.09619	-0.228284	-0.396501	0.0423376	-0.204576	-0.310862	0.0723463	-0.421247	-0.0972254	-0.396093	-0.169908	0.0175253	-0.102914	-0.415437	-0.0371828	-0.0900551	-0.369932	-0.141548	-0.136431	-0.307627	-0.183689	-0.340655	-0.0894724	-0.270516	-0.168932
8.09497	-0.0766523	-0.507182	-0.240042	-0.595423	-0.261346	-0.102801	-0.212162	-0.124013	-0.285283	-0.240903	-0.181645	0.0833859	-0.544857	-0.250605	-0.294188	-0.391741	-0.106723	-0.347167	-0.430143	-0.0866478	-0.377856	-0.211003	-0.0601141	-0.151407
8.09375	-0.445728	-0.357299	-0.110333	0.077602	-0.125254	-0.282453	-0.634968	-0.218747	-0.763807	-0.290837	-0.10485	-0.263074	-0.453264	-0.280677	-0.0892483	-0.456955	-0.146917	-0.294662	-0.439802	-0.266187	-0.381551	-0.232749	-0.355512	-0.122355
8.09253	-0.142027	-0.540752	-0.201551	-0.380289	-0.147622	-0.0753798	-0.496482	-0.192395	-0.06525	-0.273627	-0.444363	-0.0400869	-0.300853	-0.314775	-0.173027	-0.307488	-0.266684	-0.327964	-0.345409	-0.241703	-0.356514	-0.319535	-0.114774	-0.168289
8.09131	-0.36949	-0.310013	-0.445671	0.0973268	-0.148973	-0.151112	-0.706969	-0.59774	-0.511362	-0.259702	-0.387209	-0.254506	-0.282244	-0.166282	-0.299202	-0.222451	-0.0989096	-0.0196724	-0.314959	-0.320703	-0.233951	-0.272219	-0.0652813	-0.330257
8.09009	-0.32399	-0.238116	-0.160437	0.154726	-0.349401	-0.0587326	-0.43042	-0.054279	-0.578734	-0.175149	-0.189629	-0.1068	-0.534532	-0.31872	-0.332178	-0.253684	0.136815	-0.014905	-0.0677116	-0.193734	-0.377628	-0.19151	-0.0279892	-0.0190276
8.08887	-0.440641	-0.29058	-0.259086	-0.0952399	-0.407796	-0.239725	-0.523289	-0.349251	0.0105839	-0.302873	-0.374246	-0.212559	0.0575101	-0.208939	-0.498744	-0.119698	0.141013	0.178815	-0.34643	-0.311459	-0.0522395	-0.251532	-0.119931	-0.226461
8.08765	-0.207426	0.0836351	-0.283905	0.0976566	-0.369231	0.0238174	-0.354816	-0.378986	-0.170288	-0.0723726	-0.267916	-0.187598	-0.0105356	-0.289607	-0.25838	-0.0247258	0.312524	0.13433	-0.196934	-0.18427	-0.0870301	0.190761	0.0575695	-0.132968
8.08642	-0.237988	0.253	-0.176739	-0.0831658	0.161647	-0.0881366	-0.253081	-0.219385	0.319393	-0.130709	-0.431085	-0.233848	-0.248749	-0.0330405	0.00561352	-0.0771674	0.196867	0.438545	0.0681586	-0.152119	-0.103793	-0.0413673	0.00535338	-0.0818692
8.0852	-0.183827	0.369665	-0.36704	0.178538	-0.345107	-0.086572	-0.265673	0.143555	-0.117321	-0.0552113	-0.197501	-0.144949	0.132403	-0.292257	0.17268	0.162695	0.209422	0.220834	0.106207	0.200212	0.0152094	0.0588716	0.20009	0.0365454
8.08398	-0.0639719	0.851283	-0.0812349	0.143356	-0.11304	0.0946186	-0.0510302	-0.112335	0.142858	0.0548649	-0.388533	-0.271152	-0.0777842	-0.244098	0.148558	0.000455691	-0.0688373	0.117918	0.431805	0.0172467	0.00618631	0.100334	0.234749	0.046659
8.08276	0.100727	1.00976	-0.27108	0.157687	-0.160994	-0.189745	0.23913	0.100893	0.125948	-0.00830916	0.192499	0.0466586	-0.0785867	-0.0599037	-0.150823	0.507021	-0.14914	-0.209025	0.25404	0.167462	-0.114379	0.0162761	0.250985	0.0927238
8.08154	0.3553	0.816104	0.118479	-0.0420351	0.128056	0.000457439	0.553862	-0.132637	0.0429804	0.187408	-0.225465	0.117226	-0.401032	-0.148541	-0.0696921	0.106341	-0.0720452	-0.0424616	0.0962046	0.149092	0.0973849	0.289303	-0.00679556	0.0556191
8.08032	0.768454	0.753073	0.0369282	0.269388	-0.17418	-0.138124	0.523686	0.0691362	-0.288939	0.122753	0.27827	-0.0522619	-0.2954	0.106712	-0.0635408	0.118824	0.000306366	-0.116316	0.187139	0.130214	-0.29333	0.213317	0.234791	-0.0501648
8.0791	0.673872	0.579158	-0.0201693	0.092592	-0.0756946	-0.0180518	0.673227	-0.023769	-0.108718	0.199637	-0.0960577	0.0370166	-0.0740971	-0.0786832	-0.150874	0.101355	0.0830297	0.0331596	0.285702	0.105423	-0.00954658	-0.1052	-0.138513	0.123791
8.07787	0.68153	0.597842	0.00457754	0.0196942	-0.00668027	0.0526479	0.174789	0.207254	-0.0655776	0.0784191	0.433168	-0.143683	-0.38846	0.058633	-0.1795	0.158148	-0.0172939	0.0466567	0.0562144	0.0371478	-0.0869127	-0.00258647	0.00872527	0.0650928
8.07665	0.51075	0.291206	0.0687662	0.145715	-0.0598708	0.0949078	0.355211	0.157709	-0.0697764	-0.142882	0.450572	0.164142	-0.0671746	0.222729	-0.285425	-0.0284759	0.385943	0.161357	0.189872	0.137048	0.0346773	-0.117109	0.121734	0.0514857
8.07543	0.351529	0.459193	-0.0194655	0.210574	-0.00721532	0.15967	-0.0152703	-0.11839	-0.0177548	0.0683282	0.340345	-0.0696277	-0.152311	0.161717	0.0732885	-0.0444125	0.256484	0.242754	0.184394	-0.0752158	0.0986574	0.000193878	0.0234896	0.0239834
8.07421	0.440726	0.941278	0.0853548	-0.0383079	-0.0267694	0.118451	0.127523	0.195577	0.147695	-0.122156	0.453347	0.0910412	0.350117	0.387237	-0.037996	0.496699	0.563682	0.612195	0.225844	0.0140978	-0.0377408	0.0675616	0.303454	0.111301
8.07299	0.593611	1.12482	-0.0930241	0.277368	0.253428	0.0619932	0.385752	0.179681	0.0754563	0.0174985	0.0616042	0.094003	-0.0558625	0.44799	0.118366	0.45245	0.639362	0.697431	0.343339	-0.079675	0.491094	0.156962	0.455645	0.0279906
8.07177	0.649121	1.39343	0.0867006	-0.00417618	0.197336	0.0675502	0.574567	0.13622	0.440017	0.0930678	0.312026	0.0917761	0.596154	0.483216	0.157318	0.611961	0.521015	0.939601	0.399374	0.169442	0.216498	-0.0223524	0.403409	0.239654
8.07055	0.575839	1.8624	0.262092	-0.0567018	0.247072	0.30886	1.00044	0.398197	0.85129	0.200682	0.357699	0.0408558	0.0473083	0.476586	0.257345	0.677055	0.487145	0.566449	0.273482	0.291808	0.142257	0.296913	0.472651	0.181878
8.06933	1.12527	2.07144	0.412859	-0.125026	0.425814	0.223879	1.34822	0.518665	0.592588	0.418433	-0.139758	-0.118947	0.032236	0.536948	0.217028	0.817502	0.223056	0.505975	0.626403	0.423469	0.32721	0.213326	0.69769	0.329011
8.0681	1.41426	2.09058	0.567739	-0.0693289	0.0534851	-0.0151871	1.46868	0.493219	0.5387	0.407185	0.43875	0.128935	0.182716	0.257925	0.403953	0.773848	0.185835	0.338408	0.43854	0.461662	0.0859887	0.395014	0.649709	0.189708
8.06688	1.2862	2.21123	0.353759	0.248432	0.336718	-0.066829	1.52893	0.192028	0.310622	0.177616	0.304746	-0.0170499	-0.0421917	0.258596	0.535703	0.843488	0.11119	0.164238	0.819046	0.279457	0.221754	0.0126135	0.328754	0.425007
8.06566	1.3061	1.73247	0.62784	-0.010219	0.117694	0.127881	1.6049	0.512795	-0.0895909	0.346498	0.452915	0.19783	-0.0175774	0.322431	0.199922	0.389714	-0.0461712	-0.0891186	0.390695	0.409838	-0.00449285	0.0967353	0.461439	0.148884
8.06444	1.38373	1.64743	0.532787	0.29497	-0.041017	-0.272466	1.29006	0.192123	0.0132077	0.193026	0.612753	0.0572772	-0.155229	0.13844	0.142216	0.502347	-0.0276098	0.0162078	0.460766	0.0704209	-0.101424	0.0681593	0.147407	0.22948
8.06322	1.21466	1.22923	0.587286	0.19802	-0.0139766	-0.131697	0.992968	-0.176786	0.0938536	0.0310726	0.347358	-0.0789913	-0.386651	0.263957	-0.0725187	0.126427	0.0963635	0.0144731	0.00459436	0.24437	0.0154187	0.167602	0.206817	-0.19983
8.062	0.965409	0.863022	0.311649	0.188809	-0.147952	0.0396544	0.963348	0.532462	0.00191771	-0.11656	0.688862	0.026689	-0.177817	0.199941	0.0491325	0.17162	0.214963	0.103529	0.405921	0.0270841	-0.0842228	-0.0524958	0.154936	0.120837
8.06078	0.355592	0.753736	0.200519	0.119996	-0.0730736	-0.142368	0.430718	-0.0575948	-0.441309	-0.270983	0.32496	-0.101234	-0.115495	0.00959711	0.020345	0.274339	0.340465	0.101272	-0.113997	0.0399789	0.196044	-0.0364466	0.230685	-0.113696
8.05955	0.338574	0.598024	0.180277	-0.17159	-0.088984	-0.0746129	0.179547	0.0373273	-0.298155	0.0665318	0.618982	-0.164374	-0.0250674	0.0465224	-0.0701686	0.0761009	0.485191	0.298408	0.0358351	0.0419307	-0.0933845	0.022859	0.15057	0.113394
8.05833	0.306778	0.99113	0.0733929	-0.19572	0.0783434	0.0158551	0.352685	0.0790621	0.0664202	-0.0531214	0.260818	0.0814904	0.240686	0.270731	0.214517	0.285411	0.427302	0.256502	0.0804991	-0.00309158	0.277093	-0.0360706	0.436636	0.0375902
8.05711	0.00801497	1.02383	0.277974	-0.403471	0.233074	0.102286	0.189973	-0.251199	0.227989	-0.115428	-0.0922308	0.136155	0.155277	0.112109	-0.140048	0.370183	0.0821278	0.293801	0.262194	-0.0419146	0.112603	0.0593842	0.33502	0.199894
8.05589	0.617303	0.975357	-0.016045	-0.221974	0.245732	0.057483	0.530419	0.133928	0.00402309	0.0409706	-0.0452056	0.0205555	0.0410948	0.281925	-0.0184078	0.456219	-0.221846	0.388456	0.268197	0.296369	0.0151229	-0.0610477	0.333588	0.213823
8.05467	0.835554	1.40584	0.186044	-0.225461	0.607784	-0.184028	0.76297	0.0784517	0.30201	0.205911	0.128671	0.101127	-0.12153	0.780265	0.136306	0.342623	-0.147774	0.0710938	0.474742	0.269354	0.132296	0.0770331	0.502975	0.151028
8.05345	1.03967	0.882461	0.280103	-0.246643	0.478056	0.0220211	0.679442	-0.0513436	0.0280885	0.395169	0.40607	-0.163964	-0.259895	0.633745	0.212488	0.533059	-0.0781741	-0.17237	0.128858	0.507983	0.0241063	0.233151	0.121756	-0.0165684
8.05223	1.33281	1.10303	0.143349	-0.195905	0.287371	-0.0356455	0.851157	-0.011088	0.0300959	0.130768	0.45766	0.233262	-0.0969235	0.508426	0.453641	0.228796	-0.0379257	-0.209731	0.295454	0.101483	-0.00654599	-0.00243895	0.211604	0.0449391
8.05101	1.10453	0.267782	0.30178	-0.116968	-0.157824	-0.25884	0.866477	-0.180598	-0.094682	0.153827	0.228892	0.0583884	-0.25683	0.209656	0.0570754	0.176891	-0.285732	-0.292568	-0.0184964	0.322402	-0.114813	-0.0235742	-0.0506014	0.0132857
8.04978	0.846105	0.385215	0.122608	-0.373747	-0.156663	-0.0548455	0.544697	0.195088	-0.206794	0.0179172	0.323267	-0.024042	-0.479777	0.211543	0.100135	-0.0253353	-0.35698	-0.230026	-0.207403	0.061847	-0.019611	-0.270246	-0.0943773	0.484125
8.04856	0.440928	0.218508	0.0269847	-0.0913268	0.0110566	-0.21703	0.391426	-0.0159519	0.115857	-0.0534907	0.412268	-0.0891795	-0.136097	0.0814353	-0.095226	-0.288815	-0.332813	-0.0829728	-0.0500047	-0.132432	-0.230395	-0.331278	-0.253214	-0.119955
8.04734	0.0288583	0.00714797	0.0964684	-0.180977	-0.0791102	-0.0759273	-0.189218	0.18406	-0.107216	-0.126466	0.00761913	-0.209139	-0.471314	-0.00793041	-0.0467352	-0.160115	-0.28358	-0.232681	-0.0419338	-0.236651	-0.265532	-0.140702	-0.168483	-0.196348
8.04612	-0.0836921	-0.143001	0.00906024	-0.33322	-0.337008	-0.017938	-0.217728	-0.030852	-0.501986	-0.246749	0.299094	-0.114155	-0.300933	-0.331709	-0.198313	-0.195536	-0.180358	-0.123778	-0.202203	-0.307116	-0.438466	-0.305072	-0.194655	-0.188684
8.0449	-0.414598	-0.185807	-0.212144	-0.306219	-0.00983591	0.0175102	-0.2746	-0.393014	0.228685	-0.178733	0.174968	-0.127496	-0.532864	-0.00415491	-0.219496	-0.228639	-0.232018	-0.182946	-0.216221	-0.275225	-0.11635	-0.255111	-0.164575	-0.23733
8.04368	-0.169822	-0.3065	-0.045226	-0.346924	-0.25054	-0.10195	-0.344818	0.310777	-0.0535962	-0.39024	-0.317315	-0.101637	-0.192329	-0.170504	-0.189268	-0.241084	-0.226526	-0.325605	-0.208277	-0.148967	-0.438865	-0.362043	-0.000381583	-0.222256
8.04246	-0.179212	-0.475132	-0.0880159	-0.00990568	-0.348768	-0.0662627	-0.400755	-0.212928	-0.347152	-0.32022	-0.100639	-0.287957	-0.712612	-0.342644	-0.250088	-0.268074	-0.192349	-0.213702	-0.159277	-0.27887	-0.241002	-0.197227	-0.276109	-0.171056
8.04123	-0.370881	-0.572116	-0.215532	0.0373317	-0.0130333	-0.090305	-0.351187	-0.0696653	-0.450984	-0.271461	-0.319706	-0.0714158	-0.20343	-0.238048	-0.569624	-0.359836	-0.144524	-0.358144	-0.294008	-0.122364	-0.295553	0.00041379	-0.173023	-0.493779
8.04001	-0.241453	-0.0902681	-0.220489	-0.183137	-0.372705	0.0873471	-0.567742	-0.181376	-0.231044	-0.0112955	-0.0271167	-0.255443	-0.434074	-0.259056	-0.539161	-0.237455	-0.173624	-0.110172	-0.301018	-0.262636	-0.431165	-0.37655	-0.100677	-0.226843
8.03879	-0.199602	-0.127084	-0.297326	0.0233476	-0.0500553	-0.1949	-0.251765	0.120385	-0.343019	-0.330546	-0.592815	-0.00215282	-0.324776	-0.291013	-0.328232	0.0231532	-0.131732	-0.327813	-0.212636	-0.17931	-0.0916562	-0.108147	-0.0480848	-0.190529
8.03757	-0.1055	-0.494304	0.036553	-0.283028	-0.401077	0.241218	-0.282918	-0.369581	-0.335714	-0.26633	-0.212456	-0.068202	-0.202901	-0.206576	-0.172996	-0.0538125	-0.153078	-0.247311	-0.226245	-0.0788105	-0.498006	-0.251498	-0.125188	-0.00406567
8.03635	0.10822	-0.218711	-0.387624	-0.136432	-0.375667	-0.155867	-0.385366	-0.0674699	-0.0651449	-0.200221	-0.30478	-0.248757	-0.11858	-0.135655	-0.179819	-0.197408	-0.274769	-0.163796	-0.34518	-0.00029081	-0.263145	-0.100204	-0.10752	-0.101886
8.03513	-0.249479	-0.286751	-0.110527	-0.211507	-0.119654	0.187081	-0.237596	-0.0948262	-0.322207	-0.142309	-0.450255	-0.0361521	-0.569615	-0.206429	-0.149244	-0.28662	-0.199066	-0.121142	-0.209685	-0.0785837	-0.240928	-0.301197	0.0394986	-0.197914
8.03391	-0.281352	-0.258715	-0.164457	0.0571929	-0.128556	-0.0331672	-0.396667	-0.0602924	0.0181838	-0.133199	-0.318867	-0.144018	-0.435916	-0.165286	-0.272272	-0.0632118	-0.0570339	0.113945	-0.372601	-0.146543	-0.03412	-0.0482837	-0.140516	-0.257504
8.03269	-0.12851	-0.379181	-0.111419	-0.303308	-0.11432	-0.0802643	-0.261717	-0.0262928	-0.00295875	-0.154914	-0.0499457	-0.0660604	-0.327049	-0.220324	0.079676	-0.103001	-0.00802139	-0.0565861	-0.167937	-0.0142998	0.0448961	-0.0968428	-0.167457	-0.138965
8.03146	-0.059193	-0.384582	0.121578	0.125977	-0.478011	-0.0979043	-0.376302	-0.267622	0.00374741	-0.0975225	-0.215551	0.017726	-0.146688	-0.177353	0.0817472	-0.183512	-0.0816607	0.0181313	-0.169477	0.0665165	-0.103872	0.0264835	-0.0559645	-0.334942
8.03024	-0.281466	-0.141885	-0.381094	-0.253244	0.0113149	-0.391296	-0.249452	-0.0955007	0.00342135	-0.185318	-0.0740901	-0.0538116	-0.232164	-0.216352	-0.191412	0.0507078	-0.121998	-0.0844572	-0.201624	-0.378274	-0.20642	-0.248859	-0.299716	-0.146759
8.02902	-0.140791	-0.174321	-0.0722129	0.0497611	-0.466487	0.202569	-0.196121	0.00793118	-0.0937165	-0.0045476	-0.034799	0.0691001	-0.153785	-0.0924758	-0.116227	0.0213335	-0.152941	-0.244099	-0.0909473	0.00421861	-0.0565247	0.124958	0.20605	-0.0971357
8.0278	-0.1948	-0.194185	-0.0765797	-0.0775222	-0.152158	-0.10994	-0.26369	0.00110289	-0.251733	-0.0240081	-0.228067	-0.136417	-0.0885146	-0.175113	-0.234029	-0.134962	-0.000195832	-0.132229	-0.200103	-0.215767	-0.150793	-0.0921911	-0.254368	-0.142871
8.02658	-0.0726153	-0.361353	-0.026963	-0.0439202	-0.315905	-0.0966032	-0.229467	0.132705	-0.191177	-0.101617	-0.198584	0.142356	-0.199558	-0.0148162	0.0857132	-0.149643	-0.194497	-0.143353	-0.0202128	-0.207072	-0.185164	0.083346	-0.083289	-0.13461
8.02536	-0.410692	-0.0705313	-0.101221	-0.0177438	-0.206084	-0.0639728	-0.138904	-0.116658	-0.521776	-0.0608476	-0.150778	-0.121509	-0.124055	-0.0314796	-0.262734	0.024493	-0.0512826	-0.0900588	-0.086146	-0.212321	-0.0796941	-0.155143	-0.0808702	-0.0144205
8.02414	0.0662945	0.00702068	-0.233231	-0.18265	-0.184566	-0.0316365	0.0429016	-0.429674	-0.215512	-0.0875399	-0.231408	0.0575555	-0.0523454	0.0396527	-0.0695489	-0.0981471	-0.17042	-0.0727085	-0.0658091	0.0649567	-0.0486015	-0.0771705	-0.0440269	-0.0878112
8.02292	-0.233084	-0.0711823	0.000899345	-0.105844	-0.0505621	0.071215	-0.149924	0.13747	-0.655204	-0.0336244	-0.0586158	0.150608	0.0988624	0.0144065	-0.189473	-0.0706684	-0.148632	-0.0991885	-0.0989282	-0.279922	-0.149051	-0.293112	-0.19909	-0.189496
8.02169	0.000479675	-0.0643421	-0.114175	-0.0883525	-0.0601252	-0.0263508	0.0219609	-0.128924	-0.131805	-0.25858	-0.140491	-0.0950805	-0.132776	-0.0214856	0.00418334	-0.22066	-0.0836604	-0.0797297	-0.0800134	-0.206607	-0.044532	-0.0670931	-0.109076	-0.0977105
8.02047	0.0642605	-0.0738655	-0.0171708	0.00321404	-0.0936102	-0.118078	-0.367591	-0.336507	0.0485225	-0.0654959	-0.280211	-0.119096	-0.34861	-0.065221	-0.0465273	-0.105793	-0.147695	-0.294347	0.118039	-0.131781	-0.0489862	-0.0346435	0.0365891	0.204179
8.01925	-0.201895	-0.155826	0.0602474	-0.0552388	-0.175866	-0.0370416	-0.225873	-0.026501	-0.436697	0.0887922	-0.200963	-0.285585	0.00612309	-0.0998015	-0.140704	-0.124947	-0.217273	0.0993517	-0.290455	0.0898528	-0.17711	0.15477	0.00520552	0.0879148
8.01803	-0.0258272	0.106238	-0.048825	-0.170878	-0.121421	-0.00208451	0.00964491	-0.338605	-0.0861546	-0.0309019	0.270001	-0.0318793	-0.098078	0.0452968	-0.0392156	-0.0265848	-0.167232	0.00294448	-0.0398991	-0.0246826	-0.0205343	-0.1187	-0.0338061	-0.109391
8.01681	-0.343246	-0.234513	0.0862025	0.0306396	-0.194169	-0.039146	-0.0577281	0.190486	-0.268259	-0.071112	-0.194851	0.0238213	-0.25092	-0.124717	0.29057	-0.115251	-0.0740843	0.0605391	-0.212819	-0.146643	0.0524664	-0.0457499	-0.00900975	0.0458664
8.01559	0.0870439	0.266355	-0.153653	-0.202837	-0.124469	0.0701539	0.11762	-0.173034	0.179207	0.0711064	-0.124672	-0.147086	-0.371137	0.0163638	0.0330676	0.0868978	-0.00708818	0.00317045	-0.131122	-0.0376043	-0.0880009	0.0538034	0.079644	0.141882
8.01437	0.0427118	-0.279466	-0.134611	-0.0525059	-0.118264	0.00485968	0.00325204	0.11989	0.0220974	0.194491	0.349491	-0.121209	-0.222679	0.0757161	-0.169742	0.144356	0.0434058	-0.0151244	-0.167937	-0.0768598	0.108216	-0.173264	-0.0310855	-0.202596
8.01314	0.230106	-0.0164874	0.159049	-0.025079	-0.0612566	-0.0395328	0.0823181	0.325825	-0.125626	-0.125365	-0.058859	-0.107045	-0.0512639	0.438964	0.0209961	0.216035	-0.116667	-0.15245	0.116889	0.0608593	-0.38144	0.0985825	0.0436272	0.145284
8.01192	0.250879	-0.114128	0.164571	-0.251614	-0.0125016	0.073827	-0.0255687	0.177163	0.0704927	-0.0395774	0.243601	0.128755	-0.163905	0.117056	-0.116894	0.139786	-0.0888867	-0.0238846	-0.0445314	-0.230973	-0.00263748	-0.0936495	-0.167886	0.179022
8.0107	0.0470832	-0.169202	0.20636	-0.184521	-0.0444029	-0.0888104	0.138092	-0.191254	-0.232322	0.00439229	0.0154247	-0.040596	-0.0734465	0.168266	0.0338554	0.0110616	-0.175468	0.0275316	-0.110348	-0.0902746	-0.10132	-0.179635	0.074919	-0.197043
8.00948	0.0742945	-0.022972	0.0436608	0.108911	0.177911	0.077078	0.291846	-0.165656	-0.0652664	-0.0571517	0.202254	0.0760053	-0.351023	0.00112058	0.0558093	-0.0342027	-0.0725086	0.132513	-0.0116228	-0.0169254	-0.0800565	-0.190563	-0.10147	-0.122379
8.00826	0.0612732	-0.114971	0.0810547	-0.128074	0.128941	-0.0684375	0.026985	0.0895816	0.0320821	0.0663767	-0.032578	0.0272636	-0.123071	0.0544351	-0.213892	-0.0735415	-0.0279057	-0.208118	0.0360751	-0.0546243	-0.0903676	-0.0187	-0.0942693	-0.129183
8.00704	-0.426279	0.00172731	0.0210877	-0.145732	-0.00103679	-0.0272621	-0.13631	0.0135819	0.0599149	-0.183445	-0.00895136	0.0106732	-0.100973	0.00904981	0.0278935	-0.101155	-0.105451	-0.15143	0.0699218	0.0155775	-0.209893	0.0777285	-0.12691	-0.111515
8.00582	-0.052404	-0.174441	-0.0537418	0.0184102	0.122003	-0.0621971	0.0233255	-0.0882463	0.0835161	0.121394	-0.0367884	-0.0232849	-0.159663	-0.210106	-0.0309221	-0.0974128	-0.0586834	-0.258882	-0.064129	-0.0533413	-0.148153	-0.21503	-0.0162545	-0.0190684
8.0046	-0.186797	-0.00412813	-0.169081	-0.10776	-0.023266	-0.109243	-0.0556942	0.14732	-0.0604744	-0.0947604	-0.166895	-0.17804	-0.284594	-0.0553534	-0.325732	-0.0230693	-0.0563449	-0.195239	0.0680118	-0.0973378	-0.0690637	0.064321	0.0308604	0.0278862
8.00337	-0.146987	0.0122095	-0.0484754	-0.294162	-0.235041	-0.015257	-0.184277	-0.208977	0.0557587	-0.174098	0.114883	-0.103208	-0.26375	-0.113797	-0.0874647	-0.125264	-0.290432	0.0460362	-0.14304	-0.0540619	-0.0773539	-0.0976395	0.0529792	-0.175436
8.00215	0.156868	-0.217297	-0.091408	-0.357572	-0.131292	-0.21008	0.127339	0.204156	-0.161191	-0.0400558	0.290406	0.136809	-0.473173	0.00367376	0.0260561	-0.0724966	-0.0155616	-0.191548	-0.0670804	0.12127	-0.24537	-0.146852	-0.124945	-0.198628
8.00093	-0.094394	-0.0355191	-0.150536	0.295745	0.128091	-0.203223	-0.0954601	0.112597	-0.00793341	-0.0614927	-0.30568	-0.147076	-0.241919	0.184128	0.110934	0.0685381	-0.18217	0.0527536	0.0588405	-0.0701236	-0.00411566	0.0119814	0.197839	0.0026986
7.99971	0.101534	-0.144773	-0.0315962	-0.388088	-0.20282	-0.0486692	0.0998236	-0.272962	-0.0411854	-0.218359	0.219975	0.00110787	-0.00324882	0.147776	-0.171991	-0.126818	0.237953	-0.194347	-0.157485	-0.139389	-0.0365867	-0.0348905	-0.0516295	-0.113661
7.99849	0.139373	0.00445596	-0.181313	0.137192	0.0781206	0.0245241	-0.0617508	0.146932	-0.359513	-0.0761743	0.0269495	-0.132874	0.00557261	-0.119952	-0.204114	-0.04956	-0.0227505	0.056974	0.167968	-0.22813	-0.0708638	-0.240004	0.102988	-0.160531
7.99727	0.137786	-0.414253	-0.0576307	-0.275589	-0.200203	0.0286411	-0.242901	-0.108543	0.205709	-0.0377392	-0.0312933	0.0786415	-0.354276	0.124102	-0.284298	0.193694	0.0583682	-0.0903502	-0.272569	0.0282401	-0.0305667	0.0828513	-0.126601	-0.169039
7.99605	0.0227423	0.0145668	0.0088003	-0.00330041	-0.150912	0.116891	0.256429	-0.000771707	-0.210554	-0.116857	-0.0449325	0.0915662	-0.134415	-0.120437	-0.0391899	-0.00698981	-0.0943008	-0.04553	0.0556619	-0.163339	0.00895185	-0.0360669	0.250973	0.0412978
7.99482	-0.0552366	-0.118263	0.074689	0.224586	-0.0820899	0.075101	-0.1529	0.0930016	0.0237428	-0.162362	-0.320476	-0.0188398	-0.18854	-0.0829641	0.0835642	0.111803	-0.0753331	0.0416169	-0.140922	0.0676271	0.162239	-0.0756673	0.191766	-0.045248
7.9936	-0.0890046	0.0443842	0.0329896	0.0305713	-0.213287	-0.0850748	0.0999314	0.102546	-0.349452	-0.187451	0.00193257	-0.256864	-0.128923	-0.357394	-0.100265	-0.161015	-0.0145889	-0.0984415	-0.000623529	-0.169388	-0.0711444	0.0832499	-0.041005	0.0142017
7.99238	0.140701	0.0571277	-0.066011	-0.0823008	-0.0694432	0.153569	-0.218916	-0.13035	0.00528079	-0.210313	-0.177401	-0.102497	-0.347011	-0.0974911	-0.058922	-0.0633942	0.0541226	-0.058866	0.0423053	0.0773887	-0.282268	-0.154955	-0.0282441	-0.0452834
7.99116	-0.152189	-0.159669	0.0920698	-0.257467	0.0326799	-0.0429929	-0.106042	-0.0748576	0.329867	-0.0156432	-0.0576043	0.072338	-0.36646	-0.0885054	-0.0274859	-0.0958749	-0.192201	-0.130352	-0.192996	-0.134214	-0.253433	-0.269165	-0.151765	-0.00383392
7.98994	0.302178	0.168101	-0.107324	0.0417503	-0.130977	0.0270292	-0.15465	-0.151785	0.0388604	-0.0737858	-0.260181	-0.0901609	-0.123569	-0.208268	-0.111099	-0.211378	0.0123274	-0.19604	-0.0441407	-0.102416	-0.228666	-0.0141396	0.000735163	-0.0232631
7.98872	-0.201554	-0.162826	0.0826715	-0.0888587	-0.151771	0.0708291	-0.00550629	0.0126431	-0.05293	-0.247308	-0.277688	0.10365	-0.0715137	-0.133404	-0.0598883	-0.0317644	-0.0375265	-0.0647237	-0.0946571	-0.0736088	-0.0970398	-0.330718	-0.0488103	-0.137376
7.9875	-0.309839	-0.0994987	-0.00849568	0.135042	-0.112548	-0.0807048	-0.00516122	-0.0132867	-0.225433	-0.177375	-0.0910606	-0.121586	0.170607	-0.139891	-0.229681	-0.192616	-0.267691	-0.00671405	-0.142064	-0.0359013	-0.190536	-0.0376978	-0.07807	0.0763971
7.98628	-0.0184348	0.114179	0.0593606	-0.0578083	-0.190739	-0.103902	-0.0818179	-0.139779	-0.28799	-0.0891145	-0.0555489	-0.0909106	-0.142392	-0.159452	0.00115088	-0.0598719	0.0676846	-0.141205	-0.0830994	-0.0576936	-0.252984	0.10112	-0.0707831	-0.0549903
7.98505	-0.0572537	-0.0774647	0.0924606	-0.0118975	-0.0500988	-0.0471237	-0.128512	0.213415	0.0209231	-0.0277776	0.00945209	-0.180892	-0.0689067	-0.0240678	-0.0118389	-0.0812908	-0.190871	-0.129853	-0.311133	-0.213726	-0.0581206	-0.107552	0.00421529	-0.464335
7.98383	-0.0188618	-0.0752465	-0.0761231	-0.0699616	-0.201218	-0.027682	-0.189482	-0.27359	-0.0993942	-0.137121	-0.213811	-0.154982	-0.327781	-0.0249616	-0.262485	-0.140164	0.091992	-0.075707	-0.248477	-0.0638616	-0.270508	-0.267854	-0.127074	-0.0204832
7.98261	-0.133891	-0.107922	0.0571582	-0.183066	-0.200103	0.0197219	-0.232106	-0.0120771	-0.141862	-0.054656	0.0150662	-0.0710638	-0.179357	-0.106626	-0.137583	-0.204348	-0.169132	0.0337579	0.011766	-0.109713	0.0520402	-0.0542233	0.105012	-0.141887
7.98139	-0.107157	-0.227463	-0.0670998	-0.0490628	-0.0832002	-0.142179	-0.116433	-0.18066	-0.1774	-0.245699	-0.123427	-0.0243872	-0.431429	-0.077311	-0.130154	-0.158405	0.122949	-0.0899376	-0.232063	-0.121691	-0.0894573	0.0662256	-0.166507	-0.216623
7.98017	0.00668211	-0.145536	0.0750992	-0.413952	0.174503	0.0463237	-0.184663	0.276667	-0.242153	-0.00575047	-0.076803	-0.0278871	-0.31195	-0.0162502	-0.0221277	-0.182871	-0.012646	-0.0638501	0.0366616	-0.088226	0.0268725	-0.0691705	-0.00497807	-0.151315
7.97895	-0.283907	0.0799695	-0.0972623	-0.0889335	-0.0735435	0.0292421	-0.00702332	-0.17246	0.141884	-0.0346834	-0.0427001	-0.135473	-0.550765	-0.162158	-0.453499	-0.0773033	-0.131616	-0.114279	-0.14601	-0.182598	0.019454	-0.21911	-0.0338593	-0.0896086
7.97773	-0.0680286	0.0860977	-0.113148	0.12424	-0.00168189	-0.0614752	-0.196947	0.236614	-0.476753	-0.0165727	-0.150306	-0.00502227	-0.16928	-0.203261	-0.224761	-0.0976542	-0.109643	-0.159838	-0.13678	-0.102214	-0.23573	-0.313449	0.0961927	-0.0285447
7.9765	-0.233637	-0.146378	-0.126116	-0.0494812	-0.339798	-0.0234617	-0.160117	-0.0526445	-0.0518176	-0.113246	-0.31832	0.00323941	-0.175405	0.0431421	-0.235648	-0.00366242	-0.22284	-0.12008	-0.158269	-0.124056	-0.0517742	-0.0357206	-0.0391142	0.129433
7.97528	-0.00743286	-0.266961	0.0973142	-0.140744	-0.221432	-0.0179902	-0.171105	0.14113	-0.471628	-0.172197	-0.200415	-0.1435	-0.0155346	-0.0129315	-0.151882	-0.198056	-0.257268	-0.0896185	-0.244057	-0.0496142	-0.148833	-0.122805	0.0542502	-0.163389
7.97406	-0.376268	-0.108746	-0.100529	-0.249791	-0.0225162	0.0794688	-0.127781	-0.358874	0.13363	-0.0491501	-0.0207523	0.0507026	-0.264051	-0.021071	-0.214743	0.0214999	0.130181	0.0705758	0.027656	-0.194646	-0.292196	0.0972578	-0.0632137	0.0238307
7.97284	-0.1508	-0.0640173	-0.0480053	-0.250279	-0.131692	-0.121723	-0.064081	0.126064	-0.440504	-0.166131	-0.0738186	-0.113091	-0.0622882	-0.123963	-0.0665563	-0.152484	-0.214843	-0.293661	-0.295103	0.0383552	-0.0765844	-0.301181	-0.0536828	-0.061696
7.97162	0.173645	-0.0513536	-0.223645	-0.25126	0.158704	-0.0882232	-0.192775	-0.275588	0.202593	0.0143534	-0.0303577	-0.101585	-0.216035	-0.124385	-0.05433	-0.158216	-0.13247	-0.21027	0.023348	0.12895	-0.177137	-0.00664059	-0.0171928	-0.0781973
7.9704	-0.0852626	-0.20421	-0.218196	-0.252741	-0.141768	-0.231808	-0.198342	0.342797	0.0559707	-0.108088	-0.306182	-0.0936095	-0.111828	0.108804	0.153958	-0.0809378	0.0250431	-0.133388	-0.292452	-0.0958746	-0.0646736	-0.0150923	-0.0820763	0.0554815
7.96918	0.00500643	-0.115432	0.0766	-0.279091	0.0135172	-0.0875969	-0.184824	-0.196381	0.220378	-0.150598	0.00189314	-0.221661	-0.220764	-0.0666784	0.237559	-0.14274	-0.233757	0.00933657	0.0223326	0.00187609	-0.144826	0.129633	-0.127879	-0.190426
7.96796	0.0258342	-0.0465382	-0.216235	-0.0814985	0.0509476	-0.0711294	0.0226138	0.1281	-0.121911	-0.0510427	-0.0990649	-0.0144266	-0.0870333	-0.150735	-0.111786	0.00835342	-0.0763109	0.0399653	-0.169256	-0.0956736	-0.213815	-0.115768	-0.140442	-0.0402522
7.96673	0.00577395	-0.0435885	-0.0196403	-0.160547	-0.0473057	-0.0232252	-0.205958	-0.0162557	-0.180299	-0.130219	0.302509	-0.141299	-0.0959682	-0.0246569	-0.241079	-0.0249987	-0.139506	-0.254048	0.225905	-0.309601	-0.0615276	-0.110347	0.0922295	-0.279116
7.96551	0.206336	-0.267157	-0.143286	-0.148265	-0.479311	-0.169366	0.0514988	0.30739	-0.0628552	-0.0273677	0.037623	-0.129916	-0.0183637	-0.00494194	-0.0871681	0.0474649	0.0773978	-0.074555	-0.197413	0.107044	-0.0302222	0.0124041	-0.0396515	0.0466415
7.96429	-0.124848	-0.170823	0.0494407	-0.229895	0.0850711	-0.0377989	-0.0762301	-0.18463	0.0128232	-0.0362384	-0.454583	0.0346941	-0.221706	0.0767833	-0.178753	-9.05678e-05	-0.0673953	-0.132804	-0.0947184	0.0373464	-0.268109	0.0456027	-0.133524	-0.1449
7.96307	0.100886	0.151676	-0.00534195	-0.092062	-0.224565	-0.143085	0.0212184	0.175023	-0.157103	-0.0182654	-0.142621	-0.0525845	-0.372332	-0.0474267	0.0326649	0.0380581	0.0145555	-0.0743085	-0.0725476	-0.0669959	-0.0486974	-0.117342	-0.209103	-0.11652
7.96185	0.0227915	0.0642762	-0.0136215	-0.0935835	-0.176342	0.0578754	-0.155909	0.143107	-0.0175571	-0.0581445	0.0136407	-0.0610687	-0.269082	-0.0123509	-0.00783574	-0.0496234	-0.180005	-0.059229	0.083295	-0.112271	-0.151782	0.0905533	-0.192976	-0.0154058
7.96063	0.0290121	-0.135049	0.137055	-0.0911908	-0.304408	-0.184629	0.0771395	0.101073	-0.214181	-0.0342688	0.141363	0.0272035	-0.258724	-0.103045	0.0936958	0.146057	-0.129792	-0.0567777	0.0252455	-0.0165503	-0.0932374	0.0377275	0.0828496	0.0165286
7.95941	-0.1857	-0.133413	-0.00773865	0.011843	-0.0644939	0.0964629	-0.0970276	0.156042	-0.255649	-0.0139499	-0.327487	-0.11132	-0.226064	-0.00870096	0.0747363	-0.16599	-0.114508	-0.2021	-0.115045	-0.068251	-0.137264	0.0943231	-0.13509	0.234875
7.95818	-0.0475845	-0.0752527	0.0297118	-0.0714561	-0.0940913	-0.0672086	-0.0648408	0.0259095	-0.104306	-0.0786951	-0.0567643	0.00758941	-0.232197	-0.176996	-0.0472505	-0.159918	-0.0257476	0.0520397	-0.0599222	-0.0722004	-0.142818	-0.220875	-0.036297	-0.0216663
7.95696	-0.285916	-0.157158	-0.00120853	0.0310228	-0.10892	0.108768	-0.125638	-0.00887629	-0.34256	-0.00857427	0.0783629	-0.103839	-0.119023	-0.113531	-0.164826	-0.201618	-0.0954437	-0.0243686	-0.0279334	-0.175707	-0.011128	0.127346	-0.259328	-0.194741
7.95574	0.0100735	0.00825899	-0.095879	-0.182399	-0.288088	-0.0574095	0.0382077	0.0131448	0.152534	-0.318987	-0.166607	-0.166429	-0.177658	-0.000407743	-0.116527	0.0145459	0.0437605	-0.0721636	0.00769582	0.274235	-0.0594932	-0.250696	0.127288	-0.249499
7.95452	-0.270734	-0.0362657	-0.00528613	-0.0828478	-0.166478	-0.0120946	-0.0107498	0.0222478	-0.193654	-0.195782	0.128306	-0.0607675	-0.167894	0.0701784	-0.245182	-0.053198	-0.123923	0.0258877	0.170021	-0.0749978	-0.117969	-0.0336808	-0.0997707	-0.0517544
7.9533	-0.217513	-0.134804	-0.104294	0.0774385	-0.249979	-0.0754357	-0.147403	-0.26575	-0.182341	-0.114002	-0.160443	-0.213976	-0.509705	-0.126819	-0.288712	-0.0120858	0.102434	-0.297891	-0.109521	0.0642592	-0.0908038	-0.0187035	0.160153	-0.184362
7.95208	-0.133919	-0.042776	-0.105931	-0.172122	-0.0615822	-0.181835	-0.128783	-0.246654	-0.00616729	-0.103537	-0.0680701	-0.00887442	-0.119042	-0.170435	0.157404	-0.0873286	-0.0439408	-0.0127587	-0.00824667	-0.230874	-0.261059	-0.191391	0.0160858	-0.267795
7.95086	-0.18708	-0.104142	-0.0820765	0.0762576	-0.266901	0.0418271	-0.280045	-0.0278033	-0.188522	-0.250358	0.00853849	0.0195026	-0.403249	-0.237909	-0.250553	0.0252413	-0.118844	-0.0739581	-0.184322	0.065006	-0.121609	0.0794154	-0.153992	0.11914
7.94964	0.0883919	0.142891	-0.312494	-0.146855	0.1401	-0.144421	-0.0322321	-0.0783431	-0.164299	-0.274314	-0.0923365	-0.193556	-0.177103	0.0151002	0.0107722	-0.142061	-0.0311772	-0.0509855	-0.000413394	-0.0602915	-0.171065	-0.198036	0.0178818	-0.0401856
7.94841	-0.0127594	-0.0375941	0.0223905	-0.107431	-0.157822	-0.0135868	-0.413979	0.000661099	0.0252234	0.0247752	-0.251198	0.0308308	0.0592167	-0.206904	-0.263311	-0.223899	-0.124387	0.172458	-0.0692481	-0.20706	-0.103141	0.0676515	0.0256684	0.00739019
7.94719	-0.0669243	-0.00176513	-0.136701	-0.0444306	0.20602	-0.0716287	-0.139966	-0.135822	-0.352231	-0.118893	-0.365575	-0.122441	-0.084851	-0.1854	-0.0865614	0.0451153	-0.243095	-0.131843	0.0430007	-0.0935743	0.02786	-0.0168886	0.0884689	-0.163745
7.94597	-0.172295	0.00194531	-0.0422082	0.0428012	-0.119685	0.00117959	-0.0826849	-0.506673	0.173197	0.0149119	0.00638199	-0.0567389	-0.348018	-0.0026242	-0.0652469	-0.0512971	-0.0842511	-0.134102	-0.0451714	-0.245584	-0.107833	0.0144312	-0.0346611	-0.0843442
7.94475	0.12228	-0.100066	0.044744	0.00513577	-0.0955376	-0.203155	0.00643975	0.0751594	-0.177898	0.0958453	-0.00116637	-0.0405851	-0.241633	-0.0260736	0.203353	0.00490243	0.138645	-0.0823661	-0.174684	-0.0369292	-0.158287	0.204697	-0.128385	0.0546254
7.94353	-0.144849	-0.112994	-0.108634	-0.256973	-0.159844	0.168071	-0.291591	-0.23869	0.0593799	-0.141505	-0.335473	-0.0420633	-0.186332	-0.173533	-0.0358615	-0.0844217	-0.131536	-0.115345	-0.101453	0.0519187	-0.0637527	-0.0623782	0.105536	0.107257
7.94231	-0.0202132	-0.124972	-0.140188	-0.110568	-0.039316	0.0729321	0.0803929	0.176544	-0.409703	-0.0708563	-0.00839759	0.0266647	-0.164349	0.0263601	0.0421971	-0.0780941	0.0756236	-0.181659	-0.172265	-0.00518071	-0.152599	-0.273246	0.0766824	-0.191355
7.94109	-0.195563	-0.287182	-0.0546459	-0.142989	0.123305	0.156785	-0.0584905	-0.0716902	-0.0474159	-0.232271	-0.101997	-0.0440519	-0.200478	0.00214151	-0.0912065	0.00433698	-0.36572	-0.256274	-0.0132718	0.110975	0.0622303	-0.121622	0.0538019	0.0153361
7.93986	-0.0407184	-0.447632	0.00448873	-0.206439	-0.149398	0.00954288	-0.0545279	-0.100149	0.1665	-0.0462061	0.242128	-0.0556847	-0.148179	-0.073221	0.144215	-0.292481	0.140691	-0.043694	-0.0573691	-0.0204037	-0.181386	0.0151416	0.154885	-0.179927
7.93864	0.0776102	-0.042613	-0.045055	0.159594	-0.239644	0.168318	-0.196819	0.142517	0.112549	-0.129872	-0.0891428	-0.0552524	-0.036851	0.0420644	-0.228909	-0.0632364	-0.223815	-0.210701	-0.234134	0.3105	0.120856	-0.100238	-0.239999	0.302521
7.93742	-0.419256	-0.0418837	-0.138094	-0.214253	-0.0191775	-0.139596	-0.180976	-0.128384	0.0778022	0.0233008	0.179262	-0.137359	-0.342175	-0.111917	0.0902734	-0.0920092	0.0269495	0.0528075	0.118277	-0.146213	-0.0755502	-0.0167701	0.0831945	-0.180175
7.9362	0.0399863	-0.113882	-0.0260668	-0.460921	-0.328161	-0.104797	0.0359974	0.16786	-0.0544109	0.0192348	0.0980595	-0.0273536	-0.107516	-0.0119895	-0.125471	0.0614914	-0.267842	-0.00782657	-0.123478	-0.0167384	-0.0310965	0.132309	-0.199728	0.234609
7.93498	-0.0729084	-0.0671812	-0.0305195	-0.0131972	0.0193971	-0.0255132	-0.124699	-0.017962	-0.30724	-0.0120447	-0.0441647	-0.00973856	-0.371184	-0.0901828	-0.27528	0.104486	-0.126475	0.0513281	-0.0573701	-0.181772	0.0468681	0.0659476	-0.074885	-0.188022
7.93376	-0.0814531	-0.00414976	-0.0963916	0.174696	-0.0230054	0.0181346	0.0227135	-0.0162534	-0.470011	-0.105815	-0.152647	-0.100639	-0.0401958	-0.212002	0.078535	-0.374413	0.113324	0.0503071	0.102216	-0.0707278	-0.207829	-0.129944	-0.00510747	-0.0182643
7.93254	0.11789	-0.0189379	0.0361428	-0.163041	-0.000294602	-0.056596	-0.20049	0.20055	-0.265651	0.142278	0.0370512	0.0449552	-0.492229	-0.0783328	-0.135609	0.0634099	0.0265761	0.0875028	-0.191974	-0.107077	0.0603458	-0.181437	0.0333529	-0.115194
7.93132	-0.0925355	-0.115399	-0.118866	-0.201012	0.092526	-0.0665358	0.0266105	-0.144919	0.0142531	-0.0433847	-0.204597	-0.283402	-0.0152733	-0.0712682	-0.414764	-0.0301091	0.051108	-0.160378	-0.0920641	-0.169397	-0.0280071	0.0742983	0.0860563	0.133575
7.93009	0.0470873	-0.060337	0.0399098	0.0235544	-0.120767	-0.117734	-0.0963218	0.0413859	0.018798	-0.145955	-0.111215	-0.109425	-0.518596	0.138713	0.147849	-0.258541	-0.232082	0.124548	-0.106979	-0.331691	-0.143466	-0.151769	-0.00693694	-0.0642248
7.92887	-0.0104219	-0.171188	-0.115175	0.150424	-0.0197172	-0.0510774	-0.10235	-0.260349	-0.0918118	0.100223	-0.152204	0.0299931	-0.10617	-0.0325261	-0.24368	-0.00650399	0.0105402	-0.18252	-0.211324	-0.113815	-0.0479728	-0.0609618	-0.0466931	-0.0281236
7.92765	-0.156001	-0.193826	-0.0287766	-0.285567	-0.0328607	-0.127171	-0.0868039	0.0751613	0.0999171	-0.300035	-0.214978	0.147828	-0.388691	-0.0937285	-0.00720358	-0.18843	-0.116614	0.000371026	-0.105005	-0.118632	-0.0480323	-0.16516	0.0564674	-0.0167317
7.92643	-0.0193381	0.0857842	-0.107	0.00267362	-0.370351	-0.00983634	-0.309398	-0.000188179	0.00675986	-0.130433	-0.204065	-0.0467278	-0.0929452	-0.114129	-0.184795	-0.0110647	-0.135491	-0.0547806	-0.337996	0.0522456	0.0158368	-0.0813649	0.00287924	-0.186592
7.92521	-0.244302	0.0249975	0.0308073	-0.181041	0.0785914	-0.0144817	-0.072805	-0.190673	-0.154035	-0.115021	-0.30749	-0.0801974	-0.219479	-0.0839053	-0.124767	0.0109523	-0.106444	-0.0854568	-0.0578281	-0.0619681	-0.27195	-0.100787	-0.107752	0.00413034
7.92399	0.081372	0.0250159	-0.0333697	-0.27139	-0.250614	0.0770378	-0.106789	-0.401159	0.0393088	-0.373993	0.00592509	-0.187186	-0.0160209	-0.273885	0.00848464	-0.0770191	-0.00331887	-0.034625	-0.101073	-0.0450878	0.110267	-0.143404	-0.0271883	-0.230124
7.92277	-0.423882	-0.258374	-0.0907452	0.0305756	-0.210688	-0.043713	0.0399191	0.150593	-0.307507	-0.114009	-0.147047	-0.0572675	-0.254403	0.015358	-0.272175	0.0851436	-0.157395	-0.171635	0.0571538	-0.0756566	-0.193119	-0.484845	0.0269964	-0.0802971
7.92154	0.0419234	-0.28052	-0.0322303	0.0489324	-0.278623	-0.0844419	-0.216548	-0.118331	-0.216273	-0.0132213	-0.0180668	-0.138019	0.00554235	-0.135018	0.192855	-0.14707	-0.0155533	-0.26154	-0.179643	-0.170373	-0.208401	-0.143303	-0.269556	0.165714
7.92032	-0.183862	-0.0476323	-0.0795189	-0.000149062	-0.240946	-0.191284	0.0518868	0.147399	-0.187888	0.00264056	-0.138097	-0.0337648	-0.207733	-0.0155309	-0.254754	-0.160068	-0.0368432	-0.0723703	-0.0748664	-0.129567	-0.212367	-0.102455	-0.0124988	-0.150273
7.9191	-0.0197093	-0.0676392	0.0630556	-0.199645	0.267378	0.0105763	-0.177107	-0.260082	-0.0977247	-0.108283	-0.0266035	-0.0767094	-0.0392097	-0.251217	0.244062	0.101121	-0.12416	-0.159922	-0.163019	0.0337229	-0.103836	-0.110418	0.0647185	-0.228291
7.91788	-0.0225569	-0.0420583	-0.0445675	-0.134743	-0.071794	-0.0107993	-0.2392	0.284309	-0.0895988	-0.193109	0.170551	-0.109212	-0.338921	-0.0827524	0.0409309	-0.140268	0.0864319	-0.139467	-0.201376	-0.100928	-0.165006	-0.150158	0.0383506	-0.198091
7.91666	-0.15493	-0.133551	-0.18511	-0.00806721	-0.214682	-0.0177736	-0.100923	-0.0611418	0.191366	0.230118	-0.230837	0.00747833	0.051084	-0.0534879	-0.0289366	0.00331891	-0.0167072	-0.310391	-0.129259	0.0940868	-0.0896729	-0.0241751	-0.172367	-0.00735027
7.91544	-0.0847578	-0.0585939	0.0286227	-0.328858	0.0553788	-0.107241	-0.117257	0.288738	-0.230384	-0.123597	-0.0499009	-0.0575544	-0.250278	0.0354419	0.223717	-0.179	-0.147269	-0.154206	-0.0555357	-0.122751	-0.0962112	-0.232561	-0.175014	-0.0425952
7.91422	0.0855345	-0.232522	-0.102908	-0.176025	-0.109484	-0.0733695	-0.0838571	0.0386809	-0.232736	0.123049	-0.118469	-0.122845	-0.426272	0.15807	-0.332254	-0.0368868	0.00126337	-0.154754	-0.0835953	-0.00124107	-0.156042	0.0227527	-0.0558823	-0.257172
7.913	0	-0.165505	-0.323802	-0.474145	-0.504218	0	-0.977706	-0.296291	-0.154205	-0.275034	-0.658009	-0.543583	-0.244631	-0.675352	0	-0.500084	-0.22497	-0.0800364	-0.106213	-0.121349	-0.329543	-0.315607	-0.193767	0.0239446
7.91177	0	-0.27844	-0.49357	-0.567007	-0.778721	-0.0500028	-0.69758	-0.532643	-0.282724	-0.265248	-0.444982	-0.525083	-0.118395	0	0.175559	-0.440147	0.0463779	0.0239817	-0.0123856	-0.155705	-0.136922	-0.19516	-0.170537	-0.0977462
7.91055	-0.42192	-0.055154	-0.329789	-0.585413	0	-0.175679	0	-0.54128	-0.377183	-0.613717	-0.683727	0	-0.348101	0.0899669	0.223179	-0.424111	-0.178684	-0.0976171	-0.017202	-0.0793514	-0.191454	-0.290583	-0.0687145	-0.111035
7.90933	0	-0.213684	-0.296481	-0.364767	0.191136	0.1223	0.047509	-0.403081	-0.464252	-0.610127	-0.566754	-0.0870531	-0.326701	0.123873	0.13874	-0.433803	-0.151986	-0.25575	-0.0627035	-0.0413378	-0.169963	-0.185448	0.105809	-0.125039
7.90811	-0.0502613	-0.103035	-0.246211	-0.432298	0.0609523	0.050372	0.0191658	-0.561429	-0.281329	-0.331778	-0.72731	-0.154199	-0.57372	0.0712139	0.144437	-0.425218	-0.264577	0.0459004	-0.309296	-0.014922	0.039339	-0.16396	-0.242907	-0.32279
7.90689	-0.110666	-0.0717757	-0.15681	-0.462283	0.0144627	-0.158307	0.00928037	-0.345272	-0.259119	-0.4213	-0.70588	-0.165313	-0.115844	0.107829	0.466994	-0.307065	-0.349931	-0.283566	-0.0743748	-0.0949914	-0.14183	-0.154262	-0.151076	-0.112895
7.90567	-0.011383	-0.391398	-0.192916	-0.470989	-0.129177	0.168597	0.111639	-0.293613	-0.173719	-0.290291	-0.384157	-0.0623498	-0.217053	0.0427561	0.255603	-0.261502	-0.112445	-0.141017	-0.196295	-0.143421	-0.18576	-0.138854	-0.0758058	-0.2601
7.90445	0.0554594	0.0189008	-0.283	-0.497292	0.190974	0.171127	0.33599	0.268106	0.140767	-0.437284	-0.917443	-0.0578881	-0.149389	0.242928	0.175558	-0.26929	-0.221611	-0.183083	-0.29376	-0.138449	-0.234455	-0.346174	-0.119267	-0.0288172
7.90322	-0.0336372	-0.312841	-0.338329	-0.241931	-0.118736	-0.00177994	0.348469	-0.233052	-0.258267	-0.194659	-0.485068	-0.0551273	0	0.230752	0.400912	-0.257281	-0.226278	-0.164547	-0.272205	-0.315205	-0.160363	-0.276971	0.0272518	-0.111516
7.902	-0.0589421	0.108824	-0.307962	-0.77836	0.337023	0.165217	0.411141	0.0604951	-0.0638256	-0.347945	-0.645002	-0.0865764	0.0539855	0.420281	0.119788	-0.236344	-0.387065	-0.0622664	-0.435582	-0.183407	-0.206734	-0.318924	-0.141068	0.0203453
7.90078	0.197736	-0.0250283	-0.258165	-0.358421	0.262764	-0.109587	0.384347	-0.131759	0.103705	-0.296236	-0.569978	0.0917248	-0.167939	0.145786	0.169507	0.00608056	-0.362085	-0.221228	-0.338604	-0.272696	-0.239771	-0.358043	-0.168918	-0.22054
7.89956	-0.0782702	-0.0360185	-0.244749	-0.509154	-0.111864	-0.0720996	0.576899	-0.0979289	-0.196004	-0.0820369	-0.451189	-0.0458226	0.151029	0.237121	0.38028	-0.341985	-0.13749	-0.276404	-0.152531	-0.273392	-0.244641	0.00292722	-0.236937	-0.188489
7.89834	0.153731	-0.330283	-0.0882019	-0.450888	0.388977	0.099623	0.476762	-0.097525	-0.224435	-0.0200523	-0.0841735	0.0565785	0.0579867	0.0866307	0.200127	-0.0764736	-0.20396	-0.0823074	-0.135816	-0.16888	-0.302665	-0.309961	-0.0647833	-0.35404
7.89712	-0.0649734	-0.228066	-0.24498	-0.402235	0.302405	0.0386521	0.505629	-0.140069	-0.198172	-0.275706	-0.366072	0.0775539	0.236339	0.274965	0.56362	-0.351766	-0.0885766	-0.0145146	-0.122927	-0.0970984	-0.0153232	-0.136997	-0.0882393	-0.207993
7.8959	0.269118	-0.0670659	-0.170714	-0.21078	0.277534	0.0345064	0.214357	-0.302116	-0.027597	0.243195	-0.120082	0.146858	0.233959	0.23811	0.566526	-0.303586	-0.358591	-0.158833	-0.109774	-0.400687	-0.261814	-0.374682	-0.0819865	-0.0903428
7.89468	0	0.0847267	-0.179937	-0.266921	0.193502	0.133493	0.320314	-0.236491	0.190955	-0.150486	-0.290074	0.111511	0.177283	-0.0122392	0.545399	-0.455568	-0.10375	-0.169923	-0.206766	-0.168396	-0.129263	0.0863618	-0.140267	-0.303078
7.89345	0.282353	0.164488	-0.2648	-0.55448	0.59981	0.293294	0.142903	-0.217915	-0.124339	0.0326829	-0.0978453	0.240172	0.220026	0.204596	0.331113	-0.373155	-0.190872	0.2141	-0.104533	-0.0502136	-0.250224	-0.105287	0.0612111	-0.312942
7.89223	0.347961	0.20973	0.024596	-0.0265279	0.266484	0.259067	0.112833	-0.434949	-0.0583481	-0.0277853	-0.344418	0.183466	0.7232	0.0376017	0.317456	-0.224824	0.0266071	0.173131	0.087594	-0.0151312	-0.210694	-0.0478151	-0.0813667	-0.179696
7.89101	0.10743	0.108785	-0.153108	0.0733838	0.536235	0.16022	0.22166	0.114917	0.0400716	-0.162839	-0.226703	0.28156	0.496673	0.208292	0.281814	-0.161966	-0.137455	0.0479863	-0.243998	-0.108245	-0.0218027	0.26981	-0.0663171	-0.00479823
7.88979	0.0759972	-0.0607634	0.0480523	0.133117	0.248485	0.234853	0.320571	-0.0804253	0.0350403	-0.252767	-0.321908	0.115179	0.314565	0.354604	0.376952	0.309044	0.0036619	-0.174842	-0.381327	-0.262832	-0.204976	0.10089	-0.143182	0.0888841
7.88857	-0.00398221	0.227447	-0.0789982	-0.085454	0.348532	0.378499	0.292726	0.458466	-0.287084	-0.177712	-0.176126	0.265909	0.775092	0.366044	0.166159	0.158096	-0.201538	-0.368738	-0.244795	-0.23873	-0.15008	0.126447	-0.136217	-0.0555854
7.88735	0.31164	0	-0.0292329	0.0650812	0.25934	0.260035	0.51148	0.708894	-0.0849333	-0.232186	-0.348615	0.0622468	0.529289	0.364179	0.185644	0.0316506	0.391184	-0.430587	-0.283807	-0.283115	-0.306222	-0.105286	-0.145352	-0.103052
7.88613	0.000300623	0.212295	0.0437372	-0.202756	0.290319	0.239755	0.544385	0.539623	0.117706	0.12088	-0.22402	0.119589	0.592394	0.680014	0.620408	0.838696	-0.391583	-0.43846	-0.372089	-0.18409	-0.413414	-0.24922	-0.30162	-0.319975
7.8849	0.0434901	0.263524	0.0127467	0.0167396	0.38257	-0.104887	0.901798	0.501264	0.33066	0.171085	-0.150481	0.0439917	0.8896	0.88138	0.661154	0.393711	-0.0508791	-0.202074	-0.366168	-0.285931	-0.322756	0.257339	-0.0952769	-0.152241
7.88368	0.175203	-0.0312818	-0.150104	0.266118	0.379289	-0.0601544	0.866213	0.557834	0.553876	0.362539	0.0839877	0.141966	1.1008	0.422643	0.705127	0.520484	-0.466402	-0.35189	-0.454284	0.0745202	-0.497012	-0.13641	0.178104	-0.39981
7.88246	0.407495	-0.0175746	0.0555215	0.717284	0.699519	0.119819	0.936668	0.319327	0.848735	0.608311	0.283505	0.342903	1.50773	0.625607	1.08899	0.455575	-0.0410478	-0.0427646	-0.356372	0.413754	-0.311877	0.7017	0.369334	-0.0472347
7.88124	0.967246	0.654383	0.0463311	1.2066	0.891594	0.311165	0.965548	0.351102	0.75609	0.606315	1.19115	0.456889	2.14255	0.554081	1.526	0.425001	-0.100908	0.285169	-0.179948	0.961423	-0.0794026	0.825802	0.633139	-0.131497
7.88002	1.08354	0.695996	0.22605	2.09006	0.645466	0.258021	1.05491	0.507916	0.894962	1.30684	1.41527	0.546222	2.62997	0.559084	1.44913	0.726723	0.278372	1.00054	0.0947376	1.89925	0.17456	1.35717	0.824656	0.651607
7.8788	1.93691	1.02502	0.351366	2.8837	1.69469	0.487816	1.19442	0.332439	0.681917	1.56771	2.54695	1.06362	3.86791	0.671972	1.31227	1.4368	0.203148	1.91474	0.276432	3.03058	0.686752	1.86643	1.78616	0.998491
7.87758	2.81142	1.86492	0.624122	4.55383	1.41109	1.07419	1.5272	0.738791	0.550368	2.16059	3.26117	0.971363	5.07501	1.43144	2.0708	2.00885	0.622207	3.53222	0.748838	4.99103	1.23484	2.76635	2.78813	1.74237
7.87636	3.51595	2.32186	1.11626	6.92093	1.97221	1.16513	2.17676	1.62025	0.400719	3.17164	4.54201	1.4889	6.71244	2.71619	2.49154	3.67354	1.10473	6.75016	1.43778	7.09269	2.18475	3.76528	3.7887	2.9423
7.87513	5.47889	2.81559	1.42989	9.78329	2.74979	1.50738	3.06752	1.9836	0.442083	5.45964	5.92482	1.92618	7.89553	4.79539	4.119	6.16081	1.85198	10.3516	2.14606	10.5853	4.02748	5.47123	6.21507	4.75322
7.87391	7.47354	3.83079	2.22623	12.0636	3.13419	2.56084	4.99172	3.51536	0.079996	8.48782	8.64847	2.26296	9.98782	7.82723	6.51765	10.5025	3.04935	13.6264	3.67311	13.827	6.40049	7.69074	9.16796	7.07081
7.87269	12.3294	5.76538	3.13107	14.1583	4.19855	3.02093	7.7665	5.36866	0.180213	13.396	12.8298	3.0342	12.0431	11.1496	10.1312	13.804	4.05214	15.2938	4.88834	15.7123	8.51207	10.6922	11.6549	9.63506
7.87147	18.309	8.51008	4.79362	14.9188	6.63997	3.68985	10.7769	8.43225	0.60856	18.441	18.4239	4.66774	13.7163	16.282	13.2101	18.1067	4.94221	14.5086	6.06411	15.8968	9.78236	12.478	12.5447	10.7153
7.87025	21.8387	10.5498	7.54481	14.1575	10.2609	3.55363	14.2699	10.0275	0.758801	20.8781	22.7124	6.78258	14.9324	21.0921	14.6897	19.9963	5.16506	12.3094	6.55304	13.9818	10.166	13.8633	11.8821	12.091
7.86903	23.7357	11.1695	9.76424	12.0913	12.3527	3.36995	16.6703	11.8223	1.28685	21.791	25.6132	8.75336	14.3767	22.9646	15.8432	19.3755	4.38858	9.46916	6.49302	11.5704	9.61647	13.7013	10.3027	12.1773
7.86781	22.7151	10.8413	11.4945	9.83753	14.3725	3.16822	18.3903	11.9773	1.54129	19.8399	27.0682	9.741	12.7766	22.5045	14.6076	17.0606	3.9031	6.99549	6.15204	8.82376	8.54037	12.3679	8.43553	11.5132
7.86659	20.4184	9.90322	11.4215	7.73134	14.3241	2.84807	18.1378	12.4047	1.6273	15.6057	26.3996	10.6185	11.2429	18.462	14.065	12.9091	2.90999	5.05211	5.35256	6.57648	7.0925	10.6895	6.81073	10.163
7.86536	18.9637	9.01524	10.874	6.48702	13.924	2.64155	16.6303	12.391	1.61958	11.9508	23.9432	10.7033	9.50154	14.2155	12.2314	9.3282	2.43727	4.00433	4.83468	5.50822	6.11386	8.52629	5.28681	8.31619
7.86414	15.2377	8.28609	10.459	5.6273	13.1469	2.11287	14.0891	11.7713	1.80599	8.63324	20.0126	10.3448	8.50935	10.908	10.3052	7.02768	1.89574	3.89583	4.02624	5.11456	4.85242	7.09845	4.75585	7.17266
7.86292	13.596	7.65538	9.51586	6.22847	11.3358	2.14473	11.1581	10.5385	1.14724	6.3229	15.938	9.95741	8.12372	7.69039	9.25864	5.40403	1.50854	4.41337	3.72518	5.8212	4.5285	6.05302	4.94477	5.91208
7.8617	12.4576	7.34407	9.16901	7.45544	9.49571	2.00546	9.22795	9.28393	0.849462	5.64173	13.0619	8.25437	8.63949	6.37406	8.1003	5.66915	1.4605	6.46391	3.47984	7.36337	4.52576	5.50611	5.31258	5.45783
7.86048	11.9978	7.41606	8.18324	9.39581	7.7117	1.98384	7.88297	8.51772	0.438388	6.45922	11.5723	7.13963	9.99072	6.39957	7.48759	6.59869	1.91154	9.15882	3.56285	10.2294	5.14205	6.25856	6.65615	5.84124
7.85926	12.9111	7.31465	7.81939	12.0169	7.50723	2.29143	7.63526	7.84099	0.221579	8.8924	11.7295	6.477	10.9274	8.69656	8.47006	9.39988	2.84555	13.0329	4.09983	13.1164	6.68933	7.60279	8.61494	7.08179
7.85804	13.9065	7.7175	7.86784	14.0249	7.21664	3.21664	8.96264	7.77249	0.476575	12.8385	13.7813	5.7119	12.7247	12.1477	11.2219	13.454	3.7201	15.36	5.7492	16.136	9.02498	10.3265	11.4064	9.72588
7.85681	17.8236	9.24513	8.1447	15.206	7.64369	3.87679	11.33	8.66379	0.131697	16.5914	17.9345	5.7804	14.2979	15.0673	13.5819	16.8691	4.90517	15.7445	6.44241	16.7058	10.3258	12.2091	13.1486	10.9903
7.85559	25.0348	11.287	9.17523	15.3594	10.0475	3.66783	14.647	11.3539	0.680921	21.5526	23.5934	7.4834	15.7526	19.4177	15.854	18.3054	4.729	14.6099	6.76072	15.945	10.8209	14.1355	13.2597	12.399
7.85437	24.9174	13.1379	11.902	13.5605	13.185	3.77217	17.1018	12.5981	0.702531	23.8264	26.1938	9.1227	15.8976	25.1112	16.3347	21.6295	4.99601	11.7445	7.24257	13.5063	10.8925	13.9087	11.8	12.9315
7.85315	24.091	11.5612	13.3359	10.7132	14.8137	3.91093	18.8965	12.0456	0.837609	21.1323	27.0492	10.5016	13.5352	23.773	16.3002	18.1486	4.45225	8.26718	6.77871	10.1021	9.85854	13.8643	9.94388	12.5757
7.85193	25.5927	11.4927	12.5667	7.84079	15.002	3.0524	19.4763	13.5317	1.20215	19.1891	28.6404	11.4139	11.5236	20.5761	15.855	13.8388	2.96464	4.90575	5.58111	6.48408	7.92684	11.0037	6.97998	10.6461
7.85071	20.7758	10.2256	12.5449	5.01656	15.6147	2.68693	18.3719	13.641	1.3006	14.355	26.4989	10.9709	9.37319	18.4888	12.5604	10.8328	2.11136	2.83497	4.43895	4.02517	5.97914	8.84354	4.65397	8.64236
7.84949	15.3996	8.06909	11.3995	2.97311	13.184	1.82888	15.3177	11.5499	1.03144	8.78695	20.3259	11.5527	6.85946	12.3537	10.8942	5.92851	1.10034	1.07832	3.77788	1.88425	4.45414	5.9665	2.85448	7.14718
7.84827	13.1944	6.49181	9.86394	2.00598	11.6258	1.67502	12.0942	10.492	0.655103	5.20998	15.8546	9.5346	4.59136	7.0709	8.5681	2.50276	0.690529	0.443327	2.71551	1.02821	3.06051	3.72637	1.59402	4.65482
7.84704	9.98758	5.70522	8.22495	1.00019	9.05326	0.945005	8.65424	9.47362	0.607343	2.44258	11.1389	8.32838	3.65868	3.9391	6.7647	0.769523	-0.130309	-0.0562269	1.62357	0.300677	1.85841	2.12017	1.09699	2.94418
7.84582	7.80226	4.54572	6.71087	0.429998	6.58329	0.827086	5.80779	7.00713	0.106696	1.50943	6.62691	6.97915	2.69613	2.26827	4.80818	0.33557	-0.295729	-0.0344862	1.10143	-0.161076	1.1362	1.19379	0.670342	1.39599
7.8446	5.19393	3.80855	5.92988	0.48745	4.83668	0.337343	3.43797	5.10906	-0.424259	0.347254	3.16186	4.9861	2.30919	1.38221	3.36269	-0.111938	-0.483272	-0.212285	0.31166	-0.451173	0.602141	0.268091	0.282073	0.5799
7.84338	3.72396	2.94864	4.85156	0.374912	3.13618	0.230002	2.19795	3.44673	-0.163757	0.288304	1.88316	3.43159	1.67662	0.822142	2.32361	0.0110892	-0.451369	-0.192885	-0.0455035	-0.418361	0.241322	-0.211652	0.0764331	0.0911662
7.84216	2.68116	2.10525	3.84003	0.211968	2.13196	-0.0794076	1.43603	1.82487	-0.507647	0.0205584	0.562562	2.14715	1.71778	0.869997	1.76637	-0.525275	-0.646074	-0.444627	-0.37306	-0.322125	-0.285974	-0.288815	0.0772765	-0.408306
7.84094	1.44927	1.34667	2.86591	0.378322	1.11816	-0.0319264	1.08909	0.911423	-0.660035	0.087648	0.459785	1.28404	1.63439	0.757591	1.31092	-0.404923	-0.3979	-0.239334	-0.569482	-0.269055	-0.268176	-0.377482	-0.173478	-0.714797
7.83972	0.90687	0.822472	1.8912	0.148249	0.74801	0.0488743	0.586095	0.490287	-0.614006	-0.340211	0.168355	0.6055	1.17043	0.823366	0.703123	-0.408242	-0.511739	-0.301003	-0.745857	-0.434269	-0.489998	-0.361535	-0.276363	-0.433827
7.83849	0.725554	0.491667	1.45017	0.123729	0.695226	0.0563726	0.620351	0.393474	-0.431696	-0.266742	-0.119612	0.276669	1.12906	0.761028	1.11864	-0.450162	-0.360618	-0.202938	-0.707684	-0.171686	-0.665573	-0.123019	-0.239963	-0.575349
7.83727	0.423163	0.163181	0.954545	-0.225452	0.711546	-0.157548	0.321345	0.0615059	-0.487336	-0.0516815	-0.0849709	0.34126	0.933236	0.938362	0.717928	-0.352926	0.0496513	-0.0416507	-0.774992	0.176563	-0.461272	-0.419505	-0.135773	-0.292
7.83605	0.649579	0.185501	0.212514	0.00248577	0.627584	0.189797	0.697922	0.640446	-0.393144	-0.232117	-0.0960683	0.340097	0.869599	0.734165	0.793775	-0.444716	-0.0146605	-0.056205	-0.515984	-0.0692618	-0.513441	-0.351667	-0.411315	-0.346665
7.83483	0.501359	0	0.0480556	-0.133744	0.958713	0.145981	0.565378	0.522079	-0.145963	0.212235	-0.0693078	0.363278	0.707894	0.950154	1.18933	-0.358253	0.0749704	0.0330733	-0.657321	-0.0222509	-0.366623	-0.355042	-0.18398	-0.285698
7.83361	0.909902	-0.0805509	-0.149846	-0.0853265	0.907942	0.184128	0.808561	1.01225	-0.269329	0.350829	0.193927	0.242895	0.945592	1.2877	1.19185	-0.306449	0.0277864	-0.24052	-0.342845	0.0240889	-0.490432	-0.303005	-0.22903	-0.150446
7.83239	0.998692	0.171862	-0.063577	-0.137908	1.30932	0.362077	0.867394	1.2659	0.550677	0.66263	0.817472	0.267481	0.884498	1.39418	1.48946	-0.0494534	-0.127034	-0.212165	-0.236448	-0.0629598	-0.427173	0.0337824	-0.101917	0.0895886
7.83117	1.03124	0.32525	-0.290622	0.151735	1.73695	0.441864	0.900544	1.89439	-0.105596	0.615893	0.716215	0.284889	0.948325	1.4939	1.2236	-0.34695	0.169916	-0.153514	-0.212383	0.146501	-0.264456	-0.192417	-0.315745	0.138027
7.82995	1.12138	0.423444	-0.247086	0.113059	2.19323	0.605556	0.854163	2.27578	0.610764	0.867488	0.984912	0.472952	1.17085	1.47587	1.40406	-0.24274	0.275515	-0.244749	-0.0884547	-0.280027	-0.125794	-0.0297838	-0.0376426	0.0397508
7.82872	1.06721	0.179077	-0.12704	0.440943	2.18082	0.79966	0.849566	2.02195	0.94647	0.710864	1.35761	0.493027	0.792758	1.58234	1.44235	-0.316391	0.247928	-0.172218	-0.10924	-0.245073	-0.0341203	-0.287921	-0.398605	0.0251704
7.8275	0.965053	0.201941	-0.0330403	0.146055	2.47484	0.696615	1.08348	2.20838	1.20985	0.665592	1.13398	0.571784	0.700339	1.26604	1.53077	-0.193199	0.151942	-0.0189495	-0.0125945	-0.237898	-0.0783504	-0.33088	0.0614071	0.209686
7.82628	0.656495	0.46797	0.147606	0.631873	2.37427	0.770303	0.652505	2.28879	0.999466	0.984643	1.10003	0.687133	0.798028	1.26734	1.83599	-0.274453	-0.0337484	-0.221324	-0.03852	-0.171842	0.018444	-0.0722985	-0.0778811	-0.0391254
7.82506	0.901438	0.554235	0.222413	0.473414	2.44758	0.813865	1.01477	2.29512	1.25592	0.781214	0.74573	0.642568	0.873734	1.14523	1.56828	-0.0654993	0.185461	-0.0397301	0.098822	-0.0645769	0.134688	-0.108041	0.273113	0.238337
7.82384	0.832743	0.596173	0.676582	0.690553	2.09959	0.801105	0.686589	2.70449	1.4534	1.01234	0.505064	0.880714	1.1118	0.968267	1.92468	-0.201884	0.0117305	-0.139632	0.0353479	-0.0963924	0.144548	-0.204776	0.00201974	0.00630349
7.82262	0.66492	0.624292	0.702554	0.1376	2.50133	0.435667	0.83631	2.28612	1.1807	0.951041	0.400787	0.676867	0.952882	1.27151	1.98012	0.254136	-0.140284	-0.0017253	0.0715159	0.185119	0.342247	0.0468498	0.173601	0.171538
7.8214	1.06982	1.03908	0.651338	0.144631	2.3448	0.486606	1.16972	2.73749	0.894437	0.94626	0.149464	0.653094	0.599087	1.29975	2.23782	0.406489	-0.137746	-0.209031	0.298097	0.249285	0.0752957	-0.0553213	0.224584	0.0284851
7.82017	1.29758	0.811067	0.576077	0.11354	2.17745	0.388597	1.02656	2.89083	0.530928	0.882412	0.59914	0.79043	1.00507	1.54393	1.95018	0.377277	-0.193675	-0.0646736	0.0130122	0.198362	0.0439671	-0.0026192	0.110705	0.145675
7.81895	1.30887	0.964792	0.593615	-0.118423	1.79904	0.317521	1.33126	2.85912	0.437236	0.95844	0.24504	0.739422	0.927494	1.93637	1.8827	0.319787	-0.140767	-0.130761	-0.0221934	0.323676	-0.000545494	-0.0539866	0.184102	-0.153153
7.81773	1.41951	0.668126	0.847913	-0.169353	1.7319	0.207806	1.31739	3.18524	0.144807	1.16515	0.491799	0.692027	1.03413	1.72689	1.65132	0.530113	-0.204386	-0.114984	-0.0216619	0.144411	-0.195263	-0.0857531	-0.0781154	0.0017962
7.81651	1.47383	0.446252	0.448542	0.214808	2.09668	0.155456	1.22102	3.48432	0.0986981	1.0118	0.357446	0.700066	0.609599	2.12126	1.47105	0.216973	0.00816295	-0.242894	-0.192418	0.195012	-0.122732	-0.00345174	0.0614373	-0.119826
7.81529	1.15909	0.326243	0.435818	0.191457	1.97149	0.375908	1.19543	3.20971	0.117066	0.647619	0.292298	0.456558	0.595025	1.91877	1.1347	0.0341641	-0.0496548	-0.203583	-0.0532309	-0.00614586	-0.189984	-0.320677	-0.1109	-0.368107
7.81407	0.721315	0.602411	0.0957593	0.176389	1.98954	0.318937	1.02457	3.24296	0.792789	0.755976	0.67262	0.35421	0.959911	1.98448	0.92214	-0.296252	0.014437	-0.208797	-0.335487	0.0759021	-0.183478	-0.177184	-0.0790263	-0.0908135
7.81285	0.374962	0.181482	0.11647	0.17498	2.23308	0.327849	0.879779	3.35054	0.642364	0.416522	0.121801	0.525494	0.709696	1.67026	0.993912	-0.303447	0.0886378	-0.126727	-0.286128	-0.120225	-0.213593	-0.212483	0.0372202	-0.244642
7.81163	0.657437	0.652802	0.0557641	0.169135	2.0561	0.255457	0.677952	2.88335	0.53778	0.512157	0.362356	0.233373	0.918596	1.29856	0.945808	-0.315944	0.0219282	0.01533	0.13287	-0.20416	-0.0873545	0.0109673	0.124059	-0.158879
7.8104	0.247236	0.265237	0.123006	0.427374	2.07223	0.220457	0.681187	2.88885	0.81867	0.35937	-0.0229971	0.616649	0.614158	1.03042	0.830477	-0.277255	0.126315	-0.0535237	-0.146235	-0.020045	0.0625481	0.0888722	0.243174	-0.129446
7.80918	0.413054	0.131252	0.136109	0.169559	1.65363	0.434488	0.508175	2.15466	1.15658	0.327886	0.235725	0.31727	0.86992	0.940367	0.868658	0.0611682	-0.0820292	-0.0185231	0.0209801	-0.0228923	0.0465337	-0.0341458	0.191657	-0.04406
7.80796	0.437989	0.371587	0.173305	0.0964741	1.47539	0.224746	0.63021	2.14249	0.943535	0.417515	-0.00180076	0.727532	0.727021	0.864641	1.20786	-0.0313333	0.107957	0.0353338	0.0185791	0.223182	0.0129304	0.328109	0.153106	0.354256
7.80674	0.631329	0.125857	0.283271	-0.0401476	1.48509	0.226329	0.677982	1.80318	0.653381	0.663678	0.202306	0.561959	0.66461	1.04769	1.12181	-0.100591	-0.185793	-0.157378	0.105906	0.253005	0.122277	-0.0302848	0.276666	0.163424
7.80552	0.799661	0.399769	0.124964	-0.0877838	1.2865	0.0414453	0.746417	1.78743	0.707894	0.835216	0.104014	0.480855	0.95103	0.773088	1.48342	0.0181723	-0.165384	0.100211	0.112405	0.0867542	-0.0804533	-0.00033513	0.0663249	0.182599
7.8043	0.88231	0.0563935	0.107815	-0.371877	1.1067	0.132452	0.803136	1.47871	0.15072	0.774301	0.094214	0.727235	0.920588	0.804527	0.71775	-0.125195	-0.0816595	0.0836743	0.216547	0.40596	0.0515488	0.100966	0.143103	0.2978
7.80308	0.743742	0.462087	0.143725	0.124474	1.11606	0.130286	0.85566	1.5949	0.183337	0.640448	0.105308	0.521111	0.779304	0.773405	1.12516	-0.0305218	0.0508836	-0.119865	-0.00647319	0.117071	0.0645066	-0.0546783	0.164601	0.0161518
7.80185	0.609548	0.493447	0.354256	-0.100156	0.460289	0.0288839	0.748841	1.56285	-0.0888688	0.750181	0.342211	0.429522	0.659478	0.978334	0.890759	-0.138185	-0.246358	-0.0264731	-0.00798002	0.0647251	0.0288861	-0.0104432	0.0774055	-0.0715383
7.80063	0.376664	0.0517718	0.116374	-0.325792	0.739511	0.178094	0.625666	1.38564	-0.233845	0.524516	0.304582	0.427873	0.325767	0.822399	0.848731	-0.196508	-0.0917436	-0.198659	0.0485433	0.0195322	-0.217265	-0.0381686	0.0453099	-0.188338
7.79941	0.440897	0.245699	0.163977	-0.242961	0.688179	-0.161996	0.731111	1.29185	-0.218136	0.244508	0.462896	0.322771	0.341262	0.774807	0.750338	-0.0418984	-0.141753	-0.0865866	0.0296	0.0257019	-0.130993	0.0666449	-0.201045	-0.0878005
7.79819	0.27722	-0.0993314	0.11184	-0.541451	0.570949	-0.0970105	0.655735	0.858611	-0.370937	0.0555614	0.4615	0.5298	0.205772	0.764884	0.406513	-0.243594	-0.0507492	-0.0974647	-0.00978362	-0.0851662	-0.0998766	-0.191396	-0.136599	-0.359528
7.79697	0.214278	0.360776	0.0386806	-0.549977	0.516201	-0.101884	0.440779	0.688632	0.0297396	-0.19477	0.0695834	0.202355	0.227092	0.327319	0.459541	-0.546464	-0.0890118	-0.0434834	0.0225721	-0.350988	-0.0222325	-0.21333	-0.076544	-0.0823231
7.79575	-0.080681	0.087008	0.0425148	-0.129573	0.331636	0.103387	0.408433	0.669085	-0.184632	-0.151931	-0.108668	0.295456	0.372908	0.603606	0.254969	-0.441308	-0.0540736	0.0679098	-0.110719	-0.191449	-0.0318865	-0.0684659	-0.0415623	-0.0619347
7.79453	0.000559548	-0.0391169	-0.00192672	-0.26738	0.237827	-0.100757	0.252629	0.381325	-0.375086	-0.324161	-0.308008	0.272275	0.147359	0.373501	0.496736	-0.429487	-0.190482	-0.123818	-0.179667	-0.0356477	-0.127477	-0.0839003	-0.127931	-0.0493096
7.79331	-0.00364129	-0.174824	-0.168658	-0.325773	0.658188	-0.161244	0.263161	0.239474	-0.354664	-0.369022	-0.268693	0.115422	0.308608	0.333114	0.305756	-0.404902	-0.485975	-0.139444	-0.0528092	-0.262533	-0.275199	-0.27527	-0.140327	-0.109058
7.79208	0.147666	0.0329815	-0.178946	0.0491918	0.397906	-0.133762	0.212995	0.152983	-0.495111	-0.309029	-0.571409	0.373253	0	0.27627	0.467637	-0.443785	0.0616762	-0.00281895	-0.400603	-0.187113	0.00656085	0.0310025	-0.211447	-0.213338
7.79086	0.0942696	0.00804127	-0.259256	-0.207147	0.383915	-0.178838	0.11714	-0.332666	-0.161166	-0.282899	-0.77746	0.307249	0.20438	0.330222	0.52986	-0.447595	-0.0307224	-0.218564	0.00655855	-0.327781	-0.306067	-0.123622	-0.152912	0.024823
7.78964	0.287799	-0.0326676	-0.295645	-0.275632	0.143848	-0.248709	0.463947	-0.279962	-0.559331	-0.392351	-0.576273	0.0197742	0.340447	0.262168	0.323112	-0.509588	-0.266948	-0.115218	-0.267149	-0.162183	-0.28396	-0.128121	-0.251188	-0.0865789
7.78842	-0.0712326	0.172506	-0.421614	-0.522676	0.436692	-0.283064	0.226054	-0.474278	-0.52213	-0.38484	-0.513868	0.15889	0.253211	0.143995	0.463455	-0.365619	-0.123064	-0.199829	-0.18352	-0.353912	-0.291292	-0.233489	0.0197076	-0.133542
7.7872	0.0982493	0.0586217	-0.266594	-0.310203	0.173541	-0.226149	0.269647	-0.463799	-0.413829	-0.388641	-0.542745	0.15998	0.208157	0.365732	0.0687792	-0.425776	-0.175462	-0.228501	-0.334626	0.112141	-0.304179	-0.10255	-0.0137476	-0.189024
7.78598	-0.0334278	0.111299	-0.306144	-0.342593	0.207864	-0.108962	0.410148	-0.19708	-0.672393	-0.37123	-0.595759	0.157331	0.181494	0.203487	0.126426	-0.438098	-0.249884	-0.167352	-0.241083	-0.393688	-0.23457	-0.219085	-0.0267645	-0.299369
7.78476	-0.176569	0.2317	-0.442427	-0.570225	0.243738	-0.200957	0.0728122	-0.253425	-0.754898	-0.573002	-0.609594	0.136539	-0.0155935	0.462579	-0.0106705	-0.420361	-0.253062	-0.156048	-0.195501	0.0529073	-0.142142	-0.388273	-0.3209	-0.0418034
7.78353	0.0794502	0.000517401	-0.395958	-0.274464	0.208963	0.0083588	0.313906	-0.5534	-0.290689	-0.617389	-0.632231	0.1545	-0.0406345	0.38639	0.282745	-0.398262	-0.0474085	-0.29004	-0.361878	-0.141318	-0.196347	-0.346094	-0.117656	-0.210174
7.78231	-0.25356	0.00794167	-0.384238	-0.395423	-0.158168	0.0779845	-0.107138	-0.701618	-0.701419	-0.402051	-0.9217	0.208576	-0.373959	0.514083	0.121099	-0.411212	-0.0947998	-0.16734	0.0558618	-0.174128	-0.0919175	-0.0220814	-0.00282563	-0.120766
7.78109	-0.00501346	0.0963421	-0.45364	0.0498688	0.407601	-0.0933487	0.0319604	-0.527563	-0.435495	-0.527069	-0.746267	0.126398	-0.0259267	0.347234	-0.0157477	-0.433686	-0.295601	-0.0332822	-0.311901	-0.0638942	-0.209402	0.0158077	-0.235687	-0.0176123
7.77987	-0.173425	-0.026032	-0.298864	-0.393598	-0.118552	-0.204198	0.215891	-0.56795	-0.595533	-0.447186	-0.857082	0.121315	0.163284	0.244031	-0.185861	-0.361264	-0.0860781	-0.16715	-0.213974	-0.277584	-0.134984	0.0495073	-0.0864787	-0.284551
7.77865	-0.00475715	-0.218719	-0.313208	-0.389969	0.50272	-0.191305	0.175027	-0.776686	-0.362345	-0.360963	-0.87897	0.1083	0.0363249	0.335421	-0.0236575	-0.586267	-0.267798	-0.19293	-0.156126	0.061259	-0.216605	-0.0803209	-0.15455	-0.115754
7.77743	-0.140695	0.254545	-0.236478	-0.0448518	0.229262	-0.212951	0.177569	-0.578503	-0.508279	-0.594073	-0.893142	0.19019	0.0143964	0.240208	-0.189143	-0.443433	-0.0278274	0.120902	-0.0616414	-0.0410007	-0.123326	0.0746933	-0.0780548	-0.161857
7.77621	-0.211825	-0.16576	-0.329171	-0.475474	0.25281	-0.188548	0.0571672	-0.479803	-0.279146	-0.40478	-0.595732	0.161829	-0.0244906	0.29457	0.0152287	-0.467104	-0.114981	-0.0869434	0.0515898	-0.142968	-0.190777	0.0651792	0.0198086	0.0619143
7.77499	-0.159377	0.0183251	-0.400809	-0.0758985	0.330276	-0.0734294	0.125828	-0.542078	-0.581545	-0.468352	-0.650755	0.155702	0.143262	0.265978	0.0169591	-0.498553	-0.0964013	0.0578054	0.0393034	0.0100989	-0.108222	-0.20636	0.141266	0.0397517
7.77376	-0.19645	-0.136854	-0.35928	-0.515405	0.223585	-0.150522	0.224096	-0.671865	-0.0684252	-0.483608	-0.95033	0.157073	0.0526037	0.247415	0.375332	-0.491556	0.116928	-0.0479998	-0.0707404	-0.19205	0.066753	-0.0849006	0.233814	-0.148355
7.77254	0.160885	-0.269579	-0.407888	-0.382577	0.274259	-0.0511909	0.0321466	-0.290497	-0.436864	-0.414166	-0.662107	0.146139	-0.175977	0.103071	-0.0456811	-0.20694	-0.0800492	-0.0191861	-0.17459	0.0189569	-0.0879713	-0.199221	0.151453	-0.0391757
7.77132	-0.178502	0.169611	-0.218832	-0.336901	0.276629	-0.215714	0.315457	-0.604742	0.07621	-0.424576	-0.86268	-0.0423026	-0.153259	0.388923	0.142236	-0.375574	-0.423602	0.0450035	0.0443901	-0.10665	-0.205473	-0.0349122	0.446677	-0.407085
7.7701	0.00526814	-0.0811095	-0.221046	-0.351074	0.450526	-0.000809003	-0.0382912	-0.684361	-0.461321	-0.338169	-0.957094	0.097368	-0.427261	0.00585837	0.118553	-0.34873	-0.057725	-0.199156	0.0193639	-0.0545521	-0.0587183	-0.042981	0.200995	-0.0709541
7.76888	-0.185363	0.213747	-0.139154	0.00103598	0.211252	-0.11617	-0.0926989	-0.441654	-0.418426	-0.24956	-0.638657	0.0982206	-0.193112	0.0464355	0.0206997	-0.306374	-0.025911	-0.0447035	-0.193834	-0.0944335	-0.0615666	-0.0666216	0.0266249	-0.225058
7.76766	0.130813	0.0640943	-0.0742069	-0.418015	0.0851435	-0.165997	-0.0764993	-0.684896	-0.208548	-0.338118	-0.75041	0.0674848	-0.0719876	0.130948	0	-0.519033	-0.0552006	-0.166503	-0.0753536	0.161972	-0.203064	-0.161926	0.020374	-0.153809
7.76644	0.00257297	0.119257	-0.162082	-0.0958431	0.0133688	-0.147063	0.133272	-0.731277	-0.682556	-0.408312	-0.861183	0.217588	0.0607211	0.158484	-0.0331106	-0.167922	-0.085932	-0.190206	0.0852686	-0.290531	0.0372033	0.0721372	-0.170574	-0.194588
7.76521	-0.0371124	-0.100404	-0.282916	-0.468244	0.17761	-0.322315	-0.00958747	-0.684463	-0.336305	-0.565698	-0.581863	-0.0501107	-0.246708	0.0428353	-0.0655589	-0.545826	0.0560093	-0.0281269	-0.18593	-0.21682	-0.161323	-0.151416	0.0317343	-0.265923
7.76399	0.131439	0.0659986	-0.256804	-0.234066	-0.0862956	-0.237541	0.032227	-0.70964	-0.637268	-0.251717	-0.884428	0.0595252	-0.090134	0.147111	-0.0278982	-0.428779	-0.0492499	-0.162197	-0.156312	-0.03268	-0.0267596	-0.168353	-0.242513	-0.0432034
7.76277	-0.21175	0.236464	-0.223026	-0.16398	0.11175	0.107563	-0.147451	-0.955803	-0.344192	-0.480469	-0.994639	-0.046952	-0.231109	-0.0366888	0.10917	-0.516185	-0.0580238	-0.203796	-0.278718	-0.0304458	-0.0792706	0.17953	-0.0705741	-0.0386022
7.76155	0.0851832	-0.107397	-0.184075	-0.37434	0.0705296	-0.0477001	-0.117541	-0.673271	-0.143772	-0.293791	-0.923241	0.0266851	-0.25546	0.188759	-0.336172	-0.470863	-0.0596981	-0.043889	-0.116686	0.0676946	-0.268251	-0.0317626	0.00941512	0.0140923
7.76033	0.0751402	0.0602628	-0.18659	-0.403392	0.226032	-0.288353	0.0204609	-0.912635	-0.458048	-0.439344	-0.590411	0	-0.234995	-0.0502241	-0.131516	-0.44209	0.217944	-0.0246584	-0.164686	-0.123591	0.0371576	0.149421	0.0980324	0.074415
7.75911	-0.186759	0.186264	-0.321832	-0.300169	0.216001	-0.122354	-0.149458	-0.708906	-0.209007	-0.355834	-0.77341	0.0477461	-0.0148884	0.0947235	-0.105111	-0.428924	-0.0303371	0.0532095	0.0281607	-0.0145213	-0.0728638	-0.0299478	0.123818	-0.0989126
7.75789	0	-0.188969	-0.433601	-0.35722	0.111999	-0.0530736	0	-0.997335	-0.342982	-0.320408	-0.194998	0.0596717	-0.0229609	0	0.0271937	-0.210719	-0.133757	-0.0130287	-0.0157581	0.0417396	-0.240381	0.202348	0.258261	0.032407
7.75667	-0.116967	-0.120726	-0.430629	-0.341548	0.030442	-0.141486	-0.134371	-0.518853	-0.293851	-0.469746	-0.761909	-0.159304	-0.0541256	0.0331515	-0.0901289	-0.161079	-0.0125404	0.00863648	0.0309641	0.033556	-0.18158	-0.218939	0.219145	0.0111112
7.75544	0.224275	-0.113635	-0.0227528	-0.201422	0.388664	-0.169174	-0.155902	-0.954741	-0.477716	-0.456291	-0.152261	-0.269001	0.0485362	0.056547	-0.143589	-0.259213	0.0209054	0.0607648	-0.0539836	-0.132832	-0.0824736	0.040521	0.432371	-0.0961367
7.75422	-0.105988	0	-0.26422	-0.306261	0.350292	-0.158896	-0.0412932	-0.878656	-0.562121	-0.230848	-0.662194	-0.0132347	-0.0294767	0.250637	0.355388	-0.301456	-0.162673	-0.0825163	-0.0244382	-0.00818543	-0.159095	0.0506722	0.205841	0.017285
7.753	0.143738	0.0398195	0.0321087	-0.413947	0.181856	-0.101003	-0.0146621	-1.06639	-0.34759	-0.453289	-0.62191	-0.0812982	0.128389	0.253687	0.0194332	-0.383468	0.0691402	-0.195906	-0.00222681	-0.278816	-0.104898	-0.104134	0.321864	-0.100138
7.75178	0.00684435	-0.0863116	-0.0740016	-0.301454	0.20806	-0.0481655	-0.00507944	-0.535705	-0.512585	-0.167068	-0.588741	0.0350898	-0.361939	0.208557	-0.193359	-0.367708	0.0639692	-0.0715603	0.00277866	-0.0417912	-0.0477912	-0.216843	-0.105697	-0.0340996
7.75056	-0.0824235	-0.114761	-0.115759	-0.291729	0.225833	-0.23398	0.181668	-0.632708	-0.449407	-0.185266	-0.500394	0.0056888	-0.208032	0.409392	0.00918556	-0.423541	0.00415256	-0.0701218	0.132505	-0.104122	-0.0197874	-0.174621	-0.0172902	-0.0694585
7.74934	-0.300585	-0.320292	-0.0241334	0.106035	0	0	-0.0621126	-0.748268	-0.312703	-0.0461519	-0.591791	-0.0307173	-0.125775	0.261529	-0.248859	-0.595802	0.177487	-0.194353	-0.150319	0.000418457	-0.313665	-0.245666	-0.118823	-0.0639621
7.74812	-0.103718	0.11433	-0.107641	-0.235184	-0.0836525	-0.41191	0.301991	-0.531359	-0.933956	0.0633827	-0.701228	0.0467426	-0.304303	0.203957	0.0981367	-0.617105	0.0647413	-0.207282	0.0892464	-0.340016	0.0118293	-0.057356	-0.239277	-0.155529
7.74689	-0.0382965	0.116936	-0.0905802	-0.2627	0.235027	0.0748621	0.0256911	-0.74842	-0.237163	-0.294602	-0.44461	-0.0408412	-0.147075	0.138688	0.136951	-0.603147	-0.13319	-0.049402	-0.210347	0.152134	-0.0819703	-0.434065	0.0455511	-0.0916047
7.74567	-0.251833	0.132457	-0.207218	-0.178267	-0.0301464	0.00648105	0.239845	-0.556499	-0.848383	-0.0373719	-0.480801	0.13566	-0.180281	0.310599	-0.10011	-0.761001	-0.209242	-0.194605	-0.0840439	0.0466026	-0.141779	0.0999116	-0.12571	0.000419255
7.74445	-0.123326	-0.114591	-0.0991032	-0.431332	-0.260598	0.154758	0.0212233	-0.243038	-0.273978	-0.179996	-0.353625	0.0860747	-0.0551571	0.190383	0.293042	-0.861461	-0.231006	-0.0154245	-0.134354	-0.0678299	-0.0759041	0.0890778	-0.110047	-0.222619
7.74323	-0.221449	-0.0161058	-0.0385779	-0.307639	-0.166692	0.0364806	-0.0288456	-0.278295	-0.466043	-0.273686	-0.489667	0.0186951	-0.148852	0.312141	-0.0415027	-0.77379	-0.230838	0.0988124	-0.384302	0.0654131	-0.0892743	0.115032	0.039589	0.0282044
7.74201	-0.0866415	0.044392	-0.260712	-0.521149	-0.142434	-0.107288	0.0590006	-0.167475	-0.370069	-0.433563	-0.61392	0.0527879	-0.136151	0.220091	0.160011	-0.61167	0.00961595	-0.186773	-0.145442	-0.113195	-0.0707122	0.0908191	-0.197016	0.0118179
7.74079	-0.222878	-0.0661898	-0.287512	-0.16521	0.0556709	-0.0291262	0.040628	-0.346619	-0.605486	-0.240909	-0.14827	0.215299	-0.0999974	0.316796	0.318895	-0.61144	-0.0687978	0.0909756	-0.21638	0.211251	0.00371084	0.0186759	0.0864817	0.166437
7.73957	0.0753722	-0.112805	-0.180505	-0.723193	0.0365106	-0.147736	0.345173	-0.332087	-0.261466	-0.229611	-0.216018	0.00846453	-0.376334	0.380899	0.207393	-0.55691	-0.232261	-0.0130348	-0.0499616	-0.151857	-0.0437274	-0.131111	-0.226193	0.166745
7.73835	-0.292042	0.237423	-0.208462	0.0444793	-0.0619787	0.030791	0.305451	-0.0830301	-0.508981	-0.44866	0.0123582	0.116549	-0.184583	0.467741	0.370552	-0.29326	0.00193382	-0.0401589	0.154572	-0.037133	-0.10467	0.0156577	-0.0620731	0.104408
7.73712	-0.0746132	0.0179739	-0.162027	-0.343694	0.35327	-0.122251	0.261568	-0.118494	-0.0762194	-0.195976	0.0397237	0.0572758	-0.14365	0.644981	0.0988143	-0.482268	-0.308749	0.00422519	-0.0717624	0.0256242	-0.201274	-0.0536747	-0.0988317	-0.0615776
7.7359	0.0660298	-0.154402	-0.395305	-0.195976	0.190653	-0.156577	0.187297	0.0372314	-0.456928	-0.324305	-0.136183	0.142788	-0.216726	0.584803	0.169323	-0.305512	0.296824	-0.194413	0.23286	-0.321795	-0.107257	0.0556303	-0.0167694	0.065209
7.73468	0.20931	-0.0255376	-0.0654566	-0.433037	0.371652	-0.18675	0.27124	-0.428503	-0.351567	-0.248124	-0.368956	0.14866	-0.36599	0.30425	0.0580083	-0.471277	0.0494276	-0.201219	-0.145205	0.0350762	-0.196588	-0.240205	0.0923606	0.0933722
7.73346	0.156679	-0.269003	-0.15841	-0.355906	0.294182	-0.0961927	0.150285	0.0488402	-0.31657	-0.0298583	-0.180872	-0.00749477	-0.352044	0.388207	0.183555	-0.31877	0.0367286	-0.0436382	-0.182965	0.00850572	-0.124618	-0.301969	-0.19567	-0.0520536
7.73224	0.122207	0.000345123	-0.231566	-0.6272	0.297321	-0.202619	0.272159	-0.505776	-0.312823	0.0127703	-0.465272	0.179953	-0.234612	0.371422	-0.189768	-0.429283	-0.114885	-0.116442	-0.0992902	-0.125634	-0.167801	-0.255419	0.0185983	0.0421712
7.73102	0.00365731	-0.0179821	-0.27124	0.0273551	0.0790486	-0.0115965	0.243554	-0.295624	-0.197276	-0.182066	-0.334243	0.226345	0	0.669459	0.0777899	-0.181971	-0.20269	-0.220198	-0.105594	0.0951432	-0.167969	0.0086019	0.144836	-0.153976
7.7298	0.179943	-0.0152303	-0.312853	-0.494693	0.143195	-0.0299361	0.294482	-0.137482	-0.0154964	-0.194082	-0.531909	0.216613	-0.58296	0.121406	0.101345	-0.529659	0.0369127	-0.0463802	-0.261287	-0.37578	-0.116188	-0.212337	-0.0529461	-0.209938
7.72857	0.106321	-0.245461	-0.143562	-0.0519554	0.259819	0.0889836	0.0972089	-0.23759	-0.00661258	0.0205918	-0.394697	0.289497	-0.234415	0.374594	-0.021763	-0.461269	-0.340172	-0.26592	0.252769	0.0348735	-0.234432	-0.185846	0.246393	-0.21844
7.72735	0.208637	0.0414311	-0.111543	-0.720699	0.0729482	-0.0390995	0.257008	-0.056025	0.298035	-0.375286	-0.192088	0.165888	-0.145051	0.458524	0.221594	-0.478515	-0.181991	-0.100018	-0.14675	-0.240987	0.00715325	-0.115804	-0.2907	-0.132351
7.72613	0.319604	-0.109214	0.00958569	-0.298386	0.200766	0.187223	0.288599	-0.0803809	0.0407519	-0.167687	-0.381342	0.257822	-0.261236	0.419068	0.25961	-0.337775	-0.0625026	-0.194233	-0.186466	0.096216	-0.186483	-0.188376	0.0677957	-0.140548
7.72491	0.0780062	0.524049	-0.0561704	0.114828	0.432523	-0.00524131	0.463268	0.0503036	0.037535	-0.169361	-0.294853	0.194513	-0.18235	0.488798	0.126654	0.0377839	-0.158902	-0.228429	-0.0697388	0.0121113	-0.0621498	-0.0633754	-0.162394	-0.164124
7.72369	0.429766	0.487298	-0.072761	-0.0751264	0.137544	0.271238	0.282851	-0.109224	0.119364	0.0264013	-0.360832	0.247403	-0.190999	0.468092	0.409792	-0.247917	-0.0674689	-0.0451491	0.0356835	-0.145322	-0.130837	0.0146736	0.0577835	-0.204302
7.72247	0.294653	0.388496	-0.0225722	0.30198	0.256404	0.0133018	0.445268	-0.0947853	0.183604	-0.442151	-0.176273	0.228114	-0.298777	0.283107	0.00898639	-0.0307793	0.0116582	-0.0882553	-0.022516	0.0998028	-0.1254	0.10202	-0.0509827	0.368265
7.72125	0.378655	0.152553	-0.0749245	0.091149	0.415788	0.0549712	0.426779	0.341421	-0.0453554	-0.0813946	-0.320033	0.257232	-0.0952048	0.519885	0.0967595	0.00678812	-0.180078	0.0697681	-0.106359	-0.172774	-0.179017	-0.0362322	0.15359	-0.350849
7.72003	0.242309	0.246311	0.13013	0.446568	0.44088	0.0239628	0.459632	0.170067	-0.130703	0.104196	-0.0708795	0.23569	-0.0216591	0.60878	0.0821334	-0.0651434	0.0214274	0.101881	-0.0958791	-0.0648856	0.00307481	0.00717565	0.161651	0.00737086
7.7188	0.195971	0.215512	0.0113049	0.176711	0.313326	0.0960984	0.494765	0.0495522	-0.211942	-0.269822	-0.213625	0.247047	-0.165591	0.425781	-0.193692	-0.312657	-0.44827	-0.0607914	-0.195856	-0.174916	-0.378054	0.199223	0.873629	0.41358
7.71758	0.580515	0.637209	0.0524281	0.259336	0.236107	0.149835	0.423918	-0.115394	-0.268842	-0.1278	-0.0643717	0.173518	0.117075	0.533676	0.11928	-0.324	-0.150813	-0.295076	-0.291411	-0.364032	-0.0314337	0.188237	0.775181	0.785721
7.71636	0.452315	0.287034	0.0717384	0.439336	0.54435	-0.212639	0.501893	0.279494	-0.171479	-0.113867	-0.225342	0.351853	0.139299	0.396163	-0.246226	-0.179833	-0.393702	-0.21497	-0.327818	-0.175791	-0.377061	0.285174	0.708864	0.642692
7.71514	0.331996	0	0.0141732	0.163657	0.272197	-0.104678	0.603794	0.143762	-0.380231	-0.157928	-0.0195856	0.409794	0.0548713	0.263775	0.362545	-0.316312	-0.368694	-0.156768	-0.294162	-0.438172	-0.238149	0.371888	0.852376	0.650112
7.71392	0.325837	0.323437	0.293173	0.327952	0.181406	0.00303656	0.523959	0.258399	-0.42158	0.136489	0.0851642	0.220692	0.520222	0.428254	-0.214455	-0.237545	-0.252544	-0.200443	-0.130737	-0.0452144	-0.346009	0.27292	0.70199	0.803524
7.7127	0.336142	0.235664	-0.00770917	0.642319	0.296926	-0.0863505	0.414708	0.194151	-0.197962	-0.18854	-0.0317902	0.458335	0.328019	0.30169	-0.0405467	-0.263477	-0.125557	-0.0154759	-0.00878977	0.0873176	-0.195948	0.471245	0.804154	0.99453
7.71148	0.473716	0.209255	0.220625	0.800447	0.150441	-0.027481	0.333556	0.119353	0.0872095	0.146219	0.17133	0.177135	0.829923	0.400069	0.04982	-0.0672495	-0.194817	0.0266255	-0.00120807	0.248512	-0.252826	0.670658	0.649393	1.14345
7.71026	0.33485	0.284877	0.0220292	0.923225	0.385065	-0.0115038	0.562787	0.385746	-0.14253	0.255224	0.473828	0.373265	0.880158	0.461299	0.163874	0.00683284	-0.347247	0.122875	0.256645	0.786205	-0.245416	0.791559	1.0758	1.71496
7.70903	0.451549	0.32362	0.0905283	1.19407	-0.0732299	0.0864093	0.310106	0.352415	0.137649	0.269981	0.496917	0.169621	1.28909	0.793455	0.103525	0.143454	-0.15269	0.722573	0.313197	1.46455	-0.0165706	1.04848	1.36069	2.05209
7.70781	0.794382	0.214751	0.00506213	1.53606	0.400073	0.443481	0.465727	0.561801	-0.239483	0.561496	0.693127	0.325338	2.01274	0.792339	0.313859	0.765143	-0.0580571	1.54051	0.632837	2.59241	0.00320635	1.41113	1.83833	2.75285
7.70659	0.826347	0.461098	-0.0367847	1.92763	0.405249	0.399217	0.716447	0.0859382	-0.342651	0.739037	1.32378	0.544127	2.34782	1.05951	0.532535	0.583717	-0.0147138	2.35256	1.38983	4.25601	0.904341	2.17094	2.33062	2.88988
7.70537	1.19587	0.836415	0.366486	2.01578	0.639516	0.682369	0.892133	0.701463	-0.0666385	1.44642	1.68171	0.536057	3.04306	1.91199	0.741881	1.73568	0.195661	3.3555	2.40091	6.03966	1.33602	2.98522	3.23375	3.42803
7.70415	1.81039	0.942874	0.668197	1.90096	0.748254	0.738256	1.07227	0.510895	0.169055	2.34032	2.81622	0.954177	3.31144	2.81446	1.65554	2.25596	0.323717	3.59329	3.1842	7.10474	1.79959	4.02921	3.93144	3.06459
7.70293	2.59556	1.28026	0.619242	1.60857	1.38079	0.868458	1.55479	0.969164	0.575464	3.36425	4.80971	1.3152	3.29823	3.93715	2.15928	3.6344	0.383912	3.13415	3.96245	7.49217	1.92124	4.43627	4.21833	2.78537
7.70171	3.83847	1.80439	0.915139	1.28189	1.7108	0.696481	2.31795	1.04883	0.199454	4.49543	7.07587	1.73966	3.06561	5.58748	2.79944	3.85651	0.441741	2.34709	3.86872	6.74321	1.6728	4.73396	3.89431	2.82693
7.70048	4.29765	1.85224	1.15358	0.939009	2.16291	0.772212	2.57214	1.70409	0.712417	5.14377	8.73379	2.53364	2.40102	6.90495	2.87366	4.07546	0.295222	1.65721	3.83399	5.05484	1.73683	4.53668	3.29718	2.16954
7.69926	4.23365	2.1173	1.61882	0.525851	2.33035	0.440881	3.13902	2.05486	0.720172	4.76042	10.1767	2.34198	1.70141	7.74306	2.75196	3.44486	-0.0203407	0.935652	3.4211	3.5243	1.27268	3.76526	2.57288	2.00874
7.69804	3.88517	1.92677	1.46202	0.329174	2.29209	0.630311	3.42195	2.59764	0.731508	3.69037	10.3093	2.83247	1.86998	6.71828	2.41915	2.47251	0.0771303	0.542209	2.91065	2.00299	1.10938	3.03995	1.93935	1.62105
7.69682	3.05258	1.72272	1.43433	0.633387	2.00946	0.309817	3.40513	2.50297	0.738091	2.81608	9.83669	2.35615	1.67103	5.6142	1.93294	1.63516	-0.0111992	0.232118	2.41529	1.53169	0.903915	2.34535	1.68965	1.39041
7.6956	2.44977	1.21216	1.20142	0.34231	1.648	0.402649	2.93831	2.71734	0.293472	1.78879	8.27518	2.45405	1.65941	3.61637	1.83989	0.894169	0.0464209	0.136541	2.02167	1.24121	0.413668	1.78499	1.49536	1.63056
7.69438	2.25983	1.2441	1.0292	0.622065	1.47611	0.0851616	2.56389	2.66027	0.369154	1.32897	6.48824	2.09837	1.73071	2.46259	1.31781	0.53974	-0.11051	0.270013	1.56163	1.08642	0.461668	1.46284	1.32551	1.8679
7.69316	1.67078	1.24251	0.934266	0.537765	1.31208	0.266053	2.21296	2.76106	0.576039	0.904645	4.82998	1.88206	2.24016	1.5498	1.00152	0.468662	0.0313083	0.872025	1.58918	1.59622	0.292126	1.27025	1.47024	2.58535
7.69194	1.79865	1.02334	0.701416	0.939905	0.936246	0.229474	1.49791	2.4435	0.264028	0.786419	3.3479	1.74666	2.62957	1.56986	0.855056	0.988818	0.140695	1.83997	1.28308	2.88465	0.548853	1.51969	1.73623	2.99805
7.69071	1.22751	1.02812	0.506863	1.1823	1.01085	0.344175	1.207	2.3358	0.825668	1.39562	2.73073	1.13106	2.91725	1.70233	1.00314	1.21219	0.0574046	2.55666	1.99124	4.32809	0.931981	1.99066	2.48459	3.36506
7.68949	1.67747	1.10036	0.868493	1.76421	0.849139	0.594003	1.51955	2.02631	0.793877	1.70329	2.50745	1.30662	3.05976	2.38949	1.42749	2.09801	0.311534	3.5441	2.91159	6.309	1.4492	2.94651	2.94659	3.40629
7.68827	1.9974	1.43903	0.595185	1.87744	1.15102	0.81338	1.58161	2.09858	1.44682	2.53667	3.60371	1.51549	3.77332	3.302	1.80079	3.0531	0.411661	3.77411	3.62603	7.68314	1.91849	3.66447	4.07303	3.26672
7.68705	2.93051	1.83731	0.990519	1.72965	1.05272	1.10898	1.99019	2.25444	1.40881	3.71903	5.14468	1.76564	3.34556	4.47485	2.68973	4.32313	0.430515	3.39951	4.2771	8.07982	2.11778	4.42196	4.13905	3.09529
7.68583	4.17022	2.63353	1.14437	1.37047	2.3588	1.11744	2.80567	2.6152	1.97342	5.05474	7.32118	2.18759	3.16707	6.21848	3.33166	5.08172	0.393863	2.60931	4.51052	7.24839	1.92371	4.84431	4.16749	2.63734
7.68461	4.87766	3.28516	1.74056	1.23166	2.50101	0.965686	3.37	2.86747	2.4616	5.35547	9.05382	2.56406	2.32166	7.7537	3.45708	5.32725	0.420366	1.8037	3.89267	5.68184	2.1108	4.39288	3.46864	2.18246
7.68339	5.31931	3.25768	1.90784	0.261104	3.07108	0.963	4.12761	3.50111	2.3006	5.27448	10.1534	2.77079	1.63701	8.74783	3.43455	4.95329	0.217357	1.25905	3.82377	3.84259	1.6367	3.7648	2.6417	1.63965
7.68216	5.01144	3.24222	1.94243	0.578829	2.96823	1.01277	4.33913	3.9393	2.13937	4.26449	10.6433	3.03215	0.95064	8.27656	2.96239	3.7613	0.490101	0.502265	3.20244	2.43123	1.36748	2.86365	1.79082	1.52147
7.68094	4.3423	2.7307	1.81816	0.125498	2.99383	0.857094	4.4213	3.86188	1.58298	3.2386	10.1245	2.70401	0.92592	6.80637	2.6697	2.41095	0.247299	0.280613	2.77133	1.2504	0.866823	1.97114	1.49765	1.07601
7.67972	4.05659	2.71178	1.64512	-0.069469	3.04485	0.674558	4.40827	4.685	1.16509	2.10373	8.8048	2.51067	0.646984	4.78381	2.47706	1.36602	0.463802	0.19053	1.96616	0.723672	0.831179	1.40042	1.25851	0.956681
7.6785	3.66979	2.765	1.54946	0.0539606	3.04778	0.546881	3.96795	4.50777	0.838043	1.61858	6.48659	2.17513	0.300307	3.47951	1.95646	0.886854	0.333299	-0.120056	1.34751	0.445101	0.411829	0.698159	0.942578	0.797734
7.67728	4.09888	2.60747	1.46195	-0.249799	2.61715	0.352225	3.38024	4.8533	0.447516	1.28081	4.55963	1.92875	0.507748	2.49248	1.52113	0.398393	0.235689	-0.188881	1.18896	0.317587	0.348391	0.714436	0.736315	0.724784
7.67606	4.08621	2.17242	1.42051	-0.135415	2.22088	0.147622	2.89018	4.24074	0.554034	1.14288	2.7779	1.56618	0.369471	1.45229	0.984608	0.273493	0.177115	0.0421807	0.86456	0.0879363	0.0297001	0.587028	0.816381	0.54751
7.67484	3.34042	1.78833	1.43372	-0.144558	1.80398	0.100495	2.09168	3.85144	-0.0563855	0.736778	1.93881	1.09621	0.0532996	1.12404	0.63185	-0.0092496	0.119467	-0.287856	0.511629	0.0369225	0.201681	0.345336	0.642098	0.745347
7.67362	2.40141	1.34425	0.98576	-0.402776	1.70625	0.113014	1.98847	3.21803	-0.26343	0.717486	1.13727	0.746	0.302185	0.896501	0.588364	-0.01586	0.222395	-0.00604601	0.152981	0.26295	-0.159724	0.167963	0.617055	0.677754
7.67239	1.71642	0.984182	0.975881	-0.357227	1.20518	0.0713174	1.25161	2.79279	-0.138634	0.304524	1.03808	0.611331	0.258539	0.810489	0.350612	-0.287792	-0.0314983	-0.241058	0.2884	-0.0954154	0.00637319	0.142461	0.537582	0.708598
7.67117	1.42787	0.929198	0.915658	-0.271129	0.926952	0.00309381	1.14132	2.61889	0.0117271	0.206785	1.01696	0.273242	0.184664	0.689149	0.344536	-0.189319	-0.210218	-0.11474	0.0978671	-0.188554	0.0484708	-0.0843696	0.567877	0.562238
7.66995	1.10983	0.42115	0.549722	-0.244733	0.649746	0.0113494	0.732922	2.01194	-0.305565	0.383502	0.50466	0.327162	-0.132308	0.603287	-0.0869517	-0.202344	-0.146445	-0.264111	-0.0286095	-0.296977	-0.219258	0.44637	0.443932	0.334652
7.66873	0.851683	0.387298	0.621899	-0.283528	0.508436	0.11151	0.75457	1.77544	0.143297	0.00962312	0.492293	0.426733	0.299505	0.519102	-0.10907	-0.200314	-0.0747133	-0.400634	-0.224908	-0.130603	-0.171211	-0.0960803	0.709847	0.532818
7.66751	0.706029	0.468661	0.299017	-0.477053	0.069661	0.084225	0.586397	1.49191	-0.139728	0.0317272	0.0266889	0.0698992	0.0495014	0.398894	-0.00176602	-0.153256	-0.0690493	-0.0401484	-0.110335	-0.365723	-0.020029	0.0492801	0.604124	0.413801
7.66629	0.517789	0.19516	0.355609	-0.152702	0.0761759	0.0926956	0.462807	1.24961	-0.272312	-0.0500212	-0.0456303	0.192319	0	0.378129	-0.125723	-0.170779	-0.239137	-0.0244375	0.0809241	-0.325661	-0.237373	-0.115333	0.526492	0.456657
7.66507	0.559764	0.452985	0.214842	-0.561942	0.35495	0.149324	0.547475	0.72927	-0.088078	0.00185805	0.0938048	0.161886	-0.121141	0.252943	-0.160585	-0.184659	-0.1026	-0.12143	0.159885	-0.398644	-0.0195443	0.0512249	0.495187	0.447131
7.66384	0.672417	0.136079	0.417073	-0.263417	0.124899	0.0030259	0.436772	0.52686	-0.033743	0.0363013	0.0101563	0.221239	0.426688	0.362291	-0.268879	-0.236171	-0.243447	-0.309031	-0.238316	-0.373088	-0.297712	0.100131	0.652261	0.677457
7.66262	0.537375	0.403398	0.2308	-5.03245e-05	0.136249	0.113997	0.284791	0.372129	0.100691	-0.0629944	-0.495527	-0.0744422	0.28238	0.222784	-0.197429	-0.00208687	-0.381344	-0.17933	-0.277182	-0.446924	-0.118628	-0.13397	0.710579	0.534907
7.6614	0.470181	0.136356	0.0790236	-0.329755	0.367085	0.0575283	0.293161	0.280708	-0.227538	0.0934712	-0.0532817	0.132772	0.240346	0.0885901	0.0348464	-0.339892	-0.368231	-0.260312	-0.101069	-0.404852	-0.226677	-0.0895389	0.776116	0.526181
7.66018	0.33143	0.0921823	-0.0212598	-0.395601	0.129825	0.0977697	0.0527981	0.245893	-0.0942375	0.0396899	-0.149359	0.13701	0	0.195977	-0.35048	-0.183786	-0.237954	-0.306865	-0.211403	-0.315909	-0.221545	-0.0155783	0.439291	0.39957
7.65896	0	0.105162	0.0746402	-0.285459	0.026374	0.0247829	0.230706	0.15735	0.174432	0.0923589	-0.0394532	0.077606	0.367581	0.198993	-0.169868	-0.229462	-0.459062	-0.0654407	-0.117795	-0.314572	-0.306193	-0.155776	0.627639	0.485359
7.65774	0.388898	0	-0.130176	-0.354128	0.176156	0.0187286	0.290413	0.130376	-0.290487	0.0344079	-0.286894	0.139722	-0.118678	0.130279	0.103	-0.193798	-0.104605	-0.292685	-0.157885	-0.314717	-0.0870868	-0.0896623	0.567014	0.613419
7.65652	0.101461	-0.0475663	0.30541	-0.338856	0.094382	0.00402544	-0.0266302	-0.13778	0.21039	-0.0427766	-0.415511	-0.0362463	0.565654	0.21937	0	-0.106652	-0.461932	0.0776739	-0.307206	-0.350522	-0.125684	-0.15222	0.702696	0.494763
7.6553	0.449096	-0.0110923	-0.142447	-0.477935	0.068813	0.182226	0.0157781	-0.300466	-0.283696	-0.0498379	-0.309774	0.259492	0.124864	0.155213	0.101466	-0.336914	-0.22436	-0.186433	-0.0435919	-0.112873	-0.22638	-0.0128599	0.707933	0.43848
7.65407	0.359649	0.0545303	0.115281	-0.292193	0.259724	-0.168973	0.0871593	0.170933	0.0615049	-0.0910934	-0.249315	-0.0111083	0.418958	0.121537	-0.262574	-0.0919133	-0.452874	-0.337545	-0.108012	-0.478597	-0.275292	-0.158329	0.606934	0.605811
7.65285	0.391081	-0.0436066	-0.374007	-0.136935	0.149935	-0.00781339	0.298756	0.230602	-0.0731589	-0.0739398	-0.328522	0.241675	0.0732841	0.0512973	-0.112749	-0.340982	-0.348747	-0.269089	-0.289796	-0.411488	-0.28143	0.0479049	0.627544	0.169202
7.65163	0.35615	0.031138	-0.0366432	-0.0226812	-0.0696349	-0.0551563	0.0341548	0.0462546	-0.633482	0.0172181	-0.137248	0.00940923	0.396339	0.015426	-0.134479	-0.201035	-0.209466	-0.286078	0.0734353	-0.468867	-0.278741	-0.250956	0.59157	0.863881
7.65041	0.340538	-0.0663909	-0.17691	0.0841366	0.0587487	0.0541945	0	0.150685	0.213952	0.0473873	-0.0765569	0.0716065	0.286664	-0.00458336	-0.27724	-0.188365	-0.137497	-0.196227	-0.150326	-0.142389	-0.00658112	-0.0548711	0.524419	0.860296
7.64919	0.0510604	0.23332	-0.0501424	-0.0624104	0.129487	-0.0283906	0.0605357	-0.0719178	-0.264389	-0.163796	-0.253803	0.0830366	0.440005	-0.0507937	-0.137053	-0.174015	-0.148546	-0.143001	0.0443283	-0.197353	-0.124366	-0.0319168	0.675139	1.09852
7.64797	0.318813	-0.0539271	-0.00427826	-0.0529553	0.062164	0.13916	0.274439	0.215559	0.0763987	-0.0305109	-0.206746	0	0.553507	-0.00944349	-0.173142	-0.14804	-0.143069	-0.148504	-0.149422	-0.28364	-0.112775	0.146951	0.56364	1.16339
7.64675	0.289755	0.185711	0.0402413	-0.0804029	0.105942	-0.0739099	0.019266	-0.22187	-0.246037	0.0601497	-0.346569	0.193267	0.355778	-0.190372	0.0668219	-0.327583	-0.00828669	0.00622997	0.0397661	-0.186668	0.0226394	0.0647868	0.818209	1.50863
7.64552	0.0722647	0.0559807	0.193229	0.111767	0.204808	-0.0989511	0.0375011	0.201371	-0.776525	0.120799	0.0179516	-0.101637	0.423535	0.0378386	-0.384914	-0.233674	0.175271	-0.0795612	0.266965	0.0865535	-0.164325	0.148979	0.911641	1.80726
7.6443	0.117409	0.277331	-0.154612	0.348611	0.253367	-0.1722	0.120523	-0.170984	-0.357538	0.0640168	-0.312976	0.107457	0.771601	0.0213691	0.0710913	-0.129965	-0.163551	0.266952	0.177537	0.16759	-0.0377658	-0.0303287	0.976091	2.07654
7.64308	0.429311	0.17749	0.168004	0.304359	0.176811	0.0755851	0.150617	0.198119	-0.573909	0.293402	-0.132335	0.0199244	0.505461	0.0125148	0.158955	-0.0823305	0.237258	0.223524	0.408592	0.598121	0.0998739	0.398411	1.12768	2.22254
7.64186	0.479353	0.718026	0.0678488	0.473187	0.49175	0.25051	0.153822	0.389336	0.151844	0.723599	-0.206973	0.362852	0.842554	0.13915	0.82899	-0.0332599	0.272162	0.34205	0.775639	0.770242	0.142595	0.445771	1.34474	2.04503
7.64064	0.719967	0.420408	0.0723838	0.624362	0.583147	0.138214	0.424139	0.527712	-0.252483	1.22908	0.0737444	0.0549671	0.786403	0.508118	1.04277	0.335539	0.311876	0.43422	0.591754	0.974914	0.568641	0.604399	1.51586	2.38845
7.63942	1.12352	0.888009	0.367231	0.497191	0.722355	-0.000639124	0.787587	1.29584	0.321432	1.77037	0.172296	0.201415	0.564481	0.717104	1.52935	0.278004	0.223714	0.285208	0.861162	1.1895	0.220441	0.564988	1.45141	2.11165
7.6382	1.49888	0.901854	0.47602	0.64436	0.811515	0.18114	1.09145	1.43835	0.00127752	2.13535	0.663124	0.047564	0.731082	1.03634	2.00481	0.280995	0.534579	0.232309	0.62764	0.909397	0.443221	0.530438	1.41794	2.12452
7.63698	1.66136	1.25075	0.795381	0.414768	1.18074	0.166713	1.28177	2.08744	0.185368	2.18133	1.29744	0.399993	0.626564	1.02514	1.63397	0.304751	-0.00343024	0.181558	0.896902	0.645097	0.317956	0.423488	1.30431	1.76436
7.63575	1.73476	0.88918	0.546003	0.190996	0.977044	0.194924	1.36985	2.89265	0.353555	1.9323	1.08595	0.455538	0.633931	0.954686	1.79949	0.162649	0.129423	0.118748	0.683804	0.515296	0.308445	0.470793	1.18	1.90757
7.63453	1.70502	1.03105	0.662494	0.268762	1.21554	0.063529	1.52574	2.55838	0.224751	1.69894	1.48309	0.374622	0.975231	0.638385	1.32622	0.393432	-0.0833763	-0.0248507	0.576829	0.318924	0.184478	0.296084	0.967597	1.97087
7.63331	1.13079	0.517535	0.625507	0.277966	0.713924	-0.00436099	1.30937	2.85484	0.185801	1.28233	1.34228	0.49505	0.767126	0.552321	1.33978	-0.0274089	-0.00652573	0.238668	0.774266	0.442125	0.153928	0.269074	1.16989	2.111
7.63209	1.31412	0.975295	0.386797	0.649813	0.926801	-0.0708784	1.32687	2.8182	-0.0347178	1.13528	1.26302	0.664221	1.15444	0.413557	1.16511	-0.0315675	-0.124434	0.103227	0.441598	0.256175	0.125573	0.44801	1.20828	2.56202
7.63087	1.18165	0.53773	0.602931	0.538918	0.768364	0.0705743	1.00273	2.88456	-0.147849	0.981899	0.983753	0.391926	0.841553	0.220595	0.967032	-0.0744628	0.291977	0.376435	0.64787	0.767317	0.407249	0.44914	1.31663	2.76197
7.62965	0.905801	0.526706	0.494029	0.961805	0.775207	0.190625	0.885175	2.90899	-0.107536	1.37937	1.11092	0.34991	1.06002	0.243659	1.22246	0.366479	0.169077	0.554821	0.573136	0.845107	0.332173	0.497661	1.58565	2.88632
7.62843	1.39256	1.12965	0.625341	0.947637	0.807572	0.225488	0.927221	2.78929	0.251243	1.5774	0.809683	0.345096	0.984616	0.352354	1.69753	0.436664	0.568183	0.842852	0.890078	1.42289	0.656393	0.777414	1.87115	3.2956
7.6272	1.56443	1.52652	0.655935	0.7936	1.20876	0.129995	0.817134	2.8572	0.261273	2.51608	1.12293	0.62082	1.09375	0.769245	1.9884	1.00622	0.555219	0.749367	1.15804	1.33264	0.618913	0.7828	2.12355	3.00561
7.62598	1.99532	1.83073	0.673865	0.714576	1.54961	0.18903	1.40129	3.03455	0.600264	2.92893	1.16706	0.554708	0.740034	1.10117	2.65266	0.930322	0.626917	0.463816	1.08472	1.35508	0.820158	0.718397	2.09955	2.81673
7.62476	1.97012	2.05763	1.09873	0.78895	1.42567	0.385008	1.72228	3.46149	0.329083	3.18932	1.45402	0.762851	1.06155	1.2162	3.08863	1.02421	0.558746	0.789219	1.40525	1.27763	0.527735	0.645527	1.92359	2.64157
7.62354	2.33492	2.09134	1.02705	0.498018	1.76592	0.336681	1.98929	3.99501	1.05794	3.47803	1.47665	0.914676	0.989021	1.38012	3.51362	1.23454	0.629071	0.615016	1.11075	1.26201	0.563963	0.905055	1.7683	2.7801
7.62232	2.28763	2.33089	1.44872	0.192831	1.49847	0.224304	2.13588	4.22589	0.830136	3.52033	1.99599	0.869404	0.783892	1.50084	3.2326	0.824938	0.380593	0.382708	1.46914	0.797662	0.450192	0.869213	1.6812	2.22693
7.6211	2.14688	1.98466	1.31246	0.0780122	1.80872	0.111426	2.32358	4.66398	0.781247	2.80196	2.01407	0.930705	0.735032	1.48963	3.40592	0.521838	0.512812	0.27508	1.45038	0.582231	0.478194	0.851486	1.44946	2.1922
7.61988	2.02308	1.647	1.30225	0.126465	1.39874	0.041318	2.00694	5.15347	0.646594	2.33284	2.17684	0.952733	1.12932	1.19223	2.38703	0.053331	0.156488	0.148968	0.949334	0.286287	0.504601	0.407345	1.17065	1.82025
7.61866	1.26912	1.44496	1.1911	0.155237	1.18525	0.0874475	2.09234	4.98481	0.169927	1.69187	1.99157	0.84522	1.09186	0.900419	2.14821	0.205961	0.0727339	-0.00633528	0.699928	0.352452	0.36021	0.707843	1.21585	2.215
7.61743	1.21227	1.22742	0.856721	-0.042704	1.03154	-0.00139003	1.49167	4.71387	0.309372	1.07709	1.54282	0.868589	0.948893	0.408657	1.70154	-0.0417821	0.192683	0.263612	0.602598	0.0372226	0.0721004	0.353236	1.23895	1.83547
7.61621	1.01115	1.0498	0.994888	-0.0406513	0.632288	0.0471975	1.33763	4.77952	0.057316	1.06547	1.72981	0.466236	0.891051	0.359166	1.47214	-0.101259	0.18666	0.196258	0.625348	0.0557132	0.274659	0.48685	1.34602	2.10526
7.61499	0.718987	0.839813	0.721766	0.447077	1.15686	0.17949	1.15256	4.22216	0.255871	0.939829	0.840946	0.558581	0.940805	0.262226	1.34551	0.0581876	0.301257	0.234654	0.418511	0.309006	0.355327	0.242569	1.60456	1.84499
7.61377	0.892548	1.0011	0.625914	0.105622	0.363014	0.00455677	0.832958	3.67174	0.0372115	1.17945	1.01046	0.57287	1.03365	0.310838	1.32694	0.364129	0.239699	0.215368	0.614617	0.334596	0.4903	0.477476	1.73366	1.93996
7.61255	0.653711	0.744345	0.656966	0.341705	0.765192	0.400063	0.752141	3.24962	0.665042	1.41902	0.452549	0.696584	1.16676	0.475499	1.82605	0.610273	0.344064	0.228508	0.665205	0.353153	0.621417	0.44229	1.80053	1.82605
7.61133	1.15935	1.37011	0.864481	0.0690938	0.849958	0.164912	0.861375	3.23795	0.659001	1.97098	0.781005	0.643045	1.1474	0.657412	2.12944	1.13709	0.369119	0.21489	0.678044	0.216238	0.443109	0.703596	1.81467	1.54972
7.61011	1.16951	1.49943	0.942361	0.155054	0.946079	0.314812	1.26565	3.06114	1.13425	2.10014	0.833133	0.941343	0.920891	0.726174	2.06469	1.22117	0.549834	-0.137138	0.253218	0.0218829	0.387144	0.641204	1.43721	1.49588
7.60888	1.29601	1.51689	0.943101	-0.00578607	1.113	0.189575	1.13025	3.17465	1.48245	2.10402	0.935248	0.879463	0.844888	0.905617	2.08611	0.95957	0.239718	0.110677	0.517106	-0.032283	0.324233	0.493429	1.40756	1.15264
7.60766	0.997959	1.42454	0.847884	0.226723	0.964562	0.0827355	1.58487	3.4882	1.38176	1.66767	0.70015	1.15272	0.853409	0.890375	1.86818	1.05188	0.219313	-0.202791	0.142009	-0.249068	0.233006	0.308271	1.08503	1.07801
7.60644	0.633083	1.2475	0.908253	0.132017	0.685466	0.204518	1.57297	2.84815	1.34586	1.11456	0.500974	0.950145	0.615531	0.78449	1.75032	0.688902	0.0374481	-0.152584	0.462928	-0.0762905	0.313917	0.159778	1.13309	1.02687
7.60522	0.478596	1.42714	0.77334	0.239153	0.786605	0.30638	1.60066	3.41326	1.45154	0.733241	0.7019	0.988855	1.12711	0.554724	1.31994	0.560606	0.287314	-0.0586856	0.275275	-0.383998	0.246618	0.126097	0.81922	1.13409
7.604	0.567703	0.946293	0.78671	0.150329	0.481254	0.204639	1.23568	3.05213	1.08082	0.413755	0.632088	0.90479	0.614043	0.218263	1.19814	0.340811	0.0749028	-0.147109	0.107074	-0.212359	0.0790912	0.299927	0.728522	0.705584
7.60278	0.160212	0.702077	0.573982	0.435592	0.61532	0.105686	0.833925	2.64629	0.441748	0.247143	0.279062	0.767195	0.764895	0.156144	0.708007	0.493155	-0.170293	-0.0824267	0.33584	-0.34083	0.120142	0.133702	0.611154	0.802209
7.60156	0.417731	0.796257	0.691819	0.435446	0.211472	0.0895791	1.03268	2.56717	0.381654	0.326952	-0.107928	0.455266	0.683107	-0.0713525	0.469938	0.579685	-0.225459	-0.00826695	0.205496	-0.0875818	-0.116853	0.269139	0.708549	0.768608
7.60034	0.203628	0.491785	0.653677	0.998846	0.453744	0.144206	0.584287	2.16553	0.295248	0.255147	-0.323821	0.3686	0.702185	0.0483823	0.346652	0.171086	0.0572595	-0.0969332	0.0532033	-0.410843	-0.0591372	0.10792	0.543626	0.915138
7.59911	0.344463	0.855938	0.56324	1.23677	0.152707	0.0834073	0.439513	1.85064	0.0534907	0.215893	-0.0149817	0.454342	0.753592	0	0.40768	0.361007	0.132428	-0.0149924	0.00061453	-0.290656	-0.128235	0.424142	0.663438	0.822549
7.59789	0.0428934	0.527685	0.460077	1.28954	-0.0109795	-0.0134539	0.41712	1.65944	0.331985	0.218286	-0.317212	0.46408	1.00056	-0.206724	0.170504	0.0812768	-0.0368139	-0.0021239	-0.025771	-0.189382	-0.130259	0.366619	0.616271	0.898603
7.59667	-0.137146	0.577281	0.452442	1.23468	-0.0961914	0.231554	0.340475	1.07545	0.798743	0.140239	0.386077	0.362878	0.883189	-0.0109335	0.303536	0.127513	0.165646	-0.128736	0.000242702	-0.0943946	0.0756583	0.374376	0.587981	0.972103
7.59545	0	0.277038	0.301067	1.00409	0.0849356	0.171918	0.165289	0.794579	0.290794	0.185032	0.00723404	0.288666	1.36286	-0.240082	0.0980006	0.227451	-0.0343524	0.19716	-0.0195743	-0.274615	0.0249189	0.192209	0.500548	1.08245
7.59423	-0.0416346	0.662258	0.363846	0.83952	0.136435	0.346772	0.513657	1.47407	0.644581	0.311103	0.307488	0.415945	1.06209	0.00816818	0.289177	0.505855	0.257114	-0.289129	0.0188618	-0.0384245	0.0218097	0.472368	0.530844	1.0598
7.59301	-0.143644	0.434063	0.494022	0.741325	-0.194296	0.216254	0.299227	1.15836	0.622657	0.261106	0.40762	0.346589	0.798461	-0.00188846	0.248625	0.339032	0.181226	0.23888	0.100879	-0.274479	-0.21314	0.416836	0.797263	1.02852
7.59179	-0.235628	0.742227	0.478006	0.4331	-0.0689171	0.547294	0.435685	0.924765	0.753727	0.227375	0.697913	0.452347	0.986558	0.232282	0.0709664	0.483061	0.294542	-0.318583	-0.0417301	-0.27032	-0.0107523	0.577296	0.664922	1.14569
7.59056	-0.0638998	0.591503	0.591738	0.205209	0	0.219661	0.551868	0.994267	0.387308	0.23823	0.53202	0.470415	1.24261	-0.0500554	0.384855	0.502065	0.220529	-0.17241	0.22432	-0.467758	-0.0492265	0.329735	0.660931	1.37685
7.58934	-0.257253	0.757506	0.447862	0.00470555	-0.340629	0.502247	0.452038	1.00853	0.498731	0.431169	0.932271	0.414951	1.41079	-0.0540386	0	0.662535	0.158904	-0.395637	0.206264	-0.276602	-0.140232	0.482648	0.533031	1.04968
7.58812	0.16197	0.479541	0.645687	-0.127054	0.132506	0.317566	0.450979	0.961712	0.434701	0.445417	0.816314	0.509089	1.61604	0.120784	0.119777	0.362917	0.282727	-0.231571	0.0484282	-0.247517	-0.0187094	0.489686	0.702177	1.32834
7.5869	0.0226724	0.778385	0.602493	-0.211743	-0.229558	0.129497	0.262488	0.908501	0.246326	0.463118	0.69613	0.254316	1.39776	-0.0769088	0.0687576	0.393389	0.224517	-0.160676	0.451382	-0.328376	0.0699621	0.285809	0.582177	0.843756
7.58568	-0.0419885	0.787635	0.396216	-0.40313	-0.109232	0.268845	0.723827	1.08418	0.391385	0.718357	1.03371	0.424588	1.37727	0.122872	0.584291	0.407493	0.587086	-0.126893	-0.00510508	-0.290621	-0.0603306	0.440853	0.776442	1.37983
7.58446	0.17212	0.941731	0.442524	-0.0679274	-0.15927	0.00168755	0.498576	1.27188	0.304735	0.779408	0.542939	0.573715	1.31651	-0.0110601	0.166013	0.571074	0.438916	-0.0732878	0.40917	-0.359867	0.220278	0.118044	0.669059	0.999652
7.58324	0.0822474	0.880342	0.316848	-0.169667	0.0199923	0.389925	0.563303	1.54371	0.699339	0.683028	1.06015	0.392275	1.28543	0.00344848	0.629438	0.606788	0.542592	-0.0183112	0.422393	-0.332773	0.0656337	0.425233	0.753238	1.22361
7.58202	0.330275	0.551827	0.442019	-0.173114	0.0831038	0.245939	0.657859	1.72119	0.527512	0.819652	0.871353	0.490401	1.48759	0.310654	0.467079	0.377301	0.373135	-0.237865	0.336709	-0.568076	0.0215522	0.299064	0.369853	0.94095
7.58079	-0.00255223	0.910062	0.526455	0.0962012	0.262307	0.647356	0.87373	2.15049	1.13437	0.417316	0.302667	0.634601	1.14795	0.396757	0.58657	0.763775	0.318652	-0.0161295	0.315511	-0.37019	0.246411	0.388457	0.747472	1.12308
7.57957	0.26177	1.10116	0.566521	0.0171526	0.231878	0.77966	1.05997	2.52114	1.41389	0.722177	0.728301	0.709884	1.07462	0.60493	0.919584	0.820887	0.275238	-0.0638109	0.195442	-0.38334	0.199502	0.480052	0.865222	1.08945
7.57835	0.650657	1.2992	0.840977	0.0988418	0.28175	1.08483	1.20822	2.74149	1.71503	0.536707	0.0576465	0.968029	1.18798	0.533719	1.03655	1.36974	0.204091	0.000578386	0.225363	-0.413508	0.00991631	0.353792	0.930865	1.19574
7.57713	0.816146	1.67317	1.0413	-0.040883	0.398348	1.28062	1.77196	3.35679	2.24842	0.583871	0.178336	0.861639	1.02046	0.862304	0.950268	1.6779	0.0915745	0.0536142	0.331724	-0.459361	0.0848194	0.504894	0.812827	1.38427
7.57591	1.34681	1.96774	1.58272	0.27644	0.811857	1.45099	2.10189	2.89687	1.73713	0.586719	0.0674339	0.921486	1.20082	0.886461	1.02663	2.10605	0.212716	-0.248698	0.338699	-0.401317	0.0743172	0.555696	0.884734	1.27453
7.57469	2.08541	2.33692	1.8414	0.102142	1.24165	1.44296	2.39558	3.13208	1.96808	0.262944	0.1634	0.906386	1.26318	0.844383	0.766358	2.10337	0.0596013	0.00761025	0.214672	-0.33698	0.152088	0.851849	1.1083	1.30113
7.57347	2.72598	2.29641	2.04357	0.241511	1.33828	1.42177	2.63332	2.97251	1.27404	0.510216	0.0781821	0.738019	1.59706	0.729108	1.0423	2.34151	-0.017121	-0.0620581	0.152455	-0.146667	0.0390514	0.558916	1.12661	1.41752
7.57224	2.86718	2.35817	2.04699	0.354233	1.77112	1.04094	2.47555	2.76836	1.06833	0.378078	0.567771	0.851492	1.82619	0.702506	0.762464	1.75853	0.227341	0.232568	0.495827	-0.0656359	0.412627	0.699027	1.14252	1.53957
7.57102	2.74056	2.36841	2.18711	0.455484	1.74277	1.11681	2.15042	2.63766	0.514115	0.432605	0.30678	0.687561	1.74067	0.819862	0.803496	2.13423	0.170979	0.605883	0.466693	0.213447	0.297382	0.870247	1.11798	2.14689
7.5698	2.94048	2.12087	1.97213	0.941998	1.95725	0.869963	2.08253	2.23	0.674519	0.610794	0.707779	0.747879	2.23479	0.990483	0.881361	1.81318	0.000354611	0.927022	0.379828	0.500511	0.659336	1.07927	1.42654	2.22355
7.56858	2.50578	1.98265	1.92152	1.32967	1.74737	0.645054	1.93979	2.18671	0.445489	0.615849	0.940183	0.678059	2.47189	1.3697	1.08658	2.37211	0.273097	1.341	0.706253	0.765869	1.00511	0.979004	1.59002	2.95438
7.56736	2.66749	2.33673	1.81132	1.45469	1.61039	0.594721	2.00153	2.08703	0.350673	1.11971	1.32102	0.843402	3.1415	1.74574	1.17268	2.83009	0.532431	1.86651	0.508046	1.2539	0.955529	1.7311	1.98254	3.34518
7.56614	3.1466	2.27355	1.72261	2.2875	1.32116	0.562408	2.49687	2.20806	0.234709	1.77255	1.69805	0.89299	3.32744	2.75647	1.93627	3.17874	0.778368	2.52606	1.01396	1.9922	1.47289	1.85061	2.22462	3.57872
7.56492	3.35993	2.51353	1.61666	2.16149	1.69276	0.744993	2.73864	2.50172	0.36041	2.72975	2.22306	1.28961	3.71274	3.27407	2.4194	3.80455	0.663674	2.54825	1.10351	2.45417	1.63195	2.62123	2.75346	3.51419
7.5637	4.18649	2.55781	1.90702	2.85905	2.03913	0.718976	3.1835	2.85367	0.45489	3.31343	3.13057	1.50032	3.84649	3.49062	2.58472	3.56204	1.05618	2.31508	1.45001	2.5353	1.84459	2.89904	2.92825	3.34016
7.56247	4.54902	2.62488	1.94962	2.29897	2.23158	0.745217	3.49769	2.96976	0.48164	3.85072	3.83461	2.01103	3.16343	3.96393	2.96373	3.93397	0.951039	1.97346	1.25342	2.34861	1.7824	3.00614	2.95655	3.0247
7.56125	4.1604	2.43267	2.51106	1.95721	3.09264	0.816389	3.47129	3.37934	0.441217	3.98731	4.78482	2.07922	3.16794	3.32023	2.87412	2.92842	1.15371	1.71844	1.40505	1.86387	1.65045	2.86901	2.69122	2.852
7.56003	4.05601	2.09024	2.63279	2.02011	2.4193	0.706895	3.38479	3.1015	0.317698	3.4477	5.03566	2.08553	3.47179	2.77799	2.52418	2.60126	0.685222	1.17812	1.4239	1.66841	1.5558	2.93397	2.4798	2.8065
7.55881	3.48452	1.84205	2.49811	1.82858	2.82565	0.714155	3.05108	3.22861	0.394592	3.15307	4.85152	1.97614	3.52304	2.28891	2.68988	2.25569	0.70549	0.917687	1.46484	1.20224	1.27438	2.53737	1.96709	3.06266
7.55759	3.16701	2.03531	2.48298	1.92403	2.52577	0.695086	2.84803	3.49254	0.223963	2.61906	4.94897	1.87394	3.86765	2.05944	2.22067	1.99418	0.534095	1.15774	1.41081	1.36275	1.2239	2.56855	2.07719	3.07637
7.55637	3.02517	2.14649	2.27035	1.92084	2.34153	0.878136	2.67967	3.94755	0.334887	2.05223	4.31152	2.01623	4.39805	2.44911	2.38269	2.7431	0.813961	1.54337	1.46625	1.42599	1.5827	2.13781	1.90246	3.85716
7.55515	3.30054	2.3765	2.18181	2.53836	2.87979	0.917855	2.87588	3.99286	0.820036	2.51987	4.10236	1.6559	5.40605	3.1311	2.68363	3.53871	1.03463	2.49634	1.39534	2.31055	1.92599	2.59906	2.45177	5.06457
7.55393	4.01274	2.78577	2.09046	3.54024	2.96965	1.58058	3.23304	4.38855	0.531444	2.9442	3.85095	2.02979	6.53749	4.55632	3.55743	5.51045	1.43708	3.39153	1.83143	3.13185	2.51801	3.12535	2.84316	6.77016
7.5527	5.23966	3.71629	2.29004	4.38423	3.30427	2.17911	4.36691	5.05784	0.887012	3.75068	4.34445	2.16799	7.59268	6.94986	4.8785	7.80636	2.03072	5.55267	1.52917	4.40907	3.58169	3.78749	3.89517	7.67174
7.55148	6.3001	4.76881	2.82793	5.91019	4.88101	2.8621	6.33137	5.59243	1.65894	5.72304	5.0179	2.35838	8.61273	8.92499	7.12419	10.7916	2.90753	7.597	2.7594	5.94086	5.15306	4.70478	4.99937	8.307
7.55026	8.66484	6.83827	3.31615	6.9339	5.47972	3.26963	8.5118	7.57707	2.55072	8.2129	6.09946	3.5065	9.35914	10.6552	8.8086	11.9162	4.28632	8.35438	3.60169	7.61274	6.39157	6.14784	6.49226	8.39099
7.54904	13.5511	9.31894	3.86652	8.15489	7.87597	3.24782	10.747	10.0875	2.80328	10.5826	8.01773	4.2761	10.176	13.0717	10.5165	12.2804	4.67192	8.25001	4.55245	8.4269	6.41268	7.1462	7.31002	8.32198
7.54782	16.6363	9.15642	5.42966	8.36067	8.89458	2.79501	11.5002	10.8354	2.77207	12.7262	11.4404	5.86988	8.83057	14.1928	10.4791	11.7916	4.40041	6.87879	4.5965	7.77894	5.96034	7.80659	7.30654	7.60731
7.5466	15.0313	7.70038	7.79122	7.96426	9.60067	2.45747	12.0338	10.3066	2.67793	13.4438	13.7757	6.09884	7.11681	11.5238	9.92953	9.5428	3.68878	5.33638	4.66538	6.94642	5.30483	7.71333	6.39979	6.74782
7.54538	12.9269	6.40807	9.33235	6.92638	8.91992	2.36339	10.9727	9.85795	2.37332	11.6769	14.2302	5.81866	6.18815	8.01166	9.10014	6.04543	2.90131	4.17288	4.60338	5.89938	4.63786	7.4717	5.60759	6.12176
7.54415	11.8193	6.02464	8.37696	6.24789	7.93606	2.05098	9.4873	10.3151	1.93682	9.14153	14.1518	5.87117	5.48347	6.15234	8.02431	4.14922	2.31907	2.95597	4.4006	5.21336	3.78797	6.28319	5.25704	5.50917
7.54293	9.30105	5.38866	7.1648	4.95065	7.51583	1.6148	7.59248	9.94011	1.12666	7.35402	15.4887	5.53598	5.29974	4.8887	6.99128	3.58887	1.88823	2.61743	3.64137	4.64247	3.34375	5.28405	4.8756	5.34576
7.54171	7.38477	5.10729	6.90286	4.21167	6.49472	1.56337	6.1285	9.35128	0.676188	5.80622	14.0234	5.17755	5.4853	3.89666	6.0099	3.11319	1.42134	2.47254	3.80235	4.18163	2.8706	4.51603	4.44817	5.75207
7.54049	6.45639	4.83959	6.63501	3.84137	6.10984	1.34997	5.00202	9.47549	0.921147	5.13913	11.5085	4.04332	5.51036	4.16787	6.22366	3.75905	1.82966	2.74038	3.34238	4.4912	3.10234	4.0564	4.30345	5.86089
7.53927	6.29716	4.94573	6.03243	4.071	5.52846	1.82628	4.82302	9.08431	0.54312	5.4598	9.49579	3.53046	6.54869	5.39622	6.6011	5.17309	1.76378	3.97919	3.54965	4.96267	3.35537	3.71408	4.2782	6.94878
7.53805	6.64331	5.30701	5.20154	4.43924	5.15348	2.32683	5.80684	9.50913	0.998834	6.24839	9.07137	3.172	7.42454	6.90892	7.70758	7.25057	2.38568	5.11613	3.57817	5.64216	4.18497	4.01822	4.73501	7.36277
7.53683	8.61598	6.31928	5.06166	5.25212	6.02413	2.90861	6.8972	10.2692	1.36933	7.53629	8.2891	3.09316	8.30612	8.82441	9.00413	8.6753	2.9305	6.1776	3.79797	6.43406	5.11252	4.59328	5.42157	7.77593
7.53561	9.92192	7.80955	5.34324	6.07802	6.84636	3.17999	8.67223	10.8622	2.11699	9.47264	8.68824	3.48145	8.57168	10.7828	9.81847	10.394	3.7673	7.01389	4.17107	6.8725	5.78229	5.68378	6.02098	7.44384
7.53438	11.4578	8.67415	5.94033	6.45803	8.38619	2.86786	9.85308	12.2299	2.47541	10.6257	9.46008	4.30491	8.43585	11.503	10.3501	9.9006	4.39521	6.70108	4.38858	7.27941	5.65196	6.1793	6.35165	7.15804
7.53316	14.311	8.18654	6.47135	6.94118	8.27132	2.71624	10.4738	12.5899	2.13948	11.5022	10.7294	4.89168	7.60036	11.5773	10.5902	9.64005	3.7611	5.79706	4.72461	6.42632	5.40412	6.93725	6.38116	6.29938
7.53194	12.963	7.15751	7.55791	6.58015	8.6293	2.35535	10.2405	12.0369	2.3915	11.6622	12.0775	5.42181	6.21916	9.31529	9.37551	7.26486	3.42977	4.4273	4.55624	6.04283	4.52397	6.3881	5.64245	5.5919
7.53072	11.2837	5.95436	8.57695	6.0014	7.32834	2.1342	9.26248	11.0786	2.31168	10.1141	13.0656	5.38259	4.79091	6.95596	8.34388	4.97309	2.66097	3.26874	4.35609	4.733	4.02314	6.40837	5.41662	4.70568
7.5295	9.5672	5.38617	7.77336	5.34003	7.14223	1.67878	7.98943	10.6743	1.5721	8.04308	12.5304	4.78497	3.71755	5.06088	7.1272	3.39754	2.13946	2.17479	3.59783	4.28687	3.19452	5.17939	4.32083	3.9494
7.52828	7.01417	3.98444	6.97737	4.28075	5.86452	1.33443	5.71011	9.55452	1.34107	6.08756	12.3563	4.80364	3.36243	3.28308	5.3339	2.40728	1.36099	1.8763	3.45904	3.56888	2.64979	4.22719	4.14169	3.72314
7.52706	5.68705	3.71528	5.79133	3.26524	5.14646	1.14584	4.54369	8.46409	1.05722	4.11799	11.2639	3.80657	2.66933	2.25248	4.94769	1.82418	1.10587	1.43228	2.85973	3.11361	2.07909	3.54896	3.742	3.37286
7.52583	4.3925	3.44997	5.61742	2.52207	3.90613	0.77816	3.31972	7.47712	0.831043	3.31435	9.29558	3.27595	2.70323	1.9006	4.40355	1.64374	1.05733	1.29484	2.81803	2.74297	1.8375	2.64986	3.43665	3.04192
7.52461	3.7397	2.9509	4.94667	1.96162	3.25789	0.715219	2.68787	6.28524	0.682227	2.78052	7.75647	2.53835	2.44482	1.84719	4.27406	1.52162	1.111	1.2575	2.52192	2.56496	1.3694	2.60343	2.87409	2.79855
7.52339	3.49988	2.87376	4.40621	1.75238	2.97781	0.419622	2.42309	5.84633	0.8391	2.87311	6.7139	1.94755	2.27241	1.81596	4.06092	1.47201	0.795543	1.24345	2.31398	2.6991	1.37519	2.05065	2.99388	2.54603
7.52217	3.23988	2.65586	3.91536	1.49558	2.44147	0.678214	2.03314	5.40646	0.773634	3.19774	5.42678	1.4582	2.56751	2.01359	3.87514	1.53204	0.874566	0.99739	2.06981	2.35765	0.981688	1.79981	2.67596	2.26985
7.52095	2.94854	2.48007	3.41339	1.06279	2.52058	0.40254	2.20723	5.75006	0.571873	3.11568	4.62657	0.927041	2.27739	1.66577	3.55296	1.30451	0.633559	0.643824	1.85713	2.16928	1.04853	1.8784	2.13004	2.1966
7.51973	2.83423	2.28899	3.05464	0.983947	1.571	0.423209	2.1287	5.478	0.741648	2.94987	3.94347	1.00372	2.5506	1.43069	3.23982	1.01831	0.858563	0.574583	1.89284	1.57088	0.829626	1.53472	1.8866	2.21318
7.51851	1.96461	1.70949	2.72927	0.704231	1.77508	0.49668	2.065	5.36502	0.431194	2.3722	3.78771	0.797012	2.32599	1.14148	2.80736	0.868248	0.789091	0.639985	1.5171	1.29485	0.719665	1.6378	1.53815	2.04221
7.51729	1.54979	1.74302	2.3399	0.820986	1.16515	0.371886	1.95145	4.90599	0.338252	2.08044	3.80798	0.747252	2.86457	1.0654	2.84917	1.24961	0.920073	0.675213	1.57028	1.22726	0.711108	1.48198	1.62402	2.31278
7.51606	1.38669	1.47939	1.93389	0.622895	1.1953	0.578257	1.74677	4.90121	1.10165	1.99421	3.66223	0.623854	2.69036	1.06919	2.63021	1.5361	0.855398	0.788151	1.48958	1.11107	0.689999	1.70131	1.4476	2.35906
7.51484	1.52576	1.92377	1.64556	0.699606	1.09541	0.565416	1.74559	4.90439	0.823134	1.74508	3.40548	0.985797	2.4623	1.4546	2.65436	1.84689	0.681511	0.8927	1.72837	1.57606	0.926194	1.56201	1.70821	2.66325
7.51362	1.78398	2.05551	1.65419	0.817092	1.05091	1.03858	1.86499	5.13961	1.53119	2.37292	3.10659	0.977785	2.98433	1.81595	2.9502	2.50345	0.779437	1.04181	1.5988	2.14199	0.981056	1.78657	2.08094	2.77729
7.5124	2.19232	2.19786	1.7415	1.13633	1.3997	0.701153	2.40113	5.11719	1.13638	2.51171	2.81771	1.20649	3.10407	2.4146	3.42026	2.9689	1.17647	1.50605	2.01717	2.73873	1.34084	2.0536	2.1781	3.27011
7.51118	2.73118	2.63297	1.79578	1.33466	1.84311	1.03454	2.57136	5.01212	1.7695	3.00907	3.14425	1.37341	3.7169	3.27572	4.02705	3.63612	0.907339	2.01253	2.25882	3.62106	1.44664	2.47075	2.71528	3.75974
7.50996	3.30392	3.07135	2.19876	1.65119	2.14065	1.02081	2.98524	5.08894	1.7141	3.68045	3.07258	1.52107	4.04426	4.05676	4.51176	4.0069	1.17936	2.93935	2.83476	4.77822	1.97122	3.17561	3.19358	4.12169
7.50874	3.77926	2.97376	2.22902	2.32154	2.48913	1.06023	3.386	5.03863	1.63206	3.97693	3.51328	1.74567	4.38407	4.9486	5.07545	4.89641	1.16473	3.89815	3.40453	6.56796	2.14503	3.57715	3.67393	4.28463
7.50751	3.75238	3.00694	2.55325	2.24116	2.67176	1.27011	3.59982	4.95968	1.65416	4.52594	4.06761	2.41063	5.0839	6.12033	5.15449	5.13071	1.16138	4.04841	4.50929	8.19819	2.79398	4.84341	4.21748	4.23416
7.50629	4.84754	3.187	2.55438	2.71345	3.23984	1.35496	3.95385	5.55205	1.36746	5.14304	5.64266	2.75338	4.96276	7.15267	5.66402	5.21134	1.21962	4.15663	5.25857	9.50904	2.85815	5.53035	4.7473	3.75669
7.50507	5.32891	3.89329	2.65803	2.49528	3.43313	1.17747	4.31825	5.56145	1.30132	5.88939	7.3789	3.15392	4.83651	7.94385	5.70981	4.77924	0.910144	3.39004	5.51893	9.60494	2.8927	6.15579	4.88918	3.69025
7.50385	6.27913	3.8081	2.74623	2.54976	3.46128	1.05447	4.29429	5.90786	0.864462	6.16177	9.36095	3.31496	4.3785	7.23111	5.13433	3.67671	0.927282	2.67092	5.35039	8.19303	2.21142	6.10358	4.64562	3.23447
7.50263	5.80037	3.53937	3.0212	2.18213	3.30345	0.857885	4.19075	5.70025	1.0215	5.95338	11.1599	2.89489	4.49717	5.61725	4.77694	2.40629	0.822636	1.71433	4.60725	6.2298	2.27361	5.4737	3.68088	3.34066
7.50141	5.12591	3.13714	2.95216	1.68389	2.81702	0.717181	4.01168	4.95248	0.806603	4.88871	12.0915	2.87163	4.03576	3.70014	3.6419	1.75264	0.769828	1.2888	4.25001	4.60321	1.81557	4.79423	2.94237	3.16052
7.50019	4.17769	3.15163	2.59351	1.85795	2.32809	0.615929	3.49776	4.74174	0.533063	3.52277	12.1648	2.42863	4.45236	2.57526	3.63797	1.82419	0.728144	1.20983	3.75639	3.66716	1.65105	4.07764	2.77763	3.65511
7.49897	3.65163	3.22182	2.39248	2.11203	2.2234	0.846985	3.35287	4.36613	0.190586	2.82588	11.3591	2.50758	4.99235	2.24823	2.97209	1.96379	0.516303	1.29902	3.2959	3.61266	1.69535	4.00492	2.87309	4.16858
7.49774	3.54798	2.93898	2.18893	2.52803	2.08944	0.663741	3.03862	4.54609	0.408413	2.73967	9.91172	1.98769	6.1538	2.09484	3.1816	2.77932	0.864286	1.90314	2.99201	3.65747	1.93769	3.64634	3.17276	5.75703
7.49652	3.72052	3.33741	2.45092	3.81386	1.90045	0.830821	3.29629	4.57175	0.746169	3.22778	8.38973	2.16448	7.93037	3.42844	3.47963	4.0668	0.88768	3.5394	2.92201	5.20672	2.39583	4.23237	3.58092	8.12923
7.4953	4.45475	3.60864	2.41556	5.17302	2.21026	1.24705	4.07185	5.19876	0.961137	4.2444	6.98531	2.26353	9.55845	5.35095	4.35885	6.45233	1.48919	6.19422	3.21165	6.99637	3.43613	4.82238	4.67204	10.5519
7.49408	6.4623	4.71049	2.58325	7.43597	2.55803	1.62476	5.58201	5.94135	1.03723	6.16764	6.90524	2.66026	11.3004	8.42156	6.20128	10.0896	2.23717	10.11	3.98472	10.0536	5.17779	6.44033	6.55765	11.8079
7.49286	8.88245	6.0348	2.95357	9.71766	3.59656	2.37814	7.47199	7.1285	1.47711	9.38584	7.99921	3.74824	13.3296	12.2009	8.5036	14.2539	2.99232	14.0212	5.47359	14.1328	7.71869	8.91025	8.98092	12.3777
7.49164	12.6959	7.95468	3.99035	11.5259	5.18528	3.34566	10.2949	9.2314	1.60085	13.3381	10.7007	5.30711	14.676	16.1091	11.9506	17.3482	4.33667	15.8173	7.79354	18.0464	9.33737	11.8289	11.9255	12.5572
7.49042	18.7481	10.5185	4.91676	12.4634	8.02324	3.50853	12.9837	11.254	2.20232	17.0151	15.006	7.76695	14.3188	21.3772	14.1382	19.0016	4.87188	14.7547	9.36867	19.8825	10.0458	14.5551	13.6376	11.5354
7.48919	21.5468	11.3387	7.31888	11.8441	11.0109	3.36562	15.2462	13.2445	2.23814	21.0614	20.8467	9.46244	12.6259	24.5292	15.1989	19.2316	4.28798	12.1362	9.97556	19.3162	9.4534	15.8935	13.4286	10.1169
7.48797	20.1599	10.4871	9.49696	9.95431	12.5402	3.23327	15.9572	13.0732	2.10591	21.4352	26.0488	10.4438	10.2467	22.554	14.6523	15.3721	4.01849	8.96708	10.0115	16.854	8.6704	15.4815	11.7215	8.624
7.48675	19.716	9.74193	9.98563	7.5145	12.2957	2.8679	15.8681	13.4183	2.23929	18.8718	28.6861	10.1469	8.68715	17.4846	13.7642	10.3804	3.03737	5.8567	9.15062	13.2213	7.43743	14.3572	9.59875	6.82343
7.48553	17.5238	8.59992	9.63686	5.88687	11.9044	2.48145	14.1632	12.9819	1.36419	15.1657	30.6653	9.62695	7.53776	12.4335	11.6301	6.83687	2.63123	3.84795	8.01964	9.6221	6.1845	11.3165	7.15892	5.96305
7.48431	13.8645	7.74891	9.14469	4.64183	10.0133	1.8922	11.7112	12.1543	1.24493	10.8415	30.1405	9.44302	7.62439	7.82005	9.71257	3.96125	1.55796	2.71979	7.01193	7.0359	4.87236	9.57342	5.6014	5.99989
7.48309	11.5873	7.1308	8.52843	4.0406	8.90744	1.75519	9.23206	11.354	0.882013	7.11743	26.1669	7.8309	8.18873	5.26161	8.04388	3.33724	1.5141	2.91966	5.9055	5.85967	4.12029	7.36905	4.4571	6.81554
7.48187	10.1281	6.27542	7.79234	5.43127	7.04363	1.59441	7.50073	10.6556	0.464517	4.96879	21.5193	6.68377	9.35351	5.14288	6.52454	4.20167	1.23949	4.34655	4.8554	6.08575	3.85727	6.36155	4.41039	8.43578
7.48065	9.0106	6.1367	7.12975	6.9513	5.59455	1.61673	6.34911	9.68272	0.308837	4.75459	17.0912	5.48025	11.2297	6.57381	6.05438	6.28528	1.73868	7.14734	4.47453	7.78922	4.80343	6.56255	5.0878	11.2338
7.47942	9.7833	6.47288	6.37642	9.35448	4.53683	2.056	7.03953	8.93833	0.244905	6.11082	13.7747	4.67992	13.0957	9.67515	7.04005	10.851	2.35948	11.0563	4.67439	10.4367	6.59384	7.33715	7.08973	12.959
7.4782	12.3878	7.60672	6.08988	11.9875	4.84712	2.63515	8.80317	9.11147	0.193685	9.0011	12.2675	4.8035	14.8866	14.3696	8.87789	14.7218	3.76132	14.8864	5.57056	13.9085	8.46344	9.4662	9.70323	13.4217
7.47698	16.5652	9.67236	6.50227	14.1365	6.28649	3.5062	12.1896	10.2903	0.817938	13.9139	14.1264	5.86233	15.4917	19.2333	12.8458	19.5864	4.79513	16.9941	6.53867	16.5665	10.9582	12.3601	12.2365	12.8463
7.47576	20.4911	11.2743	8.09257	14.7657	8.9571	3.85483	15.2648	11.1048	1.31518	19.1115	18.3205	7.51756	15.648	22.8154	15.4963	21.2428	5.84442	16.055	7.91874	17.6875	11.195	14.167	14.2814	12.4123
7.47454	25.9388	13.0923	9.92608	14.3429	11.7308	3.7703	17.9371	13.7143	1.94903	22.2273	22.5315	9.86356	14.0842	24.9338	17.6417	20.0916	5.57742	13.1244	7.76689	16.1494	11.1605	16.0614	14.1474	11.4486
7.47332	26.0355	12.6666	11.6222	11.5036	14.9431	3.35596	18.7184	14.6569	2.67808	24.8606	27.859	10.5552	11.3138	24.7712	17.6212	18.1969	4.79663	9.48104	7.51636	12.9541	9.79456	15.1987	12.1645	9.71441
7.4721	21.8599	10.1798	13.303	9.13169	15.9936	3.1562	17.9355	13.735	3.02415	22.1446	30.7039	12.0115	9.9703	18.9446	15.6575	12.5629	4.12072	7.12894	7.30551	9.94888	8.57369	14.5686	9.84996	7.84609
7.47087	19.6347	9.37308	12.3919	6.59497	15.2546	3.21549	16.3779	13.7909	2.73429	16.2106	30.0287	10.7722	7.63053	12.9701	13.902	8.16127	3.21639	5.39217	6.85742	7.28146	7.30796	11.8692	7.56999	6.10499
7.46965	16.4391	8.51485	10.8887	5.40417	13.1262	2.98612	13.505	13.941	2.01903	11.57	27.5778	10.4259	7.11503	9.08438	11.4126	5.19267	2.90707	4.17986	6.13477	5.39104	5.992	9.45495	6.06318	5.3595
7.46843	12.9271	8.03175	9.56625	4.63198	11.3788	2.59102	10.4029	12.5889	1.24224	7.35173	24.0165	9.93669	6.13062	5.96346	8.65193	3.65191	2.5435	2.83249	5.19882	4.11671	4.87944	7.32956	4.48063	4.36564
7.46721	10.596	6.92797	9.19516	4.32826	9.28253	2.12184	7.61102	10.6794	0.524502	4.67975	17.9459	7.52257	5.87444	5.03865	7.03517	3.51931	2.06515	3.18331	4.66544	3.73892	4.09373	5.91438	3.72438	4.70353
7.46599	8.32758	6.2462	8.63328	4.5093	6.90488	1.72825	6.22872	9.27185	0.75782	3.62153	12.5777	6.11183	6.44476	5.17256	6.25272	3.94735	1.76987	3.51406	3.8678	3.97332	3.66909	4.65964	3.60085	5.09366
7.46477	7.31527	5.74483	7.48676	4.82197	4.9588	1.59304	5.19422	7.37223	0.916127	3.6982	9.67862	4.53079	6.92847	6.2594	5.78354	4.75763	1.74519	4.42937	3.14794	4.96639	3.62842	4.78032	3.88763	6.57197
7.46355	7.82786	5.23022	6.54703	5.65588	3.95727	1.37787	4.89895	6.22019	1.1044	4.79247	8.32967	3.79057	7.75743	8.75904	6.18326	6.61312	2.00522	6.33469	3.22669	6.11214	4.10242	5.23437	4.96816	6.74321
7.46233	8.06546	5.66004	6.14696	6.10264	4.55558	1.76014	6.01528	5.9966	1.57521	6.75202	8.53348	3.66908	8.5041	10.6331	7.11859	8.31326	2.26474	7.40101	3.4871	7.41143	5.09214	6.43921	5.6683	7.02052
7.4611	9.27694	6.1067	5.63405	6.85401	4.56995	2.23371	6.98136	5.60074	1.94979	8.68395	10.2454	3.6676	8.82368	12.4607	7.95068	8.39538	2.99705	7.80979	4.31205	8.15543	5.52535	7.02226	6.89015	6.86751
7.45988	12.5355	6.94748	5.63305	6.74913	6.2325	2.26123	7.73126	6.2157	1.86518	9.92617	12.6187	4.97452	8.06823	13.9493	8.93922	8.70286	3.00931	7.05643	4.54859	7.95561	5.62299	8.36439	7.42905	6.11165
7.45866	12.2044	6.98845	6.04822	6.22992	7.83452	2.82731	8.25453	6.52109	1.91176	10.8764	14.9436	5.40734	6.46059	13.6161	8.46554	7.84507	3.06249	5.74756	4.85305	6.844	5.15535	8.07653	6.57694	5.52
7.45744	10.547	5.9859	6.44109	5.46201	6.84411	2.23035	7.83378	6.38905	2.25485	10.4529	15.715	5.41658	5.51298	10.6192	7.93008	5.79869	3.03001	4.12094	4.29289	4.96843	4.58577	7.6042	5.3497	4.5559
7.45622	9.66755	5.30068	6.2006	4.24667	7.8652	2.13341	7.24955	6.08733	2.17383	8.12441	15.5302	5.47256	4.73131	7.57715	6.39443	3.66363	2.2808	3.00378	4.13064	3.62803	3.92629	6.62662	4.64396	3.44165
7.455	7.43056	4.87904	5.844	3.18668	6.4332	2.23578	5.97524	6.04304	1.31287	5.85122	14.317	4.94384	3.35224	4.82255	5.52819	2.5304	2.05796	2.56171	3.52835	2.8931	3.37436	4.88527	3.607	2.77228
7.45378	6.02966	3.83022	5.01943	2.70466	5.30474	1.65127	4.73289	5.81566	1.13887	3.81218	12.3628	4.30055	3.50726	3.23	4.10839	1.36346	1.92136	2.04233	3.28112	1.81351	2.60195	4.10984	2.77781	2.3553
7.45255	4.75406	3.89074	4.61194	2.49222	4.90223	1.51307	3.68465	5.13668	0.83882	2.06432	9.54294	3.92134	2.13988	2.38762	3.3061	1.49207	1.3212	1.37274	2.57693	1.3252	2.18962	2.92127	2.40708	1.33991
7.45133	3.58539	3.31361	4.35638	2.10454	3.08912	1.27339	2.65694	3.74	0.582609	1.22706	6.60017	2.83563	2.03092	2.13337	2.6609	1.64411	1.27909	1.14274	2.21696	0.813069	1.53457	2.352	1.95057	1.40101
7.45011	2.54627	2.44782	3.78312	1.84487	2.17766	0.655373	2.13988	2.90522	0.165593	1.08336	4.42842	2.10901	2.11891	1.95496	2.24492	1.14392	0.766516	0.632572	1.76665	0.734782	1.20558	1.64304	1.7444	1.22559
7.44889	2.05093	2.11159	3.26478	1.0631	1.67288	0.714003	1.52632	1.75394	0.709905	1.06651	3.19358	1.3044	2.22565	2.31272	2.21377	0.93721	0.700244	0.531927	1.02911	0.832409	0.77696	1.51329	1.56883	1.47665
7.44767	1.84406	1.608	2.74263	1.22993	1.49346	0.327079	1.11334	1.27572	0.935594	1.21203	2.82004	1.16716	2.61767	2.65004	2.22635	0.620065	0.571339	0.785639	1.05083	1.01017	0.671184	1.85654	1.66391	1.52964
7.44645	1.37024	1.54949	2.22012	0.658448	1.11677	0.633973	0.87046	1.12867	1.43217	1.30406	2.63451	0.914299	2.08419	2.52398	2.30852	0.473612	0.258527	1.02326	1.0183	1.07838	0.842682	1.65129	1.55577	1.87475
7.44523	1.65915	1.16016	1.75303	0.954172	1.0705	0.79254	0.769495	0.926878	1.24362	1.64716	3.43435	1.0414	3.01606	3.038	1.55264	0.36708	0.620441	1.33245	0.926967	1.20863	0.799879	1.92044	1.59103	1.72174
7.44401	1.7582	1.81373	1.56908	1.09386	1.8029	1.13955	0.544615	0.503983	0.90922	0.938021	3.58717	1.32446	2.29998	3.0694	1.23438	0.287214	0.65139	1.45632	1.39431	1.08478	0.889563	2.27643	1.77804	1.45382
7.44278	1.29696	1.44513	1.29048	1.39244	1.24596	1.25276	0.421649	0.77021	0.171584	0.613748	3.26387	0.866263	1.5299	2.23086	1.01883	0.28282	0.907272	1.49284	1.57955	1.24267	1.1657	1.99418	1.69122	1.32418
7.44156	0.858128	1.22623	1.20477	1.76078	0.742643	1.0528	0.334198	0.584452	-0.0296169	0.504137	2.72233	0.608877	1.42357	1.39364	0.590279	0.320783	1.19736	0.662023	1.26554	0.464012	0.76244	1.62929	1.45262	0.988457
7.44034	0.475969	1.14432	1.10257	1.78139	0.598148	0.450349	0.403259	0.585485	0.237546	0.33528	2.6143	0.49118	1.59548	0.908237	0.495202	0.289189	0.801466	0.538644	1.21833	0.396602	0.820593	1.46737	1.19995	0.829346
7.43912	0.171219	1.08633	1.2149	1.23975	0.313536	0.296886	0.23051	0.361084	-0.110898	0.428117	2.30799	0.471092	1.30172	0.744241	0.654774	-0.0118678	0.279358	0.188099	0.901932	0.289867	0.333581	1.10733	1.02976	1.14989
7.4379	0.29135	0.67358	1.00428	0.719398	-0.147816	0.350304	0.20219	0.834633	-0.0401768	0.431578	1.79872	0.210099	1.43601	0.400992	0.396713	0.368304	0.287616	0.448328	0.673022	0.224772	0.513818	0.917829	0.946249	1.3498
7.43668	0.156306	0.548175	0.81497	0.838511	-0.0848415	0.065075	0.385106	0.47157	-0.0946946	0.169346	1.3488	0.371107	1.70217	0.313485	0.725693	0.214991	0.208391	0.291196	0.550358	0.518487	0.278212	0.8518	0.975013	1.2191
7.43546	0.360352	0.494867	0.899575	0.562477	0.312987	0.0948971	0.467091	0.656944	-0.131154	0.477109	1.12522	0.106997	1.96874	0.18441	0.433482	0.71072	0.060234	0.22508	0.696596	0.693358	0.388937	1.12059	1.09638	1.48148
7.43423	0.529362	0.272003	0.533979	0.859162	-0.0444308	0.295251	0.230046	0.533097	-0.201557	0.28443	1.32108	0.125324	2.14715	0.356152	0.671029	0.636742	0.115644	0.625748	0.87881	1.22161	0.287055	1.19858	1.17998	2.03001
7.43301	0.46902	0.620391	0.683994	0.938468	0.517663	0.308713	0.314563	0.576148	-0.0720167	0.553865	1.23705	0.164697	2.21224	0.682121	0.784185	0.924262	0.321508	0.549913	1.19873	1.87554	0.233026	1.43824	1.31724	2.60198
7.43179	0.802734	0.463439	0.68221	1.60626	0.141684	0.432611	0.688614	1.01939	-0.0446624	0.63891	1.7479	0.237874	2.67947	1.03679	1.15932	1.30047	0.11958	1.18469	1.82379	2.92376	0.642559	1.55738	1.33096	2.84386
7.43057	1.10974	0.632725	0.622795	2.25224	0.337135	0.652595	0.921933	1.40836	0.225997	1.30251	2.38818	0.351309	2.67822	1.70474	1.24981	1.84968	0.373489	1.26068	2.34338	4.05724	0.90026	2.1304	1.88789	3.43165
7.42935	1.88635	1.06537	1.03202	2.28067	0.432682	0.87618	1.33305	1.68816	0.30098	1.99349	2.56223	0.386792	3.20011	2.71083	2.05704	2.8768	0.530326	1.79005	3.85228	5.28241	1.01241	2.77144	2.06164	3.51871
7.42813	2.78058	1.57836	0.855924	2.66065	0.873538	0.936492	1.79816	2.45307	0.757888	2.87329	3.57786	0.77748	3.12427	3.67318	2.88596	3.56489	0.730537	1.80569	4.65707	6.15557	1.29151	3.42808	2.63618	3.87304
7.42691	3.46656	1.72552	1.5611	2.63589	1.35334	1.36294	2.26363	3.44196	0.860895	3.21816	4.60533	0.917854	3.08167	5.11613	3.07969	4.04468	0.706162	1.66987	5.21461	6.31188	1.20807	4.06792	2.64081	3.64174
7.42569	4.3513	1.73006	1.79423	2.54528	1.86647	0.958247	2.6949	4.4469	1.11348	3.83192	5.93646	1.11303	3.13749	5.85619	3.31177	3.87432	0.986825	1.67256	5.24545	5.76006	1.19711	4.31592	2.83868	3.17753
7.42446	4.34126	1.95784	2.21829	2.69947	2.30712	1.11842	3.01289	4.87933	1.03135	3.94866	6.88082	1.44839	2.91466	5.94886	3.46221	3.74361	0.649602	1.41371	5.95289	5.07856	1.12301	4.16413	2.49914	3.15058
7.42324	4.28225	1.66946	2.38058	2.06713	2.2227	0.839559	2.94483	5.42016	1.37109	3.53727	7.24624	1.17846	3.24861	5.18584	3.64094	2.92019	0.771511	1.26453	5.42623	4.63649	1.15936	3.916	2.57786	3.0286
7.42202	4.39862	1.68358	2.42924	2.17984	2.36085	1.12578	3.13371	5.82438	0.961867	3.05501	7.55851	1.55808	3.05637	4.50601	3.1466	2.8228	0.58222	1.08927	5.44971	4.24341	0.956328	3.81605	2.24554	3.48373
7.4208	3.7991	1.80095	2.33894	2.08353	2.29173	1.00663	2.86789	6.01132	0.854622	2.75938	7.65123	1.52696	3.22602	3.71556	3.0103	2.46024	0.348243	1.27112	4.64755	4.23607	0.978643	3.6232	2.37182	4.0579
7.41958	3.1781	1.49587	2.36614	2.46235	2.29353	1.04488	2.85755	5.63404	0.527273	2.47128	6.94121	1.51771	3.68782	3.27061	2.84134	2.29817	0.516339	1.73279	5.06957	5.02489	1.08372	3.70765	2.16795	4.62703
7.41836	3.43121	1.94446	2.18148	3.17277	1.88217	1.04662	2.55383	5.77612	0.553508	2.33075	6.33544	1.46989	4.23271	3.3631	3.12215	2.84286	0.801545	1.94439	5.59507	6.64823	1.27927	3.81735	2.70585	5.86123
7.41714	4.08627	1.89599	2.05099	4.28859	1.85773	1.29209	2.81784	5.90592	0.476448	2.76929	6.12729	1.33007	4.78454	4.19608	3.39794	4.01507	0.977154	2.85474	6.70808	9.22082	1.64238	4.62244	2.92571	6.94861
7.41592	4.83606	2.39839	2.18481	4.9466	2.08185	1.79303	3.15541	6.59116	0.479099	3.63745	6.46987	1.59226	5.34933	5.91115	4.33536	5.31458	1.33065	3.26907	8.26923	11.4049	1.82985	5.47783	3.90958	8.0405
7.41469	6.36721	3.08106	2.73843	5.98223	2.50874	1.9748	3.89199	7.59549	1.01412	4.91888	7.70186	1.63281	5.62298	8.28016	4.89746	6.85234	1.41797	3.97333	10.2003	14.0921	2.37889	6.67884	4.44387	8.36928
7.41347	8.01989	3.18757	3.10553	6.50377	3.379	2.39127	4.96613	8.5802	1.32513	6.26759	9.59971	2.17206	6.02009	11.2434	6.3584	8.42196	2.05202	4.41802	12.0964	15.9062	2.93676	8.0249	5.48317	8.44447
7.41225	9.56713	4.41519	3.69342	7.01929	4.29342	2.77573	6.20323	10.2561	1.72226	7.74607	11.686	2.31094	6.04704	13.4477	7.57023	9.86565	2.23153	4.44319	14.2469	17.0712	3.06376	9.08586	5.7709	8.14237
7.41103	10.9496	4.18035	4.4256	6.51293	5.27944	2.77025	7.19188	11.5214	2.48441	8.69349	14.4174	2.79974	5.71726	14.508	8.51916	9.54211	2.22853	4.27915	15.3751	16.7843	3.45163	9.90912	6.55956	7.03578
7.40981	12.6087	4.91321	5.13346	5.95273	5.76555	2.72709	8.07014	13.6558	2.71177	9.40969	16.7859	3.33991	5.45098	15.5996	9.29948	9.4948	2.27633	3.59122	15.377	14.7559	3.10855	9.89122	5.88681	6.49145
7.40859	12.309	4.58285	6.01649	4.95326	6.80358	2.51613	8.2465	15.0891	3.1035	8.96465	18.4901	3.80688	4.73231	15.3474	8.76361	8.10898	1.72333	3.07594	14.5337	12.0613	2.72325	9.46811	5.50314	5.70319
7.40737	11.5363	4.38064	6.04795	4.0339	6.85908	2.20387	8.01632	14.9537	2.92383	8.16777	18.9848	3.75947	4.02268	13.1568	8.13421	6.44586	1.5614	2.32834	13.3479	9.29878	2.32295	8.41611	4.65848	4.90783
7.40614	9.46641	3.69371	6.12302	3.43939	6.34028	2.19849	7.35342	14.6664	2.80417	6.52039	17.4926	3.45294	4.14595	10.1912	6.976	4.656	1.02138	2.06008	11.5243	7.49568	2.3345	7.15844	3.97427	4.49585
7.40492	8.13725	3.41069	5.6637	2.97513	5.42165	1.90006	6.4891	13.9867	2.1498	4.96514	16.0245	3.36296	3.92683	7.20065	6.19552	3.73874	1.24359	2.03352	10.5621	6.74097	1.72302	5.94078	3.43549	4.68451
7.4037	7.14395	3.38854	4.9901	3.25171	4.62305	1.79171	5.37309	13.1579	1.81185	4.22035	13.897	3.28604	4.43958	5.46646	5.78215	3.24192	1.01184	2.14424	9.66045	7.06644	1.9167	5.52181	3.34804	5.9932
7.40248	6.94287	3.26044	4.77053	3.48699	4.14251	1.58632	4.8174	12.3699	1.42126	3.47907	11.9029	2.71593	4.79697	4.86947	4.91488	3.73133	1.05317	2.77988	8.67792	7.92806	1.63807	5.20281	3.26456	6.80838
7.40126	6.83128	3.50572	4.65397	4.62734	3.53875	1.83485	4.27651	11.4553	1.33136	3.92163	10.3036	2.57552	5.44446	5.79427	4.94575	4.90805	1.10185	3.26556	8.58512	10.2912	2.03462	5.48783	3.43029	7.81864
7.40004	6.93678	3.40901	4.49312	5.48263	3.56429	2.19333	4.34292	10.6373	1.3102	4.37073	9.45092	2.44594	5.90777	7.89429	5.6185	6.27467	1.26492	4.41653	10.1493	13.2143	2.52814	6.35672	4.47707	7.86093
7.39882	7.48074	3.55973	4.26014	6.48356	3.50822	2.64302	4.95277	10.2528	1.40665	5.7199	9.85262	2.24171	6.49629	9.95324	6.62772	7.81487	2.09845	4.64523	12.9078	16.1006	3.08118	7.53822	5.49242	8.05737
7.3976	9.81979	4.62472	4.18279	6.67549	4.13959	2.96525	6.00192	11.0047	2.16645	7.34696	11.1615	2.53616	6.72652	11.9132	8.13802	9.18053	2.28767	4.50716	14.3745	17.1625	3.50419	8.83003	6.17273	7.79086
7.39637	12.1356	5.0104	5.1071	6.5385	5.30464	2.83174	7.4224	12.9058	2.55952	9.13577	14.2605	3.13737	6.24127	14.9034	8.80978	9.98342	2.23857	3.98417	14.4178	15.8729	3.55078	9.64075	6.13627	7.42768
7.39515	13.2277	5.37122	6.12099	5.15629	6.21586	2.62967	8.15263	14.4349	2.81737	9.97526	16.9755	3.73788	5.4656	16.6368	8.84009	9.79543	1.885	3.73103	13.4734	12.921	3.05471	9.72403	6.13598	6.85697
7.39393	12.0377	4.45237	6.71813	4.12006	7.00936	2.30108	8.30338	14.8322	3.3421	9.3225	17.6001	3.79944	5.23173	15.9209	8.14236	8.64801	1.67858	3.73351	12.849	9.67396	2.96779	8.82399	5.76387	5.81766
7.39271	10.2967	3.83683	6.57479	3.26743	6.13943	2.0694	7.97601	13.7512	3.00066	7.72809	17.3162	4.01106	4.86148	12.3416	7.96166	6.87348	1.30087	3.39668	11.5917	7.37901	3.10486	7.77294	5.28565	5.12461
7.39149	9.56676	3.63587	5.55518	2.57006	5.71849	1.89432	7.29762	14.1122	3.16299	6.46849	16.6506	3.92292	4.9703	9.19068	7.07306	5.71602	1.19188	3.42247	9.78153	5.68148	2.74566	6.87539	5.23364	4.60374
7.39027	8.66315	3.39879	5.19469	2.4002	4.8863	1.61562	6.49468	14.101	3.10889	5.28186	15.3657	4.55072	4.81196	7.33717	6.39501	5.32961	0.948921	2.91768	8.27795	4.45799	2.40128	5.98947	5.16918	4.14473
7.38905	7.57466	3.27327	5.18669	1.93335	4.73649	1.34317	5.37542	13.312	2.60432	4.70022	13.0949	4.43532	4.58973	5.94	5.36175	4.81956	0.859321	2.73387	6.78781	3.50913	2.36144	5.4831	4.52916	3.72157
7.38782	6.64881	2.84113	5.2211	1.37148	3.40239	1.18369	4.44496	11.6015	2.50609	4.14882	9.94411	4.23358	4.26881	4.88068	4.51315	4.24321	0.955072	2.36443	5.61066	2.94239	2.10231	4.94999	4.10665	3.65667
7.3866	5.48571	2.71441	4.84014	1.56563	2.98369	0.983294	3.78493	10.3656	2.54394	3.61118	8.29112	3.8443	4.25541	3.9211	4.18272	3.68218	0.756892	1.93394	4.62921	2.72535	2.07189	4.36629	3.68147	3.26273
7.38538	4.68307	2.60975	4.12031	1.49109	1.99442	0.857169	3.09387	8.54125	2.48402	3.0197	6.86327	3.7328	4.16512	3.436	3.42687	3.21567	0.831484	1.58564	3.69552	2.71269	1.85629	4.00282	3.5192	3.4945
7.38416	3.79769	2.24944	3.94217	1.45287	1.82762	0.821699	2.89459	7.39709	2.07778	2.70102	6.49733	3.45161	4.05199	2.79045	3.21869	2.76299	1.18556	1.6281	3.06583	2.7693	1.80314	3.76531	2.94259	3.56769
7.38294	3.70519	2.13421	3.56181	1.66345	1.73164	0.901014	2.25976	6.2287	1.71925	2.42538	5.49728	3.2567	4.4527	2.69451	3.00937	2.78254	0.807111	1.66656	2.63083	2.96874	1.82685	3.54324	3.23013	4.2668
7.38172	3.70953	1.99452	3.38422	1.70697	1.58688	0.855221	2.50973	5.7792	1.08292	2.54625	5.34893	2.79669	5.10016	2.81753	2.76605	3.33529	0.919274	2.33759	2.61841	3.37631	1.98436	3.78642	3.3054	4.64675
7.3805	3.79816	2.22584	3.00021	1.96958	1.40313	0.901225	2.7053	5.11997	1.35856	2.53279	4.84127	2.67538	5.71941	3.0495	3.24407	4.28718	0.903151	3.02426	2.72833	3.22661	2.2262	4.00003	3.92626	5.95022
7.37928	4.01352	2.15532	2.69393	2.2022	1.48618	0.959318	2.74456	5.36219	1.75117	3.12596	4.95225	2.50888	6.78041	3.96611	3.40677	5.43877	0.986818	4.11959	3.23845	4.19152	2.56736	4.47897	4.79714	6.64328
7.37805	5.49155	2.43661	2.734	2.72402	1.37272	1.01915	3.29906	6.05482	2.09809	3.64606	4.94852	3.23634	7.24352	5.41837	3.67491	6.91184	1.25836	5.21917	3.28563	4.73181	3.27781	5.30737	5.83077	7.81692
7.37683	6.02016	2.56297	2.8355	3.28461	1.7447	1.24425	3.74422	6.7985	2.75305	4.78489	6.1792	3.52192	7.96685	7.41637	4.15118	8.76216	1.23469	6.17175	3.77633	5.55122	3.7504	6.46142	6.95519	8.05605
7.37561	6.6016	2.90801	3.52173	3.39994	2.16178	1.52083	4.48012	7.55972	3.601	6.02372	6.97505	4.58111	8.34066	8.17119	4.88376	10.1349	1.57904	7.15825	4.61555	6.19918	4.56821	7.29824	7.97509	7.84075
7.37439	7.78323	3.12156	3.8145	3.9363	2.57156	1.71239	5.19944	8.68822	4.6967	6.86926	7.95732	5.54435	8.3813	9.1956	5.4189	10.0593	1.55384	6.62905	5.17453	6.88097	4.76265	8.04674	9.01734	7.69139
7.37317	9.47345	3.62087	4.46731	4.31892	2.97306	1.6277	5.74197	10.0004	5.66065	7.59942	9.78432	6.76852	8.06442	10.2511	5.97048	10.6158	1.62114	6.05099	5.30135	6.73722	4.78967	8.786	9.04137	7.86056
7.37195	9.15782	3.60344	5.11455	4.19891	3.52187	1.56893	6.0053	10.5625	5.91274	7.82291	10.9211	7.28009	7.83155	10.0723	5.69921	9.52864	2.0091	5.33598	5.3293	6.74173	4.62591	8.94	8.70201	7.55292
7.37073	8.49658	3.55783	5.55034	4.46552	3.5142	1.84825	6.02635	10.3327	5.67283	7.19336	11.7527	7.4831	7.64419	8.73872	5.61739	8.41876	1.89686	4.87284	5.91537	7.13279	4.25349	8.51282	7.50259	8.12324
7.3695	8.14302	3.66343	5.79422	4.73248	3.87325	1.85861	6.12302	10.8475	5.34745	6.56006	11.0903	6.8333	7.41547	7.4605	5.91555	7.38023	2.30362	4.60021	6.59611	8.05922	4.32805	8.42437	7.11956	8.36444
7.36828	8.43414	4.13938	5.56851	5.54618	3.98188	2.019	6.11425	11.2701	4.638	5.72817	11.3727	7.18174	8.3116	7.40623	6.57949	7.54134	2.65061	4.96947	7.57988	9.69486	4.17797	8.2812	6.86362	9.24276
7.36706	9.08443	5.14474	5.35537	6.2797	4.09783	2.3385	6.23607	11.9223	3.72525	6.23794	11.7552	6.24159	8.81645	8.24986	7.36611	8.25709	3.40231	5.29198	8.61812	11.4871	4.33924	8.81946	7.09293	10.1744
7.36584	10.0156	5.42766	5.76319	7.26957	4.74281	2.53145	6.67945	12.3347	3.28593	6.83288	11.8532	6.33138	9.81672	9.48837	7.70078	9.68636	3.27375	6.10319	9.84206	12.7958	4.68697	9.57445	7.67459	11.944
7.36462	11.1059	5.78802	6.25338	7.42635	5.06842	2.54177	7.38552	12.9745	3.12857	7.85545	12.5077	5.78589	10.2676	11.5806	8.56226	10.8569	3.41766	7.13747	11.2449	14.134	4.95745	10.1903	8.18731	13.3891
7.3634	12.2459	6.04978	6.96624	8.23177	6.19396	2.95262	8.35591	13.8136	3.24767	9.21246	13.6911	5.72077	11.2938	13.8927	9.04042	12.6265	3.83277	8.4309	12.495	15.0537	5.67695	11.138	9.27151	14.2264
7.36218	13.3535	6.44353	7.54853	8.35434	6.48675	3.18997	9.20009	15.4263	3.87216	10.3076	15.7344	5.99609	12.0095	15.3731	10.4754	13.4455	3.89228	9.38559	13.1234	15.9796	6.39353	12.2255	10.3909	14.8123
7.36096	14.5382	7.1842	8.08384	9.10874	7.46134	3.11268	10.3041	17.0774	4.97834	11.9748	17.6139	6.41607	12.5511	16.1977	11.7556	14.606	4.25375	9.87195	14.2761	17.6645	7.18359	12.9676	12.0485	15.8832
7.35973	15.8565	7.74344	8.74202	9.48973	7.91657	3.30593	11.2483	18.6756	5.8799	13.2539	19.4425	7.5795	13.3695	16.9315	12.8255	14.7042	4.09868	9.61766	15.4455	19.2262	7.1911	13.9429	12.9945	17.3287
7.35851	16.9906	8.451	9.69344	10.9981	8.73778	3.62279	11.7084	20.458	6.31725	14.4126	21.3517	8.71467	13.8334	17.5041	13.3744	14.951	4.27163	9.6402	16.8542	22.009	7.2995	14.7413	12.9161	18.697
7.35729	17.7375	8.40799	10.5705	12.2343	8.53458	4.11876	12.3135	22.2409	6.33896	15.4402	23.3216	9.42183	14.8282	18.2025	14.2423	15.2992	4.07412	10.049	18.8851	26.2397	7.58742	15.4539	12.4388	20.4965
7.35607	18.7727	8.67024	10.9729	13.7784	9.32211	4.85939	12.9823	24.0445	6.42671	16.0178	24.8913	9.32549	16.2177	20.7369	15.4213	16.8499	4.32373	11.9195	23.0326	32.4661	8.15976	17.2518	12.7459	22.473
7.35485	20.8532	9.65644	11.0803	15.7724	9.87863	5.76348	14.134	25.572	6.58634	17.0495	27.0677	9.53779	17.4673	24.6487	17.7002	20.7315	5.37861	15.0364	27.7128	40.5221	9.42515	19.8343	14.1367	22.8445
7.35363	24.6216	11.3888	11.4583	17.1355	11.4005	6.90868	16.4149	28.2951	6.25394	19.4787	30.9938	10.2499	18.6356	31.4582	20.9536	25.9344	6.22876	17.7438	32.6285	47.9262	11.4459	22.9779	16.1549	22.0699
7.35241	29.3611	13.6375	12.5293	17.865	13.5396	7.48179	19.3883	32.372	6.79313	23.9783	37.2204	11.8245	19.0157	39.5518	24.5478	29.5742	6.62243	18.2098	37.2069	52.0532	12.7499	26.6608	18.4984	20.0971
7.35118	34.2124	15.5723	14.4321	16.5195	16.4271	7.83568	22.3377	37.262	7.83541	27.7981	44.8825	13.2573	17.2994	48.178	26.4883	29.8935	6.34824	15.6413	39.561	50.7646	12.4178	28.986	19.0263	18.0858
7.34996	37.3632	16.5334	15.9058	14.8139	18.9759	7.20632	24.3602	39.2526	8.30733	31.0188	53.6636	14.4287	14.1671	53.508	26.4898	28.6035	5.85896	12.1805	38.6266	43.5134	11.2206	28.7971	17.0955	15.0823
7.34874	35.5564	15.0814	17.1794	11.5219	20.1595	6.38327	24.9556	37.9253	8.39731	29.9649	60.1678	13.9931	10.7605	46.9949	24.3305	22.1691	4.99103	8.61309	35.7298	33.9618	9.87111	26.0077	13.5169	12.4871
7.34752	30.9942	12.4455	17.1618	9.07857	18.6684	5.60766	24.033	36.8765	7.79371	24.4458	60.0273	13.0357	9.08684	35.2694	21.2134	14.7464	3.85829	6.15112	31.7297	24.5071	8.07871	22.1389	10.2651	10.01
7.3463	26.3253	11.2104	16.0275	6.8044	17.1821	5.04371	20.9621	36.4589	6.72762	18.0952	56.8074	12.1282	7.85567	26.0472	18.2651	10.3714	2.9378	4.41751	26.9408	17.3971	6.59068	17.2291	7.50727	8.36869
7.34508	20.5663	9.7435	14.6334	5.84343	14.6967	4.37539	16.8312	33.2956	5.13364	12.9696	51.7931	11.3845	7.37425	17.6861	14.8338	6.83516	2.46249	3.77725	22.8861	13.3665	5.38768	13.4362	5.94886	7.53075
7.34386	16.6278	8.95996	12.7329	5.77773	12.0571	3.70021	13.0951	29.2213	3.92405	8.92905	41.9388	9.54596	7.4546	11.6481	12.767	5.50284	1.98249	3.84772	19.5264	11.8607	4.4612	10.299	5.24492	7.78838
7.34264	13.8856	8.14041	11.3636	6.0825	9.81311	3.21543	9.86612	26.0635	2.57343	7.29027	30.2327	7.9334	7.26379	8.96922	10.5767	5.12258	1.70236	4.01115	17.2314	12.5758	4.08134	8.74921	4.75498	8.75794
7.34141	12.5245	7.15819	10.0616	6.74316	7.25976	3.00951	8.12884	22.21	2.24506	6.61565	22.0776	6.40087	7.26437	8.87122	9.27989	6.01617	1.97795	4.82519	15.7175	14.2152	3.83227	8.43557	5.05	9.08202
7.34019	12.1429	6.94361	9.28266	7.6085	6.45486	3.08478	6.92725	19.2915	2.08844	7.19535	17.7079	4.96448	7.47052	10.7786	9.2692	7.82071	2.28747	5.22122	15.883	16.937	4.11938	8.85226	5.58773	9.27139
7.33897	12.1017	6.63138	8.53111	8.06156	6.08296	3.64583	6.93975	17.6508	2.21324	8.1315	15.8393	4.02181	7.50363	13.5238	9.34564	9.49676	2.5641	5.55118	16.5498	19.3212	4.09947	9.73608	5.84611	8.85527
7.33775	13.4088	6.70394	8.19727	7.56257	6.17425	3.83254	7.87905	16.377	2.62638	9.59634	16.3498	3.91037	7.2714	16.4324	10.6963	10.7896	2.82166	5.30822	17.8495	19.6448	4.19097	10.9065	6.37268	8.11564
7.33653	14.9696	7.24956	8.15827	7.23814	7.15695	3.58774	9.17884	16.8712	3.19979	10.7737	18.12	4.03664	6.61326	19.224	11.1407	11.1794	2.50628	4.60766	17.5425	18.1141	3.96094	11.1459	6.13201	7.29185
7.33531	15.8325	6.89287	8.46112	5.60299	8.14036	3.41639	9.81374	18.4128	3.80431	11.1372	21.3361	4.27891	5.46748	21.2227	10.9319	10.6075	2.16899	3.63081	16.2668	15.0996	3.62836	11.1255	5.55816	6.12591
7.33409	14.6584	6.29654	8.4871	4.56285	8.27878	2.95352	10.2935	19.1649	3.75318	10.5068	22.2329	4.58547	4.51761	21.0947	10.2841	8.95269	1.9177	3.01792	14.6054	11.3463	3.38015	9.70485	4.51566	4.51609
7.33286	12.144	5.01978	7.99586	3.34953	8.33905	2.70519	10.0794	18.1714	3.76507	8.43848	22.2645	4.26807	3.90133	17.4644	8.84313	6.47046	1.4801	2.23814	12.5007	8.42316	2.7182	8.37343	3.8886	3.92735
7.33164	9.95165	4.53524	6.81739	2.26882	6.87392	2.41739	8.91669	17.2313	3.50271	6.3901	20.889	4.12132	3.52508	13.0562	7.75167	4.1435	1.02054	2.1193	10.7562	5.77296	2.1621	6.83886	3.46814	2.92056
7.33042	8.48818	3.9596	5.84176	1.76922	5.92565	1.96123	7.32515	16.2574	2.97678	4.91198	18.3852	3.83527	3.17874	9.41872	6.21706	2.67824	0.978187	1.7478	8.67724	4.14118	1.97357	5.67748	2.99284	2.06326
7.3292	6.80742	3.63707	5.23966	1.701	4.689	1.63861	5.7381	14.5231	1.61901	3.62621	15.4586	3.19368	3.14147	7.44674	5.26817	1.85564	0.582501	1.5904	6.87196	2.93954	1.38214	4.77593	3.18531	1.75237
7.32798	5.44041	3.31842	4.7155	1.31394	3.84053	1.32833	4.36516	13.0044	1.3292	3.01946	12.2196	2.99698	2.86082	6.88106	4.49072	1.47448	0.527308	1.47463	5.30094	2.20712	1.50288	4.14986	2.98134	1.57277
7.32676	4.16233	3.01489	4.05282	1.33491	2.96783	1.23277	3.06136	10.7131	1.07758	2.20374	9.77181	2.10516	2.78867	6.41516	3.74059	1.20568	0.361131	1.59764	4.00982	2.19269	1.34648	3.62965	3.19994	1.60358
7.32554	3.61809	2.38608	3.56115	1.13612	2.17251	0.972987	2.33748	8.57747	0.883633	2.35127	7.77998	1.91428	2.53365	6.27195	3.32255	1.0017	0.338526	1.42742	2.76409	1.71746	1.32084	3.43591	3.35254	1.394
7.32432	2.77797	2.08489	3.08157	1.38608	1.51041	0.744711	1.91767	6.92545	0.791951	1.72792	7.2714	1.62225	2.47976	5.61894	2.67749	0.68871	0.349155	1.27205	2.33745	1.76072	0.920048	2.899	2.88248	1.68668
7.32309	2.01857	2.05548	2.55524	1.25838	1.27253	0.793225	1.68914	5.58854	0.753501	1.95675	5.89473	1.2699	2.36789	4.83529	2.56954	0.796015	0.528771	1.25503	1.54852	1.8899	1.21119	3.00488	3.05666	1.58902
7.32187	2.05134	1.7435	2.10695	1.41409	1.37856	0.943818	1.47041	4.32574	0.623376	1.60774	5.46312	1.30194	2.52967	3.88581	2.46197	0.73295	0.575056	1.39101	1.58523	1.65118	0.689243	2.82572	2.55652	1.73883
7.32065	1.60016	1.61002	1.95006	1.24246	1.00627	0.750316	1.5115	3.99071	1.04516	1.59716	5.37172	1.044	2.91059	3.40657	2.32292	0.676902	0.607716	1.4315	1.22088	1.98065	0.93646	3.08448	2.5927	2.16912
7.31943	1.7794	1.60117	1.71595	1.16818	1.00257	0.87885	1.56798	3.54948	0.69345	1.45107	4.76306	1.27231	2.92381	3.16915	2.17285	0.875389	0.760691	1.61643	1.39971	1.79604	0.984303	2.59134	2.51178	2.66862
7.31821	2.08373	1.80742	1.48203	1.3414	1.34362	0.686891	1.80518	3.30692	0.464211	1.44643	4.63111	1.0074	3.37787	3.15239	2.22429	1.28708	0.952354	1.80457	1.40907	2.23945	1.16674	2.6777	2.80543	3.24434
7.31699	2.1814	1.75619	1.36748	1.56456	1.02369	0.768396	1.85704	3.61053	0.634806	1.89077	4.2995	1.13665	3.76226	3.37282	2.43173	1.71674	0.835805	2.36045	1.66282	2.46219	1.25943	2.97277	3.03143	3.61081
7.31577	2.49625	1.61709	1.35578	1.78531	1.01766	0.9145	2.08395	3.7372	1.16885	1.99374	4.86259	1.10713	4.04964	3.83267	2.21954	2.52857	1.34313	2.89362	1.67191	2.85488	1.83134	3.36554	3.57967	4.28357
7.31454	2.57768	1.88364	1.31181	1.90216	1.04609	1.11678	2.22853	3.67208	0.871297	2.16499	5.01263	1.51192	4.50217	4.52495	2.58183	3.21532	1.32104	3.51037	2.01543	3.13082	2.03727	3.63782	4.46165	4.47362
7.31332	3.41593	2.17338	1.48546	2.62033	1.38051	1.4173	2.61272	4.35066	1.52113	2.89658	5.58136	1.78403	4.97669	6.2574	2.90974	4.17691	1.64141	4.01153	2.24791	3.67351	2.47568	4.46508	5.25219	4.7547
7.3121	3.70441	2.45751	1.77846	2.51178	1.49547	1.27557	2.84754	5.1989	1.87349	3.48686	6.0438	2.77187	5.21241	7.10699	3.09641	4.79472	1.68906	3.96707	2.77679	3.775	2.68757	4.89436	6.08087	4.57759
7.31088	4.64342	2.68033	2.34267	2.91334	2.04584	1.33785	3.31271	5.75461	2.21691	4.27755	7.08347	2.98059	5.63743	8.52793	3.70634	5.23686	1.49078	3.79201	2.497	4.01116	2.86389	5.75989	6.23155	4.4042
7.30966	4.7851	2.62949	2.80299	2.53761	1.90311	1.45327	3.6353	6.22066	2.96348	4.61109	8.2769	3.59698	5.44173	8.7662	3.76752	4.99841	1.68905	3.24471	2.98077	3.82734	2.64311	5.92879	6.34505	4.51234
7.30844	4.89768	2.66943	3.06008	2.68231	2.21244	1.29727	3.64593	6.63012	3.23658	4.48422	9.1838	3.69109	5.29385	8.41238	3.84553	4.43457	1.30281	2.70412	2.70646	3.22437	2.83163	5.96129	5.75275	4.38397
7.30722	4.41605	2.65086	3.16304	2.1736	2.21393	1.09419	3.71964	6.32904	2.78222	4.00065	9.20138	3.81783	5.74201	7.34895	3.57808	3.73488	1.49654	2.22545	2.87219	3.328	2.51966	5.70633	5.28754	4.85919
7.306	4.13573	2.02822	3.49693	2.41594	2.13538	0.929458	3.09693	6.1862	2.65	3.70815	9.49072	3.89546	5.8778	5.36849	3.38833	3.10874	0.861618	2.74108	2.76777	3.04512	2.35472	5.51373	4.67388	5.91252
7.30477	3.8141	2.42458	3.06771	2.68644	2.01733	1.01576	3.01621	6.61343	2.49068	2.97809	8.65631	3.91423	7.20079	4.44539	3.28929	3.12758	1.15	3.42301	2.76315	3.95636	2.47298	5.27583	4.74801	7.75436
7.30355	4.29626	2.3743	2.94558	3.33954	1.82281	1.13846	2.69253	6.74322	1.67763	3.07178	9.07637	3.84713	8.38241	4.433	3.6351	4.03213	1.06979	5.55129	3.01876	5.2065	3.03691	5.66492	5.84446	9.60133
7.30233	4.7837	2.62139	2.65177	4.14703	1.94583	1.42127	3.10506	6.64608	1.42072	3.70575	8.5853	3.92543	10.2617	5.38075	3.94397	6.49926	1.5973	7.64515	4.04203	6.97056	3.83598	6.61946	7.65763	10.933
7.30111	6.17158	3.13484	3.06571	5.09907	2.02895	1.68949	3.7288	7.03131	1.96056	5.15972	8.99376	4.08519	11.3031	7.29533	4.95828	9.46306	1.69572	9.68295	5.03972	8.60206	5.39101	7.85344	10.112	12.1623
7.29989	8.70569	3.48429	3.48452	5.69606	2.18867	2.15989	5.0055	8.6018	2.8262	7.3304	10.1326	5.26036	12.7221	9.90884	6.52077	13.1912	2.50597	11.2753	6.36547	9.99662	6.63356	9.74333	12.4346	12.8243
7.29867	11.768	4.72855	4.2432	5.97857	3.04416	2.43705	6.26087	10.3026	4.97845	9.74756	12.1188	6.94442	12.7812	13.1629	7.97302	15.9001	2.66396	11.1505	7.24518	10.9056	7.72377	11.6156	14.0307	12.5996
7.29745	14.5436	5.19339	5.84568	6.1265	3.94215	2.72784	7.94794	13.0878	6.80132	11.9971	14.6629	9.04705	11.8388	16.5956	8.79789	17.7423	2.96758	10.6205	8.06665	10.6196	7.85729	12.4756	14.6828	11.6029
7.29622	14.8832	5.35637	7.21834	5.47446	4.77126	2.50682	9.2416	14.5886	8.368	13.2369	16.7991	10.8946	10.6296	18.722	9.05631	17.6591	2.86129	8.86443	8.30619	9.78952	7.83567	13.3596	13.6401	10.0422
7.295	14.6747	5.25122	8.33811	4.64272	5.5124	2.56908	10.0294	15.2394	9.80703	12.9626	17.9215	12.0413	9.44933	17.4913	9.36104	15.3389	2.72633	7.01858	8.03179	8.38912	7.14502	12.6477	12.1839	8.62027
7.29378	14.4517	5.18614	8.36963	4.13022	5.65688	2.2582	10.0016	16.5727	10.204	11.4009	19.0312	12.8243	8.00162	15.591	8.7665	11.9972	2.51659	5.17315	7.61632	6.64499	6.12135	11.4805	10.0622	7.29091
7.29256	12.3674	4.60638	8.49888	3.26098	5.4047	1.87273	9.39102	16.8144	9.45644	9.38367	18.7828	12.8845	7.10017	13.1961	7.42929	9.07515	1.98057	4.01198	6.4963	5.31507	5.01454	9.6373	7.73043	6.40104
7.29134	10.1701	4.0344	8.12822	2.86746	4.88518	1.7513	8.21606	15.5179	7.61144	7.17778	17.1919	12.4728	6.95831	9.84854	6.61071	6.50295	1.56729	3.41718	6.0034	4.53741	4.34056	8.39162	6.29538	6.24253
7.29012	8.902	3.67986	7.2793	2.91304	4.33242	1.55876	6.66955	14.1905	5.96817	5.15418	14.5436	10.8956	7.55123	7.05039	5.98633	4.62032	1.55463	3.63798	5.54814	4.43236	3.90021	6.88714	5.52196	6.64113
7.2889	8.07438	3.2446	6.70126	2.96427	3.76234	1.60033	5.30385	13.2238	4.32773	4.2594	12.4187	9.5229	7.9724	6.17712	5.20763	4.6359	1.18448	4.72101	5.08823	5.32077	3.63991	6.27278	5.66475	7.90087
7.28768	7.41648	3.12309	5.97167	3.83967	2.96196	1.57908	4.38012	11.6718	2.70424	4.05984	10.9976	8.27191	8.92661	6.01967	5.08361	5.72167	1.53047	6.26761	5.10145	6.69984	3.97596	6.35661	6.42375	9.40769
7.28645	7.27242	3.25804	5.65491	4.45131	2.8518	1.67825	4.00071	10.6337	2.68114	4.75824	9.92078	7.03113	9.93551	7.02538	5.15467	7.59977	1.5665	8.02843	5.52857	8.74981	4.838	6.92302	7.90488	10.1864
7.28523	8.57256	3.93744	5.47539	5.10421	2.73559	1.88472	4.29295	9.96059	2.86066	6.29078	10.0237	6.43731	10.5317	8.94624	6.11358	10.0361	2.13361	10.0096	6.47983	10.8243	5.84173	8.02899	9.77021	10.285
7.28401	9.68438	4.28909	5.51886	5.42265	3.37512	2.34583	5.21212	9.93795	3.24333	8.28181	11.4816	6.44425	11.0668	11.6969	7.26704	12.9827	2.12158	10.5615	7.55646	12.0781	6.74917	9.92846	11.6055	9.83232
7.28279	11.3788	5.0813	5.7209	5.71726	3.81609	2.58424	6.33578	10.503	4.97836	10.5765	13.4306	7.20123	10.7389	14.1514	8.24834	14.2572	2.57957	9.7472	8.43711	12.2543	7.26711	10.9009	12.6918	9.22335
7.28157	14.0877	5.61572	6.60048	5.07604	4.81765	2.54195	7.80631	12.17	5.826	12.3758	16.209	8.62245	9.21996	16.2307	9.13453	14.7385	2.34534	8.26554	8.51883	11.1412	7.02076	11.4799	12.2893	8.17869
7.28035	13.8531	5.99648	7.56695	4.21942	5.81607	2.49925	8.8268	13.5792	6.82251	12.9792	18.1371	9.54726	7.45976	17.582	8.9373	13.8082	2.54828	6.51793	8.27253	9.33339	6.40422	10.7685	10.2585	6.68467
7.27913	12.0135	5.40055	8.03272	3.53842	5.74067	2.24316	9.11906	14.0572	6.73889	12.0077	19.0807	9.99884	6.20956	15.9552	8.40975	11.2897	2.07757	5.22396	7.65083	7.85893	5.50722	9.76582	8.08578	5.44597
7.2779	10.1004	4.9996	7.63346	2.64183	5.47538	1.75642	8.76414	13.5657	6.3704	9.8274	18.4718	9.57154	5.59144	12.7779	7.80709	7.92016	1.83376	3.87752	7.09106	6.10208	4.57332	8.03965	6.39581	4.49183
7.27668	9.25387	4.25606	6.82881	2.29139	4.94597	1.73207	7.73674	13.3769	5.57712	7.65159	17.368	8.91104	5.08186	10.1272	6.79106	5.51505	1.40397	3.13681	6.0445	5.32999	3.89136	6.63994	4.96739	4.12239
7.27546	7.31912	3.96069	6.21737	1.81994	4.14332	1.39381	6.48207	13.1352	4.25704	5.97854	15.8156	8.23408	4.86676	7.73466	5.69902	4.25127	1.1766	2.91609	5.59753	4.89774	3.30517	5.56959	4.31055	4.12521
7.27424	6.55109	3.54491	5.86941	2.27444	3.72683	1.34996	5.01191	11.8862	2.96057	4.61076	12.6375	7.11895	5.11679	6.00922	4.95745	3.80631	1.14616	3.53097	4.99258	5.39266	3.13802	4.64276	3.85068	4.70466
7.27302	5.27537	3.49075	5.07883	2.05651	2.98992	1.25505	4.15745	10.7492	1.67458	3.87866	10.4303	5.99053	5.55631	5.55815	4.63129	3.76135	0.897266	4.3749	5.17714	6.406	3.14534	4.36435	4.13417	4.88269
7.2718	4.97684	3.21157	4.73655	3.029	2.6134	1.48039	3.44594	8.8716	1.31348	4.15053	9.14022	4.83301	5.71908	5.77233	4.4892	4.46776	1.2794	4.9575	5.29615	8.39963	3.37961	4.59005	4.72436	5.41531
7.27058	4.9527	3.92155	4.13925	3.21895	2.79416	1.3935	3.46373	7.68838	1.12749	4.61874	8.96499	3.95914	5.91823	6.69967	4.85887	4.91478	1.27329	5.51552	6.16423	9.43869	3.81599	5.24558	5.28515	5.44169
7.26936	5.26199	3.78358	3.89977	3.58495	2.90976	1.68639	3.85738	6.97925	1.14401	6.03377	9.58213	3.57663	5.82591	7.9711	5.33709	6.113	1.56031	5.83108	6.39427	10.4308	3.71328	5.85474	6.19194	5.53214
7.26813	5.99737	4.3015	3.95627	3.26064	3.10156	1.58826	4.20993	6.63433	1.00277	7.1637	11.1383	3.73848	5.69884	9.25385	6.06581	6.23325	1.69131	5.69092	6.76836	10.3725	3.91971	6.32159	6.2372	5.24298
7.26691	7.04018	4.56569	3.90583	3.50998	3.47006	1.512	4.9886	6.68393	1.38905	7.95348	12.3937	3.76149	4.94545	10.0618	6.61464	6.68132	1.69945	5.34653	6.7548	9.93574	3.90213	6.50357	6.22715	4.50271
7.26569	7.00715	4.7196	4.17327	2.73993	3.70667	1.7441	5.32049	7.72722	1.44781	8.75851	14.141	3.77495	4.57676	10.5028	6.66299	6.33861	1.79127	4.86179	6.80896	8.4828	4.16652	6.07358	5.87187	4.09908
7.26447	7.04277	4.60195	4.18895	2.43205	4.05523	1.66472	5.7317	7.73075	1.56897	8.30947	15.2295	3.61956	3.80195	10.0363	6.70745	5.76474	1.44283	4.3545	6.25873	7.66017	3.87603	5.49616	5.10279	3.61116
7.26325	6.65074	4.97235	4.1373	2.11697	4.30613	1.64688	5.91405	8.71805	1.61342	7.97549	15.4509	3.75196	3.68605	9.15888	6.2931	5.18384	1.37594	3.6106	6.19509	6.62464	3.37397	4.78336	4.68448	3.04926
7.26203	6.14777	4.7785	3.98828	1.65044	3.84015	1.41431	5.28062	8.61382	1.65137	7.08173	14.865	3.6963	3.43223	8.37347	5.98583	4.50757	0.949463	3.22476	5.45159	5.66281	3.20439	4.27576	3.97273	2.97774
7.26081	5.46155	4.18617	3.92214	1.67834	3.60773	1.3885	5.26876	9.38506	1.56028	6.83087	13.7055	3.21386	3.48308	7.49946	5.52712	3.79726	1.09762	2.47298	4.88557	4.74848	2.60482	3.77813	3.37673	3.06937
7.25959	4.67347	3.77897	3.57674	1.69302	2.95732	1.28603	4.68943	8.86359	1.15294	5.42011	12.3236	3.00387	3.17287	6.75787	4.55891	3.26928	0.817749	2.61468	4.20438	4.30721	2.37639	3.23111	3.09521	3.28924
7.25836	3.79557	3.4974	3.31195	1.96436	2.71894	1.0796	3.9578	8.91394	1.17342	4.73408	10.6492	2.55513	3.2414	5.57298	4.22359	3.14495	0.784983	2.74231	3.9415	4.04547	2.27933	3.09066	2.92984	3.33756
7.25714	3.27423	3.5107	3.21148	2.02544	2.25629	0.990795	3.40155	8.00338	0.688294	3.99853	8.94037	2.06147	3.30147	4.71429	3.81507	2.85984	0.750192	3.19914	3.93635	4.84439	2.30101	2.857	3.38799	3.6008
7.25592	3.23497	3.38549	2.7916	2.09511	2.06051	1.10613	3.13029	7.50754	1.02585	3.73234	8.26684	2.17809	3.8139	4.48724	3.90901	3.50244	1.22882	3.41988	3.9885	5.76804	2.7337	3.29624	3.65573	3.86196
7.2547	3.45289	3.27003	2.67535	2.54267	1.79345	1.14718	3.05317	7.17235	0.979379	4.39598	7.28377	2.25282	3.54952	4.95045	4.31253	3.87967	1.41386	4.02238	4.40688	6.39269	2.61927	3.58991	4.33784	3.65296
7.25348	3.90993	3.57712	2.4778	2.53246	2.49309	1.29306	3.03663	7.01194	1.52018	4.97211	7.80077	2.46814	3.47299	5.68875	4.61365	4.43983	1.51672	3.59383	4.26934	6.37649	2.89218	4.10738	4.44671	3.66748
7.25226	4.48045	3.46576	2.81909	2.29122	2.62645	1.13778	3.5031	6.80241	1.57263	5.74519	8.04916	2.56476	3.03462	6.41198	4.40417	4.16514	1.35103	3.01823	4.24517	5.88116	2.68371	3.98721	4.6093	3.59671
7.25104	4.66181	3.08073	2.85044	2.0468	2.60412	1.11544	3.49072	6.24709	1.42605	5.63218	8.4752	2.6303	2.59736	6.51974	4.61552	3.68703	1.26053	2.39579	4.06172	4.8398	2.45408	3.84656	3.80043	3.21057
7.24981	4.75999	2.93545	2.70437	1.61601	2.95071	1.02194	3.53376	6.12248	1.61054	5.29993	8.91743	2.62855	2.46653	5.90651	4.6641	2.86956	1.40297	1.68313	3.6143	3.67647	1.99494	3.29516	3.2758	2.6083
7.24859	4.18892	3.09584	2.88171	1.45984	2.93341	1.0087	3.50595	6.43388	1.47002	4.60533	8.92335	2.29054	1.66568	4.93433	4.32556	2.24101	1.0198	1.59413	3.11407	2.70598	1.82385	2.73146	2.77499	2.35225
7.24737	3.6666	2.42327	2.69983	0.815584	2.47272	0.68627	3.08972	6.13357	0.908532	3.71271	8.43923	2.32393	1.92153	3.50119	3.6822	1.67375	0.98581	0.855138	2.73675	2.22202	1.45357	2.23173	2.22805	1.96713
7.24615	3.18795	2.41578	2.44534	1.02375	2.22024	0.787072	2.7523	5.87076	0.884039	2.67619	7.0403	2.00566	1.60909	2.79374	3.1337	1.30888	0.726099	0.915207	2.38221	1.4362	1.37142	1.92033	2.11832	2.33093
7.24493	2.55465	2.18925	2.20174	0.96942	1.78811	0.802295	2.35696	5.5128	0.540638	2.18401	6.18833	1.82861	1.61332	2.17277	2.8402	1.23367	0.867123	0.712213	2.21615	1.69427	1.47164	1.23975	1.88274	2.47668
7.24371	2.64048	2.13583	2.11502	1.06663	1.54753	0.754335	2.09231	5.24691	0.715879	2.16669	4.45766	1.77692	1.68554	1.78208	2.8821	1.41637	0.731419	0.945815	1.7932	1.74708	1.49472	1.32173	2.43593	2.84962
7.24249	1.97293	2.34902	1.84224	1.54578	1.19549	0.880563	2.02077	5.52411	1.19889	2.0795	3.67198	1.23241	1.80579	1.71506	2.97509	1.42025	0.999101	1.17667	1.54147	2.07197	1.51693	1.11816	2.46637	3.5309
7.24127	2.27581	2.73681	1.84839	1.37692	1.31349	0.960379	2.49713	5.42911	0.998678	2.6185	2.55598	1.33861	1.88183	1.88808	3.39999	2.32606	1.1789	1.37597	1.68836	2.3939	1.58238	1.46103	3.04338	4.00947
7.24004	2.63438	3.2919	1.85411	1.37692	1.33921	0.715748	2.55053	6.06251	1.49464	3.49751	2.59166	1.32108	1.83151	2.1989	4.20065	2.55123	1.22627	1.73941	1.74146	3.39666	1.65643	1.71228	3.46896	4.38752
7.23882	3.06555	3.39289	1.88727	1.37692	1.53763	1.02476	3.39716	6.67995	2.18719	4.24592	2.60155	1.66137	2.00401	2.52502	5.17337	3.21951	1.71908	2.04154	1.96843	3.81955	1.86776	2.11894	3.57686	4.05999
7.2376	3.50112	4.10579	2.0259	1.37692	1.81793	1.01675	3.80602	7.37942	2.5965	5.37275	2.95282	1.90886	1.83646	2.97609	5.60409	3.24006	2.09814	2.17742	2.38375	3.90106	1.90382	2.27891	3.87227	3.96528
7.23638	4.27263	4.66606	2.41406	1.37692	2.40083	0.759112	4.25842	8.14043	3.3357	5.93477	3.32668	2.2198	1.98643	2.95991	5.94644	3.16326	2.08831	1.80001	2.48779	3.35562	1.9818	2.38099	3.89338	3.41839
7.23516	4.55454	4.5944	2.65959	1.37692	2.52852	0.873343	4.41679	8.33586	3.32241	6.16167	3.58893	2.1757	1.66435	3.20501	5.809	2.94313	2.29792	1.43797	2.29319	2.74912	1.78463	2.42347	3.4718	3.06197
7.23394	4.0217	3.80549	2.81616	1.37692	2.55796	0.877187	4.31595	8.08401	3.04679	5.8185	3.78581	2.41116	1.5777	2.60598	5.43863	2.27449	1.73641	1.07277	2.4758	1.81916	1.78058	2.06716	2.95636	2.53941
7.23272	3.1107	3.7007	3.02744	1.37692	2.3038	0.810807	3.83066	7.64698	2.68656	4.49009	3.91823	2.32444	1.15688	2.22143	4.9101	1.6503	1.34015	0.900663	2.32895	1.72885	1.70702	1.98034	2.50578	1.96971
7.23149	2.54892	3.02029	2.72255	1.37692	2.14536	0.947011	3.21356	7.33138	1.92593	3.46411	3.49806	2.16453	1.23407	1.64101	4.01658	1.14274	1.23668	0.961046	2.06306	1.09807	1.41189	1.50987	2.21922	1.82654
7.23027	2.6181	3.09033	2.52411	1.37692	1.88901	0.728593	2.75373	7.16508	1.71454	2.50011	3.08102	1.88774	0.980854	1.31041	3.80527	1.07672	0.844029	0.585053	1.91164	1.05193	1.36447	1.3707	2.03668	1.53779
7.22905	2.25886	2.71273	2.60659	1.37692	1.59003	0.874653	2.19632	5.9497	1.19023	1.77501	2.92732	1.71372	1.24419	1.24641	3.67544	1.11687	0.57783	0.662606	1.55552	1.22133	1.24746	1.36859	1.9638	1.78192
7.22783	2.56084	2.91384	2.45344	1.65834	1.59408	0.563845	2.18086	5.60713	0.291817	1.42967	2.24913	1.415	1.21893	1.24022	3.18669	1.36561	0.742506	0.760246	1.50464	1.46482	1.03966	1.21383	2.28024	1.81898
7.22661	2.0432	2.55465	2.11679	1.98546	0.992067	0.592233	1.83313	4.67174	0.22123	1.42596	2.02402	1.11	1.29701	1.31347	3.05022	1.32001	0.680229	0.63598	1.48327	2.10818	0.906874	1.1847	2.45077	1.62599
7.22539	2.20669	2.31833	1.89785	1.49868	1.11629	0.694469	1.99508	3.95877	0.593593	1.4065	1.78896	1.10129	1.50585	1.25976	2.91511	1.19241	0.633445	0.853674	1.1623	3.01335	0.944075	1.55648	2.90316	2.30146
7.22417	1.55952	2.08454	1.79205	2.01911	1.01336	0.489925	1.99469	3.9589	0.462136	1.64598	1.80702	0.888445	1.73383	1.14454	2.56567	1.00069	0.697079	1.10209	1.21762	3.63088	0.743199	1.5292	2.53677	2.22212
7.22295	2.11696	2.24422	1.74756	1.45106	1.196	0.709191	2.05952	3.98034	0.609602	1.89372	2.10404	0.602211	1.62776	1.17331	2.36541	1.04502	0.765798	1.1348	1.21347	4.23467	0.835064	1.9422	2.38459	2.48035
7.22172	1.70058	2.01429	1.67462	1.49168	1.1298	0.601356	1.89458	4.29699	0.878747	2.12277	2.11993	0.640902	1.82804	1.21402	2.38258	0.970032	1.2732	1.17087	1.32719	3.64175	0.632895	1.97796	1.88409	2.52507
7.2205	1.35696	1.64036	1.19113	1.3144	1.29278	0.59798	1.68712	4.5331	0.551993	2.02643	2.90422	0.511955	1.7669	1.07192	2.06947	1.03747	1.62494	1.08164	1.93969	3.27019	0.865251	2.20936	1.8976	2.36787
7.21928	1.3597	1.60819	1.23179	1.18502	0.986187	0.383279	1.49403	4.53164	0.53927	2.1256	3.22128	0.594104	1.83608	0.942378	1.86608	0.928717	1.76746	0.932311	2.29873	2.51454	1.03008	2.00579	1.7442	2.15426
7.21806	1.48329	1.75505	1.1181	1.07484	1.14295	0.632768	1.62788	4.58104	0.374265	2.15868	3.4442	0.620598	1.71084	1.16957	1.79752	0.936956	1.17106	0.934508	2.40267	2.25616	1.28421	2.00241	1.66905	2.2231
7.21684	1.59839	1.77036	1.10249	1.20332	0.925222	0.673221	1.51662	4.30046	0.187981	2.15188	3.74825	0.757793	1.74046	1.23649	1.76356	1.13878	1.15333	0.750243	2.39049	1.94362	1.61542	1.71914	1.73042	2.25645
7.21562	1.80104	1.85605	1.34452	1.10125	1.09324	0.700593	1.5547	4.32532	0.210404	2.5909	3.46015	0.831136	2.14238	1.26839	2.24492	1.36681	1.17563	0.991803	2.35028	2.42022	1.5345	1.79817	1.89984	2.58822
7.2144	1.7885	2.19738	1.67927	1.13799	1.0487	0.662429	1.72821	3.94768	0.196916	2.18499	3.80997	0.968389	2.43561	1.48736	2.76057	1.78854	0.645658	1.82652	2.67347	3.13845	1.76985	1.92734	2.16117	3.07714
7.21317	2.82212	2.90131	1.6987	1.20399	1.28042	0.804247	2.15402	4.25857	0.33547	2.11559	3.39845	1.06681	3.20846	1.89076	3.63073	2.411	0.902851	2.32812	2.42619	4.6702	1.85056	2.55162	2.83226	3.14187
7.21195	3.52722	3.1877	1.75234	1.31712	1.42952	1.08367	2.48031	4.5414	0.334958	2.08919	3.51616	1.08107	3.40104	2.80252	3.68712	3.22226	0.637956	3.25676	3.4973	6.37911	2.35185	3.00216	3.51461	3.62197
7.21073	4.11916	2.74739	1.53847	1.43682	1.74217	1.23576	3.13178	4.48363	0.35242	2.81579	4.0069	1.41952	3.71735	3.88175	4.3916	4.00452	0.962097	3.62181	4.19725	8.36422	2.54646	3.81168	4.58997	3.64678
7.20951	4.95786	3.33411	1.78131	0.800982	1.96874	1.21966	3.93583	4.51457	0.400015	3.80108	5.61414	1.75182	4.18281	5.22942	4.58774	4.93977	1.14152	3.84002	4.27794	9.42007	2.87997	4.50986	5.1605	3.9408
7.20829	5.79405	3.90347	2.05654	0.942559	2.36229	1.40803	4.37558	5.11421	0.361073	4.89209	7.83677	2.13259	3.61898	6.80841	5.0369	5.20595	1.33578	4.14446	4.71382	10.2131	2.61694	5.20336	4.88822	4.05269
7.20707	5.99917	4.05694	2.24392	1.07778	2.49098	1.29785	4.9345	5.86465	0.599344	5.90383	9.58671	2.28469	3.49218	7.56076	5.22883	5.3541	1.48577	4.40356	5.02414	9.88444	3.28956	5.42032	4.53897	3.6134
7.20585	5.66895	4.1838	2.49566	0.958839	3.01465	1.60486	5.00456	6.6379	0.909935	6.32432	11.1412	2.32019	3.29822	7.62973	5.04551	5.16522	1.61168	3.82422	5.69333	8.86861	3.03	5.30397	4.29201	3.5348
7.20463	5.47389	4.29145	2.72586	1.27973	2.70732	1.51982	5.14488	7.2631	0.984578	6.22355	12.2316	2.41039	3.31727	7.30581	5.01456	4.70741	1.86421	3.26635	5.55005	7.51999	3.06717	5.09125	3.95448	3.29563
7.2034	5.32671	4.5199	2.60777	1.06646	3.062	1.56189	5.30129	8.64112	0.923463	6.52027	13.4623	2.61477	3.01573	7.14848	4.566	4.41771	1.5917	2.6273	5.6534	6.35844	2.77919	4.7868	3.60265	3.44505
7.20218	5.02909	4.66177	3.09523	1.71148	3.06761	1.51266	5.0003	9.36608	0.845078	6.10469	13.0854	2.64702	3.28931	6.77878	4.07806	4.10709	1.38913	2.14274	5.25402	5.01145	2.88601	3.87829	3.06589	3.33296
7.20096	4.42694	3.91114	3.09605	2.01651	2.58494	1.32959	4.54139	9.46639	0.96512	5.24212	11.9287	2.42777	3.17874	5.57642	3.8772	3.48755	1.41255	2.38347	5.11129	4.94844	2.69324	3.78473	3.0906	3.93541
7.19974	4.27458	4.12514	2.92114	2.25864	2.51283	1.29311	4.39899	9.18388	0.957337	4.58116	10.615	2.35613	3.77514	4.38996	3.85026	3.16867	1.06408	2.51011	4.84249	5.20183	2.57686	3.53234	2.86499	4.5713
7.19852	3.96713	4.29612	3.07628	2.61609	2.25979	1.26872	4.05971	9.0153	0.680601	3.95853	9.78773	2.23302	4.02817	4.28514	3.94833	3.27461	0.774955	3.38018	4.51285	6.66423	2.77234	3.81618	3.41865	4.70085
7.1973	4.2311	4.4631	2.98568	2.64785	2.38245	1.65141	4.09599	9.27896	0.672067	3.80133	8.63268	2.17743	4.36179	4.53352	4.59689	3.99015	1.28513	4.36008	5.04412	8.38924	2.94203	4.20229	3.92434	5.43239
7.19608	4.75474	4.18788	2.76078	2.85568	2.44473	1.55239	3.91433	8.63465	0.956408	4.33929	8.00693	2.21058	5.05455	5.25573	4.82517	4.79963	1.21654	4.80156	5.9316	10.4033	3.35869	4.9324	4.90633	5.75332
7.19485	5.60348	4.2139	2.54118	2.55326	2.84779	1.87378	4.33195	8.04066	0.723179	5.14607	8.69552	2.52399	5.21346	6.39584	5.75625	5.85133	1.506	5.49268	6.45065	11.3709	3.70062	5.78666	5.61527	5.86392
7.19363	6.60772	4.78615	2.9032	2.12324	2.87313	1.7924	4.96601	8.05869	1.22558	6.46536	10.6547	2.94822	4.90722	8.18038	5.69097	6.23776	1.5718	4.68559	6.79187	11.5998	3.81775	6.49703	5.79775	6.00936
7.19241	7.20722	5.01409	3.187	1.61943	3.68789	1.65789	5.24409	7.71046	1.13436	7.65189	12.6706	3.43486	4.32813	9.3909	6.49944	6.5877	2.02168	4.56746	6.74456	10.6017	3.79888	6.6964	5.72721	5.93056
7.19119	7.41505	5.30475	3.42662	1.83402	4.02426	1.58708	5.79395	8.17872	1.57083	7.97589	14.5655	3.34295	3.70662	9.82018	6.40786	5.85324	1.88489	4.0084	6.48571	9.50848	3.70027	6.13596	5.10665	5.39527
7.18997	6.9483	5.11283	3.54469	1.63653	4.00526	1.32653	6.01868	8.0544	1.228	7.96482	15.3707	3.35587	3.37864	9.2661	6.15599	5.50313	1.89797	3.69921	6.55235	8.3719	3.58075	5.33481	4.84366	5.11502
7.18875	6.33035	4.76927	3.63265	1.72758	3.95293	1.38851	6.21431	8.49721	1.43412	7.57127	15.666	3.1868	3.37942	8.20636	6.24853	5.20555	1.71926	3.26058	6.3391	7.45504	3.49266	5.12133	4.27378	4.72357
7.18753	6.10314	5.03186	3.66867	1.96246	3.2713	1.49864	5.82653	8.99279	1.36916	6.71255	14.8232	3.24759	3.3802	6.58648	5.96756	4.45452	1.81539	2.74393	6.0426	6.49503	3.18223	4.44783	4.07948	4.44363
7.18631	5.80007	4.81474	3.69277	2.128	3.3947	1.40695	5.59282	9.14376	0.95005	6.38176	13.8901	3.26537	3.38097	6.15412	5.42405	4.20402	1.65702	2.19364	5.40282	5.59755	3.04936	3.97007	3.51052	4.50543
7.18508	5.10777	4.37032	3.9	2.9113	2.96333	1.27993	5.10651	9.17363	1.13665	5.31691	11.9368	2.68456	3.38173	5.58876	5.0274	3.84295	1.56707	2.24978	4.86744	5.74167	2.69332	3.57318	3.19686	4.41279
7.18386	4.93393	4.37834	3.61666	2.78879	3.01506	1.25921	4.60236	9.2964	0.635107	4.49262	9.73064	2.73418	3.38248	4.67521	4.79542	3.31022	1.78798	2.35501	4.80348	5.8103	2.77152	3.31382	3.19325	4.62151
7.18264	4.27522	3.88781	3.39507	3.30751	2.23833	1.34201	4.3479	8.84232	0.914304	4.1229	8.57283	1.95811	3.38322	4.06209	4.71117	3.19317	1.34055	2.94269	4.52737	6.37049	2.65384	3.64619	3.2279	4.8652
7.18142	4.86435	3.97986	3.11131	3.378	2.17141	1.42666	4.31296	8.41961	0.303143	4.04226	8.22884	1.94636	3.38395	3.88408	4.40617	3.49479	1.75651	3.03839	4.79802	7.08303	2.79479	3.67692	3.82985	5.33714
7.1802	4.5416	4.13767	3.29528	3.13518	2.39044	1.2924	3.9454	7.89882	0.975698	4.09264	7.8438	2.02531	3.38468	4.07234	4.64568	3.5978	1.65723	2.93197	4.91462	7.39596	2.9596	3.98315	3.84707	5.42776
7.17898	4.80542	3.99211	3.14961	2.61099	2.18973	1.32059	4.02193	7.62408	0.634381	4.76471	7.96979	2.04974	3.03541	4.73374	4.77531	3.91834	1.56203	2.38404	4.76479	7.0619	2.49571	4.17632	4.01426	5.33003
7.17776	5.0572	4.12637	3.17886	2.60628	2.53275	1.25065	4.01685	7.42625	0.852169	5.11456	8.70253	2.17907	3.07204	5.21592	5.03575	3.54758	1.77235	2.17432	4.80766	5.96293	2.53833	4.25237	3.57677	5.17918
7.17653	4.79351	3.89146	3.06095	2.54798	2.50146	1.25094	4.02812	7.14483	1.15476	5.48542	9.35112	2.24755	3.17673	5.31721	4.91558	2.97704	1.52742	1.93759	4.29504	5.09586	2.42001	3.69752	3.69117	4.77035
7.17531	4.49772	3.86672	3.16022	2.01807	2.542	1.26637	3.83469	6.85045	1.38849	5.43827	9.9426	2.00429	2.98513	4.70664	4.68474	2.5682	1.42661	1.55929	4.10333	3.75398	2.17686	3.16393	3.28533	4.45718
7.17409	4.3068	3.75996	3.10837	2.22357	2.63241	1.15008	3.89011	6.48826	1.31365	4.91351	9.60886	2.10346	3.06116	3.64387	4.68633	2.10449	1.21175	1.29595	3.62355	3.10663	2.05818	2.38359	3.17591	4.13385
7.17287	3.86772	3.22619	3.1785	2.3204	2.45666	1.08959	3.61984	6.89612	1.31482	4.5871	9.01535	1.77895	2.95339	3.09392	4.12457	1.67881	1.14824	1.17415	2.94911	2.49381	1.74012	1.78368	2.63292	3.78727
7.17165	4.07497	3.04318	3.03234	2.6339	2.35429	0.991261	3.44279	6.61849	1.40861	4.0146	7.72315	1.76025	3.2239	2.56368	3.92761	1.5582	1.1699	1.21016	2.92925	2.38845	1.64463	1.70108	2.97547	3.39994
7.17043	3.39594	2.57626	2.53814	2.79854	2.31044	0.742741	3.02764	6.56553	1.37312	3.68595	6.27455	1.51479	3.18001	2.03092	3.53562	1.4149	1.15923	1.26569	2.30025	2.60691	1.53243	1.50565	2.97877	3.48101
7.16921	3.65163	2.82874	2.51888	2.98181	2.12723	0.654463	2.97508	6.21713	1.53147	3.42207	4.99653	1.3697	3.17209	1.66809	3.28486	1.25349	1.18532	1.32146	2.6088	2.5337	1.38651	1.5066	2.65771	3.27693
7.16799	3.393	2.60964	2.43494	2.82913	2.10758	0.642302	2.78445	5.81599	1.69461	3.26233	4.14387	1.46489	2.77042	1.7204	3.07941	1.40131	1.15937	1.04803	2.02434	2.74352	1.58049	1.4886	2.69361	3.39514
7.16676	3.21407	2.76431	2.51096	2.87777	1.68669	0.790862	2.73459	5.5868	1.22988	3.21857	3.92647	0.956181	2.32339	1.58664	2.78683	1.32729	1.14402	1.3263	2.37831	2.53018	1.27979	1.8634	2.54177	3.57336
7.16554	3.11279	2.03994	2.23796	2.66826	2.04568	0.755958	2.62009	5.53513	1.46579	3.2498	3.5779	1.09175	2.29962	1.69301	2.90802	1.31204	1.55639	1.15657	2.11037	2.63061	1.44282	1.72704	2.56678	3.97308
7.16432	3.0802	2.26591	2.09379	2.29377	1.80713	1.0327	2.57159	4.88883	1.23043	3.11654	3.42533	1.00318	1.87927	1.78005	2.43097	1.262	1.34699	1.53574	2.51932	3.25021	1.84105	1.73043	2.22633	3.91277
7.1631	3.13741	2.45627	1.91947	2.22061	1.46002	0.947868	2.3347	4.84174	1.18125	3.00774	3.5726	1.09246	1.77442	1.7568	2.97035	1.69974	1.43784	1.27283	2.35513	3.16868	1.74469	1.95843	2.47844	3.82141
7.16188	3.11584	2.74928	2.1656	1.72639	1.81919	1.08317	2.5025	4.39716	1.1384	3.51096	4.03105	1.38684	1.64976	1.97893	3.15485	1.89158	1.75474	1.56043	2.69288	3.43328	1.7637	2.07976	2.75913	3.9092
7.16066	3.3543	3.09187	2.25046	1.95764	1.79254	1.0669	2.76208	4.81325	1.35154	3.51789	4.4179	1.14542	1.71841	2.31343	3.44302	2.18674	1.73285	1.5377	2.4629	3.5284	1.83248	2.0589	3.17728	4.00144
7.15944	4.1355	3.12239	2.43582	1.67438	1.98082	1.18824	3.00695	5.37117	1.60496	3.61586	4.54679	1.28198	1.81025	2.42076	3.40932	2.52154	1.51653	1.45493	2.62442	3.62753	1.7688	2.24629	3.8605	4.85406
7.15821	3.64041	3.33751	2.37151	1.63522	1.90222	1.34921	3.18311	5.63705	1.66983	3.86712	4.74609	1.37305	1.92278	2.87876	3.44552	2.68207	1.72099	1.4219	2.59775	3.93794	1.91891	1.99238	3.91581	5.44964
7.15699	3.86745	3.24658	2.57731	1.51931	2.13772	1.07339	3.39534	5.74719	1.38414	3.60372	5.03442	1.37988	1.51317	2.99983	3.7664	2.56304	1.70811	1.57576	2.51232	4.50842	1.9747	2.42361	4.20952	6.03053
7.15577	4.03079	3.37086	2.47009	1.51344	2.19668	1.36917	3.66924	5.82094	1.5235	3.73313	5.20472	1.60226	2.05719	2.92676	3.99492	2.37466	2.16989	1.84337	2.80757	4.85194	2.09215	2.69358	4.08897	6.13747
7.15455	4.42494	3.43875	2.56736	1.59545	2.36373	1.1495	3.98496	6.09186	1.31702	3.99266	5.79894	1.44808	1.35885	2.6912	4.11505	2.00034	1.97001	1.77673	3.00817	4.90267	2.09133	2.63057	4.05944	6.31492
7.15333	4.65547	3.45597	2.6846	1.8733	2.28337	1.46655	4.02261	6.71899	1.76485	4.75601	6.51601	1.54711	2.16754	2.56366	4.32725	2.12516	2.35559	1.84678	3.56632	4.48645	1.99714	2.8463	3.71206	6.24384
7.15211	4.81647	3.49931	2.5876	1.94704	2.42775	1.41984	3.76983	7.36082	1.54287	5.35407	6.83544	1.79158	1.88985	2.37885	4.34342	1.97339	2.10682	1.5644	3.90231	3.91656	2.27348	2.77579	2.9747	5.99042
7.15089	4.95349	3.18329	2.97182	2.10239	2.49948	2.02596	3.93651	7.71942	2.32388	6.05503	7.06054	1.45366	2.03663	2.33932	4.32468	2.02064	2.28052	1.48688	3.94542	3.48439	2.45027	2.91817	2.49548	5.29949
7.14967	4.83222	2.84318	2.85249	1.94677	2.47613	2.12082	3.8062	7.38465	2.50799	6.46757	7.71968	1.77725	1.7273	2.42108	3.95015	1.67209	2.09745	1.07978	3.96128	2.90302	2.37512	2.6077	2.14877	4.5958
7.14844	4.17154	3.02829	3.03305	2.34857	2.62648	2.34358	3.76478	7.67641	2.98418	6.14003	7.34062	2.0691	2.2337	2.21141	4.14391	1.66062	1.80691	1.28442	3.90767	2.63777	2.4753	2.29338	2.3279	3.89614
7.14722	4.53595	2.93886	3.24812	2.08007	2.3451	2.35472	3.27094	8.26541	3.33639	5.68152	6.82246	1.83123	2.29098	2.24148	3.93786	1.75224	1.76198	1.04062	3.72635	2.76407	2.37408	2.00497	2.63007	3.72563
7.146	4.03032	3.39233	3.34646	2.18734	2.57907	2.06993	3.25899	9.13862	3.75517	5.04329	5.79133	2.03354	2.77904	2.0707	3.93152	1.83155	1.42806	1.0366	3.70736	2.70331	2.32701	1.83595	2.71319	3.6808
7.14478	3.98081	3.09682	3.07585	2.1786	2.53263	2.37975	3.1894	9.56985	3.51002	4.47101	5.72487	1.9756	2.8833	2.48827	3.6113	2.34235	1.35805	1.08182	2.88575	3.27007	2.07458	2.08969	3.27939	4.06389
7.14356	3.61528	3.13032	3.05541	1.7749	2.64068	1.84411	2.94315	9.30748	2.97838	3.57644	4.84289	2.01255	2.8947	2.86127	3.30248	2.27553	1.2714	1.54087	2.97896	3.66215	1.79271	1.92871	3.88216	4.36922
7.14234	3.58395	2.88473	2.60626	1.87955	2.41984	1.71725	3.04892	9.18813	2.47227	2.75183	4.71275	1.55807	2.40282	3.23349	3.20817	2.53778	1.33708	1.7876	2.56487	4.38571	1.91971	2.43163	5.00877	4.78279
7.14112	3.51429	2.72903	2.87484	1.39495	2.13037	1.56706	3.19109	9.41566	2.50742	2.88326	4.6658	1.70623	2.50764	3.01409	3.19441	2.48644	1.42405	2.35285	2.81875	5.33785	1.84995	2.65788	5.74511	6.24269
7.13989	3.17306	2.78023	2.53873	1.22639	1.9825	1.22416	3.01575	8.54286	2.10162	2.79666	4.43418	1.56687	2.48018	3.32061	3.10977	2.12748	1.39337	2.8267	2.99079	6.48399	1.73697	3.25746	6.37458	6.84855
7.13867	3.04346	2.67943	2.39399	1.25279	2.12421	1.4339	2.91927	8.08891	2.20134	3.28987	5.33623	1.52085	2.24858	2.80251	3.03305	1.86645	1.72734	3.57636	3.26654	7.66349	1.6949	3.70188	6.54778	7.7977
7.13745	2.80837	2.47304	2.47103	0.912819	1.81233	1.3277	2.69262	7.66253	1.68039	3.85178	6.07691	1.27507	1.9336	2.43413	2.69074	1.75562	1.99052	4.61945	3.79279	8.15804	1.83252	4.80664	6.31435	7.51776
7.13623	2.62639	2.4041	2.48404	1.56392	1.71641	1.49584	2.72466	7.31604	1.93116	4.46209	7.63412	1.24809	2.2044	1.98591	2.54906	1.66486	2.12197	4.9424	5.19083	8.1607	2.30551	4.82121	5.36099	7.65617
7.13501	2.70358	2.1929	2.51061	1.45658	1.91559	1.84628	2.57583	6.77162	1.7521	5.29354	8.562	1.2291	2.51306	1.66853	2.57294	1.67754	2.42458	4.98338	6.07996	7.8096	2.95781	5.59859	4.71478	7.55479
7.13379	2.80311	2.14504	2.48093	2.28678	1.92729	2.30994	2.24646	6.62679	2.68936	6.12355	9.82377	1.77698	2.66276	1.59825	2.67677	2.03294	2.11754	4.51576	7.29775	6.45556	3.49176	5.05015	3.78578	6.96707
7.13257	3.2468	2.45745	2.75943	2.40628	2.00292	2.44769	2.39199	6.33505	2.90948	6.98417	10.6315	1.65104	3.16924	1.51838	2.74292	2.54506	2.08883	3.79258	7.42742	5.65448	4.07347	4.80031	3.14001	5.57082
7.13135	4.00076	2.86913	3.23245	2.80622	2.13636	2.56692	2.77699	6.77022	3.80943	7.6248	11.3355	2.30918	3.64265	1.91548	3.30814	3.43276	1.55	3.03927	7.56911	4.29693	4.18048	4.08507	2.66733	4.92293
[truncated: 3,955 more rows]
