# Supplementary material for: 1H NMR-Based Metabolomics Investigation of Copper-Laden Rat: A Model of Wilson’s Disease
Source: PLoS One. 2015 Apr 7;10(4):e0119654. doi: 10.1371/journal.pone.0119654 (PMC4388371; doi:10.1371/journal.pone.0119654)
Supplement: S4 Table — (XLSX) [file pone.0119654.s004.xlsx]

## Sheet: Sheet1
S4 Table. Normalized Bucket Data of Urine Samples
ppm range	Samples Name
	c60_01	c60_02	c60_03	c60_05	c60_06	c60_08	c60_09	c60_11	m60_02	m60_03	m60_04	m60_07	m60_08	m60_09	m60_10	m60_11	cure01	cure02	cure03	cure04	cure08	cure09	cure10	cure11
[9.20,9.12]	-1.9219	-2.50369	-2.07289	-4.37682	-4.20742	-11.4327	-3.94572	-1.06874	-3.65496	-2.44936	-1.46626	-2.40194	-5.76594	-1.63757	-2.21741	1.73094	-5.02565	-3.56509	-3.35566	-2.10883	-5.60084	-3.20962	-1.18685	-2.61912
[9.12,9.10]	36.3882	90.7027	18.0474	10.5774	11.2264	-5.27229	62.4091	6.28544	19.4804	14.7301	14.5061	4.1941	12.4895	8.89894	12.397	10.7502	37.4435	26.3226	28.3266	16.7623	23.0763	16.6586	24.5972	13.1428
[9.10,8.85]	-1.57974	-2.75481	-1.55997	-4.74196	-3.93639	-4.57599	-2.85497	-0.907069	-3.19665	-2.30912	-1.35791	-2.44088	-6.24363	-1.74935	-2.30765	-1.87171	-4.37423	-3.12308	-3.09498	-2.24152	-5.18442	-3.30044	-1.50296	-2.07686
[8.85,8.80]	20.6174	82.2791	15.849	4.69767	4.34289	-8.61826	54.1344	4.97883	16.1152	8.3882	6.87065	0.175413	3.02318	-1.72809	7.44037	19.4564	29.2704	19.0597	21.4405	8.44189	11.3244	9.02575	20.4759	7.89925
[8.80,8.55]	-1.66659	-2.80266	-1.5663	-3.72354	-4.1466	-2.30604	-2.79021	-0.684511	-3.03968	-2.15921	-1.39048	-2.40244	-5.98118	-1.88111	-2.44785	-1.96287	-3.69232	-2.84766	-2.8217	-2.10523	-4.9448	-2.9384	-1.45928	-2.09125
[8.55,8.50]	14.5819	16.5155	15.6325	30.1231	22.5878	32.1755	9.19614	16.9042	24.5689	14.8725	11.7058	14.6473	12.3385	13.2485	14.6868	13.9962	23.9605	16.397	17.1984	12.9089	16.8983	17.9619	17.1622	14.1624
[8.50,8.46]	-3.17792	-4.77064	-3.80717	-9.30503	-6.01938	-3.81149	-4.31822	-1.07858	-4.12187	-3.54409	-2.62431	-4.37507	-9.75582	-2.56769	-3.97719	-2.21396	-6.54925	-5.19413	-5.10057	-3.7884	-8.52043	-1.06054	-3.79268	-3.78443
[8.46,8.42]	335.736	263.057	348.316	357.018	208.22	450.874	298.87	175.147	180.152	245.807	259.905	181.717	369.982	229.519	235.548	330.915	417.824	346.805	401.375	243.65	455.397	309.756	303.905	383.982
[8.42,7.89]	-0.27477	-0.406619	-1.34076	-4.68754	-2.92007	-2.02768	-1.23202	-0.409748	-2.72539	-2.13707	-1.32206	-1.88427	-5.32091	-0.860361	-1.3428	-1.0699	-3.61655	-2.42578	-2.44228	-1.79563	-4.58413	-2.76912	-0.791768	-1.81819
[7.88,7.86]	240.225	164.467	151.434	301.444	232.343	122.89	214.45	78.8835	23.7988	211.964	188.658	184.196	229.554	223.255	166.325	232.494	91.5978	197.626	90.7373	180.951	181.648	223.378	169.847	147.057
[7.86,7.84]	311.375	223.366	263.044	267.44	314.674	130.322	269.256	112.021	9.38805	230.968	221.659	274.322	229.936	259.356	202.448	228.639	81.9905	176.189	100.584	155.405	201.231	217.844	162.545	156.761
[7.84,7.72]	6.65011	4.86189	-1.1355	-5.9128	25.2388	3.11043	10.8141	6.07241	-2.21146	0.0970452	-3.26442	10.0398	6.38954	15.7863	11.1594	-9.12299	-3.43956	-3.23853	-3.23844	-1.34665	-5.2317	-2.76634	0.536728	-1.26639
[7.72,7.69]	43.6349	30.9113	20.445	41.5626	38.7166	23.3767	43.6651	17.0757	5.30646	44.109	65.8378	50.9352	54.3902	71.2466	27.2085	39.9275	0.654398	38.6209	53.6013	71.9509	27.2414	76.7214	63.8071	55.0267
[7.69,7.67]	66.9361	57.0649	36.3657	15.2351	63.9396	32.9031	64.6733	41.2228	22.6016	49.7738	69.1953	58.8565	35.0228	83.1326	34.3479	48.4559	8.38779	28.8376	54.7825	58.6926	30.5286	59.5071	53.5439	37.5512
[7.67,7.57]	16.8865	26.6396	17.3446	9.8552	19.1402	14.6234	23.3605	26.8532	11.5541	22.6684	8.55963	18.5367	24.2686	10.0802	20.8243	10.9631	6.02404	1.35781	10.8994	1.6738	5.38543	12.11	31.8421	38.4141
[7.57,7.56]	78.0428	72.7228	67.7442	69.402	76.5828	56.0488	75.0569	39.1183	14.1616	51.9593	41.6895	54.0547	89.4413	56.6165	43.5358	80.5088	26.6308	45.9291	30.3563	33.6399	48.2797	69.6099	63.92	75.7832
[7.56,7.54]	219.073	183.799	168.855	246.43	238.841	148.89	210.534	113.229	46.9102	194.051	156.516	167.408	207.803	199.789	167.171	216.555	125.439	160.13	106.554	142.21	176.177	193.376	160.76	178.96
[7.54,7.52]	152.66	142.972	165.882	152.966	178.234	100.499	145.232	115.637	34.5484	147.185	134.016	119.979	133.221	124.269	139.264	124.579	88.043	92.9214	94.6097	100.399	115.627	132.053	121.653	114.516
[7.51,7.50]	91.539	95.8507	75.2548	79.8064	89.6548	65.1621	91.3798	70.938	32.7575	102.281	106.404	86.1271	122.045	112.203	97.6381	99.8718	43.3045	75.9092	111.483	139.599	80.3313	141.352	104.473	95.2123
[7.50,7.48]	291.816	230.283	191.73	315.473	265.721	150.669	269.978	132.688	38.0216	283.112	288.214	255.805	298.148	304.263	216.142	294.263	120.323	253.596	200.615	290.148	251.812	342.616	245.609	238.415
[7.48,7.46]	366.48	279.615	292.422	378.874	358.105	186.874	323.688	156.442	37.5277	307.998	321.107	314.483	307.232	344.279	253.881	327.385	158.044	282.642	180.618	250.967	300.805	355.176	256.847	235.729
[7.46,7.44]	109.225	104.61	118.167	124.975	119.892	87.063	90.2943	45.4724	27.1274	91.156	114.322	103.089	108.018	126.013	84.3913	80.4257	66.1398	83.5355	72.4918	69.079	95.559	127.592	95.3608	74.3238
[7.44,7.42]	60.2986	39.4185	46.894	86.1094	46.2153	54.0902	50.5229	43.3188	15.1428	56.3117	70.0778	32.6012	85.0277	81.4302	52.2229	72.9213	22.7901	41.556	116.057	106.967	37.0736	104.867	65.0695	85.3917
[7.42,7.40]	194.616	111.747	135.92	205.794	163.904	141.756	156.634	151.743	50.0639	149.382	202.828	105.801	145.964	246.03	145.257	184.882	70.0223	102.247	345.525	291.086	96.2375	252.194	139.533	174.642
[7.40,7.38]	184.159	110.7	157.354	149.062	150.52	120.593	146.005	154.65	64.7363	138.505	184.657	138.134	151.002	211.135	134.211	175.363	61.4702	101.894	265.003	204.917	105.297	223.852	146.005	144.125
[7.38,7.34]	369.529	235.839	282.926	350.978	301.62	238.718	301.54	269.893	136.448	305.909	378.63	315.083	310.378	452.368	272.433	382.688	150.807	258.56	509.011	487.023	257.838	468.113	302.998	325.457
[7.34,7.32]	183.061	129.809	173.165	133.43	169.308	136.229	153.34	171.372	57.2003	134.015	217.83	117.12	115.392	273.7	141.268	129.937	55.3456	80.4644	258.336	183.837	89.1957	217.506	120.897	93.858
[7.32,7.30]	84.9003	71.6375	71.6474	97.9394	61.9369	75.9741	78.1829	70.7767	53.4803	80.5449	110.738	104.046	150.102	153.734	71.1119	105.908	61.5653	101.29	73.2311	85.7888	94.21	166.541	153.265	125.829
[7.30,7.29]	238.138	128.454	190.21	187.108	139.874	133.451	182.021	167.622	156.541	197.708	220.516	351.177	282.027	279.552	153.59	305.12	95.0851	234.431	190.202	192.408	227.438	327.917	298.339	251.286
[7.29,7.27]	226.975	144.009	204.361	161.026	157.486	132.824	179.507	164.913	126.234	210.638	232.72	317.014	224.572	289.227	159.645	274.935	85.2046	210.408	209.97	217.832	214.08	287.81	253.288	182.109
[7.27,7.26]	131.275	132.929	126.625	109.627	122.033	99.4748	126.875	111.145	36.33	162.712	194.353	140.135	128.866	204.282	126.077	146.032	59.4963	138.732	174.074	190.227	137.484	169.997	148.367	108.78
[7.26,7.24]	84.0347	91.8233	81.8124	72.2064	83.3291	67.0308	82.1173	86.8315	32.3885	100.21	117.72	87.2652	71.8525	109.953	89.0042	79.5995	52.704	67.1966	99.0389	97.2567	85.0681	96.9301	100.069	80.0251
[7.24,7.22]	68.0479	104.845	74.3364	64.4134	65.2986	54.4835	83.5634	88.5948	48.7591	87.9553	45.9474	68.3749	45.524	51.4251	97.8359	59.1703	59.6293	40.0023	58.367	63.8117	60.8687	62.0543	90.8896	71.8593
[7.22,7.20]	83.8628	99.6806	64.6413	59.0834	70.1213	72.1016	89.751	80.6426	16.2978	94.4156	108.399	61.4694	85.1221	99.873	81.3977	89.5465	57.4337	79.7738	114.088	145.007	89.0642	119.087	98.0066	86.7648
[7.20,7.16]	114.656	125.48	98.6948	108.311	100.312	86.3096	116.647	104.315	31.8855	127.7	148.705	89.3759	100.21	125.836	108.066	103.346	70.3464	86.0677	140.612	156.591	108.039	130.015	117.384	123.968
[7.16,7.14]	95.5968	100.351	86.2153	82.1997	84.2757	110.264	92.1251	95.7701	59.7716	112.018	90.3217	63.9075	60.8042	64.5287	86.2439	63.5229	82.7834	48.224	96.7207	95.7434	86.1813	82.6706	104.758	128.799
[7.14,7.12]	141.329	89.7898	113.876	126.994	118.832	112	113.096	110.66	72.7768	112.713	117.699	70.6953	112.282	80.0042	80.4833	102.286	69.4724	110.953	152.579	144.449	111.571	128.66	139.458	137.114
[7.12,7.10]	134.827	56.8371	86.3602	108.871	95.5084	47.2633	95.6057	50.7246	25.0013	58.9263	67.0001	40.566	89.0314	58.0421	56.2582	84.2322	27.4258	38.3522	82.0563	37.3798	65.0484	45.074	31.5549	47.2715
[7.09,6.85]	0.329967	-0.917149	1.16427	-0.943756	-1.67845	0.744405	-0.841342	1.67461	-1.57649	0.277289	1.44222	-1.83689	-4.90597	1.88798	-0.116557	0.0617304	20.1501	13.0604	12.8663	9.56736	2.28611	17.6918	6.37337	5.99174
[6.85,6.81]	3.37963	0.897094	6.38894	0.164659	-0.898093	-4.34211	2.25073	3.29415	-0.570393	13.0763	19.8765	-0.651383	-4.90321	3.30317	1.39167	1.485	86.6626	40.0163	101.621	92.9689	56.7066	99.4321	66.2742	102.589
[6.81,6.79]	105.973	17.451	31.5933	42.7602	50.8911	30.0304	60.239	38.0777	19.4007	17.0892	47.2633	12.7999	26.3128	37.8723	36.2688	85.2554	70.9379	107.399	158.41	132.598	99.613	116.206	108.808	88.082
[6.79,6.77]	83.0429	19.4238	34.1782	34.5945	48.9795	10.1454	49.7249	36.5401	9.14326	13.5034	20.2261	7.13631	16.042	23.8796	15.3844	56.0391	54.9888	77.2775	83.7723	86.2061	56.9274	45.2608	70.6637	52.0076
[6.77,6.75]	19.0494	16.1931	8.85685	-2.22509	4.13496	10.9863	15.8114	15.4732	10.5083	11.2441	10.5905	5.19127	-5.48713	6.1752	21.613	11.2652	45.1482	23.85	41.5174	59.0835	33.2151	26.5596	34.9287	21.6342
[6.75,6.70]	4.59553	2.65634	0.355199	-2.66515	-3.08193	2.2826	1.87386	4.83906	-0.219824	-1.91196	0.64241	-4.01048	-5.71946	0.0650539	3.26064	0.213081	30.083	10.1506	15.9305	25.3503	-6.83007	13.3115	16.9615	6.36706
[6.69,4.14]	0.942044	-1.54799	-0.0450529	-0.774599	-1.40683	-0.368165	-1.59861	0.520222	-0.938018	-0.671245	-0.456065	-0.390544	-5.11967	-0.722326	-0.537712	0.703753	7.15006	2.16356	-0.635876	1.91708	-2.92262	-3.27103	2.49134	-7.14446
[4.14,4.05]	2.13306	0.505446	-1.24434	-0.777795	0.859046	-0.841631	-1.75712	0.218274	-1.44654	1.5855	0.676265	7.35238	-5.80379	0.91307	-0.669861	-0.0497439	2.83609	6.49953	-0.40224	3.00213	-0.412192	0.848489	12.4223	3.87196
[4.05,4.03]	199.99	280.437	238.826	282.928	382.431	310.95	263.373	313.127	76.9728	151.837	200.234	27.6327	223.376	31.2814	205.752	114.574	251.231	99.7696	154.187	130.36	29.9228	89.5253	157.561	47.0059
[4.02,4.00]	3.05306	71.8356	19.9678	72.1435	9.75569	44.9383	40.2706	21.4836	47.4734	7.76998	8.05522	36.9059	-4.18624	1.77834	7.40931	26.8157	6.26921	-0.554111	6.8511	5.45006	23.8366	1.56281	5.02464	4.63133
[4.00,3.97]	103.669	41.5234	80.0894	0.309985	66.1937	131.73	64.1164	48.0374	81.9176	41.2967	77.9562	75.9114	68.348	142.589	41.3917	54.1277	137.317	92.7341	63.5138	94.6634	138.578	82.9175	84.0032	115.814
[3.96,3.92]	66.1869	73.0266	62.8239	63.004	41.4986	73.4775	76.3955	142.406	71.2701	54.0758	30.7073	49.8506	48.1292	45.6563	92.4167	86.7224	50.4415	36.1707	34.6709	10.4737	57.156	27.09	98.31	19.4679
[3.92,3.83]	6.46425	13.8424	14.3981	12.277	14.3053	19.8048	11.5871	18.0952	30.6307	15.5776	10.3128	11.5593	6.62726	14.8318	12.9716	13.6998	11.5856	12.0674	9.88055	9.58611	8.42445	8.33626	18.1651	5.51924
[3.83,3.79]	80.937	45.6496	60.3646	20.9665	18.9963	47.5422	60.685	87.9945	32.4836	63.9843	25.7664	55.7547	14.6171	111.126	50.0923	43.2216	10.9709	19.4505	9.78586	33.7627	34.4318	15.7287	18.7247	38.1989
[3.79,3.77]	16.9823	-3.2889	5.92561	15.094	52.5104	41.2377	11.9778	37.8696	29.5114	56.0957	26.7672	-2.5712	29.8717	22.2517	26.5147	31.8996	83.1079	19.76	17.758	23.4742	11.4974	8.47608	19.3586	34.0188
[3.77,3.73]	151.702	51.7115	92.5898	120.75	128.468	86.1921	104.447	129.083	45.001	114.904	156.893	74.4373	66.9649	175.688	87.292	121.653	36.4413	47.2667	214.285	202.077	48.0096	135.466	66.9911	89.7879
[3.73,3.69]	43.379	32.878	42.416	8.24076	35.8623	8.21988	36.8471	81.4227	65.1615	81.9855	46.3408	57.4887	5.00827	35.9478	78.1368	136.051	-2.68515	-0.943711	24.5656	40.152	30.7118	10.3378	22.3186	24.1666
[3.69,3.65]	181.094	76.4988	143.511	209.702	166.202	201.786	128.361	148.125	49.8794	135.893	195.738	74.256	117.859	213.191	123.534	135.734	110.617	96.4823	299.122	271.396	76.1214	227.653	119.247	132.412
[3.65,3.62]	139.645	146.675	210.738	204.162	192.388	293.853	144.854	203.617	124.553	177.723	155.46	105.344	171.92	140.372	189.014	110.741	238.752	133.399	155.301	140.803	119.102	153.227	154.237	114.907
[3.62,3.59]	138.819	92.0775	125.237	44.9565	151.41	124.359	130.313	158.836	105.248	81.9102	69.5931	90.6865	56.5766	166.916	87.8386	90.6942	37.5087	43.4958	48.0044	35.1007	75.023	19.4637	25.9796	35.7268
[3.59,3.57]	26.3531	31.6611	28.0751	67.6457	29.9741	53.481	30.3503	51.3301	32.8415	38.6967	34.8574	16.1368	27.4593	23.377	26.1973	27.497	64.3639	55.6632	15.2571	55.6389	8.64298	16.2455	35.9959	28.3712
[3.57,3.54]	45.348	60.9556	94.7952	86.7751	53.5754	104.279	56.8261	88.4743	70.6741	66.8283	71.4815	69.3849	72.9378	91.0624	86.1713	85.9864	89.6727	54.9238	31.5836	34.7516	29.4886	25.7534	21.925	36.4704
[3.54,3.52]	138.934	27.1188	109.556	194.289	57.3323	35.164	84.6112	92.6135	97.808	114.546	144.492	224.004	139.236	179.033	63.2126	200.352	16.1856	148.935	111.407	172.166	124.7	230.543	247.992	146.847
[3.51,3.48]	128.191	43.6717	84.6853	91.173	164.478	62.3434	82.7301	44.54	40.6363	99.3215	140.194	46.5473	60.2226	56.6782	37.9472	45.345	41.8521	59.4651	67.4546	75.822	66.1485	57.1296	13.8134	76.8371
[3.48,3.45]	4.14547	-9.60465	-5.34836	-9.70247	0.814463	-4.33467	-9.06206	-3.51308	-8.3092	-1.10398	-3.32293	-10.3451	-19.9718	1.4053	1.40441	0.788327	-1.07888	-9.00149	-10.3919	-6.31816	-12.3727	-8.3891	-2.33038	-3.41681
[3.45,3.42]	20.9399	50.1318	37.7764	33.3358	44.682	131.214	34.5518	84.7206	69.1692	69.2432	60.7947	32.3528	60.7781	56.996	46.4127	21.4022	65.7596	31.3141	61.3693	91.2262	78.16	64.3444	98.3232	118.705
[3.42,3.41]	164.877	261.747	195.316	134.453	374.089	413.324	228.354	337.166	341.398	145.287	171.58	228.56	218.855	274.687	276.856	100.044	196.825	78.3201	57.7078	186.395	272.709	139.789	197.731	282.284
[3.41,3.39]	140.73	269.692	185.15	99.6937	369.055	390.147	220.936	355.756	349.126	140.068	162.808	268.782	178.233	255.97	266.145	67.2528	146.112	57.2535	29.2612	135.355	260.713	121.997	153.929	229.694
[3.39,3.36]	15.5697	49.8844	36.4771	6.64332	60.8688	51.304	30.7896	69.7364	62.2251	21.829	25.1896	57.9629	24.5461	35.1245	37.7874	7.71675	8.21378	13.3141	-2.80963	9.69641	22.9964	11.8317	15.5682	34.0391
[3.36,3.33]	14.6849	37.1168	14.5062	7.06549	27.0188	25.8782	22.7643	13.694	28.9628	8.41316	15.5201	5.85274	5.88462	20.7559	16.7775	15.7228	23.2799	23.3384	29.2023	14.1365	21.7094	19.179	46.1248	21.1282
[3.33,3.27]	13.8358	2.08554	7.16631	147.447	11.3988	9.46038	4.59229	13.855	16.6634	17.8508	57.1544	6.85995	0.139517	17.425	10.9087	20.74	6.49658	16.7092	7.18555	84.0097	7.48333	83.0021	153.638	10.4628
[3.26,3.24]	42.5099	239.219	109.145	80.0004	116.615	178.648	140.503	127.662	219.904	80.0182	265.077	122.137	361.586	76.3226	60.407	37.8728	329.72	182.36	64.1339	153.823	40.2049	127.662	240.501	231.416
[3.24,3.20]	52.2207	119.935	95.6981	53.813	223.165	271.391	83.7998	124.267	142.096	49.637	11.3828	72.2325	19.6921	93.1384	103.504	19.4077	24.1705	3.5983	6.69095	25.5507	103.012	22.3532	255.193	46.7268
[3.19,3.17]	68.324	46.0467	32.6955	320.644	56.3615	9.568	38.1064	33.2163	31.9626	104.543	215.23	47.1938	124.502	29.5014	40.6786	39.8678	170.206	105.706	62.6042	283.774	25.8669	297.906	174.542	160.61
[3.17,3.15]	59.749	63.7392	105.485	93.9859	107.758	227.453	84.1598	203.558	203.081	248.807	271.077	233.736	239.622	71.688	110.96	37.93	270.22	81.8323	129.146	94.9916	145.33	119.329	21.0346	329.585
[3.15,3.12]	104.987	108.548	118.765	1.58526	210.754	201.084	84.7093	133.203	98.368	66.4852	65.5407	161.094	44.0272	175.765	170.332	57.0677	40.6314	31.3667	71.2603	22.6715	131.362	46.1421	13.1572	75.1663
[3.12,3.11]	-0.59251	-3.86263	0.71067	12.9827	-1.02798	40.5486	2.38528	26.0249	19.9287	16.3984	12.7966	-4.5553	-17.6388	7.25284	-5.04214	15.9152	-4.35979	-2.53033	1.74294	3.53139	-7.65415	-0.347519	6.53125	-6.13655
[3.11,3.08]	61.5912	69.1679	96.3808	120.338	50.4423	95.2011	68.0886	97.0762	87.5105	104.684	98.6802	53.9725	104.829	84.8398	119.588	112.529	165.725	144.657	84.2568	64.738	52.8471	37.2449	61.2812	83.267
[3.08,3.06]	66.6528	118.477	104.748	55.1453	142.258	198.264	100.017	186.359	162.144	76.9254	81.2315	97.4419	91.6083	138.212	139.948	60.138	82.9644	47.6074	0.572648	80.7356	112.257	56.171	103.538	133.246
[3.06,3.04]	128.229	244.745	145.036	66.3275	375.618	412.738	199.002	390.288	369.284	147.83	166.252	240.456	173.407	277.452	285.034	43.7342	176.575	37.5477	0.296957	164.737	268.168	157.835	201.696	289.323
[3.04,3.01]	535.033	693.029	673.341	845.675	1099.19	841.221	665.984	845.671	312.186	478.764	610.752	161.2	593.21	176.092	615.148	293.111	720.465	321.452	479.256	453.868	171.035	317.659	441.896	268.321
[3.01,3.00]	51.5052	-3.77838	115.183	41.3409	70.9248	28.8246	16.4645	67.1005	83.2037	118.91	127.239	97.5274	150.811	74.5317	238.632	101.4	164.81	251.195	216.033	204.524	120.371	160.584	186.075	181.239
[3.00,2.99]	105.403	14.3159	230.77	74.3289	128.765	53.8663	52.3588	80.2453	190.385	179.369	178.962	238.208	212.796	132.204	444.943	173.855	265.316	388.637	348.209	314.452	209.997	229.354	300.478	277.996
[2.99,2.94]	21.0931	6.51376	59.3702	8.49551	26.2796	7.69241	8.54459	18.1031	36.6169	35.4657	31.8208	53.1931	24.3455	26.8921	81.2019	31.2892	25.2188	67.9203	52.6308	33.0551	26.6083	24.1968	25.8654	36.5915
[2.93,2.92]	15.8838	17.4935	0.604225	-17.6516	22.2626	34.784	11.3892	12.8485	20.591	12.1736	4.5977	9.335	10.4328	17.0909	12.1769	29.2642	37.492	18.2665	23.1545	3.27965	25.8744	28.8204	44.3051	23.3067
[2.91,2.87]	389.447	185.641	274.511	301.405	235.698	429.697	233.021	210.317	265.406	217.383	248.878	326.135	225.955	444.257	179.793	217.911	379.743	251.528	190.541	281.7	379.13	216.119	301.923	337.2
[2.87,2.83]	2.89	2.08852	5.65905	48.0636	-2.91998	5.0166	-1.2448	5.60452	0.195524	13.7577	31.2427	13.6313	63.4041	-0.725504	1.29836	4.98804	0.625204	13.8961	-1.08408	38.0442	0.633556	48.7219	33.5782	11.0631
[2.83,2.79]	137.66	261.114	128.97	81.5964	135.656	341.004	191.513	170.368	281.953	104.16	30.172	190.162	34.913	101.095	105.424	172.336	135.405	76.2492	163.051	78.2944	151.558	58.4861	25.0602	96.5938
[2.79,2.72]	3.02544	-0.492499	5.13115	-3.7388	1.95113	3.93806	1.6761	9.75328	10.6588	10.8363	5.76237	5.11179	-5.97222	3.77299	3.63136	1.96838	11.7676	4.64367	5.38923	6.18453	-0.0390714	-3.1563	6.09919	7.20445
[2.72,2.68]	127.676	135.485	144.701	149.371	127.017	162.519	133.629	138.075	128.492	136.766	116.516	113.174	129.341	100.562	134.7	129.018	146.915	82.1105	98.1853	80.9378	112.54	88.1622	92.755	103.578
[2.68,2.65]	2.57808	49.306	6.2144	9.41505	97.1116	8.6991	26.7329	65.0331	37.2785	119.168	47.5988	7.08022	-4.65458	15.7027	251.863	2.93416	17.2133	23.989	13.7763	80.72	8.54202	8.61916	11.5857	12.8292
[2.65,2.61]	10.726	82.7202	5.03498	3.42643	155.781	6.96749	46.7795	90.0015	58.5703	163.736	69.0551	9.31871	2.29108	12.4405	363.252	9.34919	12.6831	8.09535	10.9187	103.696	4.78294	8.59904	5.23388	17.716
[2.61,2.56]	139.495	274.903	222.556	182.733	66.1336	199.014	207.752	190.969	272.339	166.182	84.5335	261.598	157.253	96.268	150.353	362.265	54.5898	37.622	46.8384	33.4502	139.667	103.459	50.9837	97.7836
[2.56,2.52]	-2.41021	52.2445	-3.47334	-7.40237	125.497	-6.70949	25.8255	61.1927	30.8077	134.458	49.9698	-5.64772	-7.2184	12.2468	312.248	-0.507747	-3.23665	-1.84166	-8.546	87.6717	-7.35353	-6.00482	-0.825076	-5.1027
[2.52,2.48]	16.3955	42.4889	6.8601	1.64888	67.307	4.89661	26.9803	32.0446	17.4963	82.0127	32.9438	-3.83482	-15.0019	2.55128	186.442	5.39836	0.0538582	3.22099	5.4238	64.1162	5.63072	7.64122	8.36827	6.66288
[2.48,2.47]	71.867	71.2536	70.9617	51.8722	20.0274	76.6707	66.7244	29.8853	38.5278	35.8151	45.4933	45.1975	33.0605	43.0507	50.4307	73.8032	79.2742	48.6823	42.295	58.6258	55.0877	36.273	40.6256	47.3153
[2.47,2.44]	168.679	174.111	260.935	189.704	142.443	195.823	164.119	139.506	173.554	142.985	167.148	201.574	193.737	156.195	309.898	222.87	269.375	228.907	166.701	175.743	148.876	88.1028	143.191	164.229
[2.43,2.42]	161.33	41.9257	390.09	107.955	185.557	37.3327	84.4349	70.5026	243.523	169.53	207.773	316.567	250.751	144.211	538.39	215.22	243.198	395.418	323.463	278.838	211.388	147.31	269.97	262.641
[2.42,2.40]	81.5687	-0.346492	208.875	33.3454	73.1005	-20.0683	22.2369	4.00817	95.2486	70.9425	93.8884	114.99	124.751	55.1654	252.142	71.2421	103.853	117.744	131.678	113.708	79.4444	107.123	131.257	120.946
[2.40,2.37]	462.601	332.493	596.288	446.989	422.542	415.623	398.44	437.009	494.403	354.682	437.15	506.797	401.265	450.815	543.09	416.754	421.397	354.339	496.002	409.291	522.196	353.367	438.378	404.084
[2.37,2.34]	6.91801	-13.7927	24.2565	74.5653	12.3538	82.2185	-9.94879	143.801	168.287	59.3138	7.41359	51.983	27.6431	35.2856	61.2396	39.4099	26.8449	73.2695	21.7852	19.2516	8.90024	12.4757	28.5224	24.8214
[2.34,2.32]	20.5702	38.5734	23.046	21.1367	14.1635	20.5828	24.707	102.634	34.788	91.0463	93.9672	19.9358	11.8719	105.612	22.6923	70.7928	8.48026	107.295	60.9536	85.9728	52.5283	45.5871	50.0068	8.30425
[2.32,2.29]	10.3248	2.296	30.4052	4.56666	11.2696	7.85423	1.80402	97.6901	48.5134	26.2784	29.0402	9.39601	6.37309	22.0483	29.4687	20.8631	39.06	30.2639	17.5744	-0.338949	22.5281	5.50878	1.93294	25.6931
[2.29,2.25]	7.27981	23.0317	3.49049	-10.5912	-2.32724	-4.87197	10.5532	30.925	12.1157	10.4383	6.3036	11.4924	-1.2014	8.94192	18.5646	22.9725	7.68343	12.0864	1.52166	13.7494	5.42319	57.5866	27.3628	13.2122
[2.25,2.23]	360.529	178.194	237.394	281.538	257.786	128.09	261.325	73.847	78.8012	203.335	210.893	149.309	246.221	150.893	146.019	256.636	95.3095	180.865	251.058	220.385	175.094	224.591	188.112	164.06
[2.22,2.21]	57.6365	72.7112	78.2721	30.1294	47.6222	96.9435	59.166	68.7093	104.793	82.6539	84.0216	102.455	74.2369	92.3368	78.0836	109.869	34.6071	46.6757	29.2839	53.1603	60.0225	48.5768	61.2534	27.4946
[2.21,2.17]	70.7218	96.0364	89.4431	61.3335	58.1449	99.4028	77.5937	105.794	172.389	68.4876	99.5243	136.535	85.5056	111.441	123.63	143.35	87.2954	88.6964	40.5552	55.2358	92.4171	41.567	59.8598	61.4683
[2.17,2.15]	65.2608	88.0575	100.525	61.7099	51.1906	83.4386	71.6567	102.636	174.611	54.73	81.7611	142.878	80.9669	95.4148	130.118	127.588	82.108	71.7537	46.7564	27.5283	86.7115	25.0246	47.5199	72.1592
[2.15,2.09]	-3.69011	-7.85841	0.666267	-4.57666	-5.29799	-10.7058	-8.68974	-1.34525	-4.87308	-0.165626	2.232	-2.80849	-13.5954	-2.82967	-0.877146	3.63097	-9.54642	-1.86371	-6.22611	-3.02803	-5.65587	-9.91071	-3.05366	0.261683
[2.09,2.07]	2.1853	-8.75469	0.757495	-17.6949	-1.10445	-14.7265	-3.51657	4.10616	-6.99638	18.6903	14.8005	1.57011	-12.5336	16.2806	7.45974	1.42345	12.1022	10.4222	6.77348	13.5928	0.198804	0.942223	5.06439	1.50891
[2.07,2.04]	89.8217	74.7336	78.5529	74.6579	102.352	91.2288	78.2587	106.378	82.5945	102.764	100.987	72.7297	53.4524	115.782	98.8865	76.7104	104.251	81.6112	82.7422	87.1358	83.8178	75.2138	65.645	78.06
[2.04,2.00]	234.498	251.907	248.117	236.224	283.108	277.335	236.973	226.956	252.809	233.016	210.13	238.989	181.462	214.726	220.628	206.633	300.771	190.492	190.968	158.618	214.121	171.018	172.488	195.81
[2.00,1.98]	102.639	134.473	123.639	58.786	111.131	113.666	113.479	134.716	143.787	114.529	87.1443	172.989	41.3665	131.882	118.63	129.633	71.5616	56.6577	57.8863	50.0963	81.051	67.5377	63.1174	64.7089
[1.98,1.94]	95.3189	144.741	128.033	91.5468	118.867	146.786	113.002	100.694	90.9186	96.4451	81.756	115.108	33.3661	91.1715	78.1059	88.9713	87.6706	21.4121	49.6351	58.8118	58.6801	53.1431	60.4283	46.6288
[1.94,1.87]	1490.83	1925.76	1861.44	1622.31	1159.21	1960.13	1660.64	1231.12	2303.22	1516.44	1174.63	2471.08	2002.69	1419.23	1747.77	2815.3	1678.56	1534.24	1639.19	1183.81	2295.28	1758.7	1727.7	1777.65
[1.87,1.84]	11.6525	35.7497	25.1655	1.43894	28.0363	4.48908	19.7915	1.82286	0.0903804	22.7204	18.4339	51.8399	-10.7288	21.7044	6.91494	26.2184	15.9835	28.7048	6.1155	22.3575	21.7978	18.421	25.8906	12.4605
[1.84,1.79]	17.8465	64.3014	31.25	6.37186	12.4771	20.5661	33.3862	17.4889	43.0433	43.1335	12.5632	53.3095	-6.85152	16.1915	12.6283	25.122	6.20334	12.3486	0.338346	7.31078	7.56857	9.59712	5.30209	9.45538
[1.79,1.77]	24.4956	56.789	28.6043	134.074	22.9081	101.811	39.5196	81.691	111.943	34.6943	21.0686	46.3375	30.2389	30.2754	40.1064	59.5053	41.6341	61.3389	48.8313	32.2047	40.7097	49.98	94.0019	27.6428
[1.77,1.75]	19.6552	45.2868	30.3876	199.808	59.7347	221.945	22.1797	232.864	235.549	40.1398	35.7865	28.4785	56.3931	37.0408	33.8097	52.7029	89.5335	75.6411	81.4305	102.133	29.8535	78.1731	67.5759	31.8163
[1.75,1.70]	11.7596	15.2356	21.0772	80.2959	28.81	99.0464	-4.47412	116.896	103.218	18.9103	13.4885	9.38986	25.6171	4.57157	11.6474	11.7717	150.008	30.1907	41.5109	16.4091	32.4658	13.4072	15.3058	34.3066
[1.69,1.62]	0.544647	6.2708	-1.9169	-3.49515	2.47181	17.7786	1.85501	1.66809	-0.281186	12.3783	11.2091	10.2226	-4.58956	11.4332	1.1858	3.85256	24.4362	29.5878	13.0393	48.4693	28.2852	32.9762	37.9623	24.5251
[1.62,1.59]	1.88315	4.3953	4.3034	-3.28113	6.26921	9.82065	0.393702	17.2169	11.0934	10.4371	12.6003	21.4874	-5.85449	9.92466	2.52639	12.1729	71.612	37.4865	107.208	158.502	52.6996	14.4705	35.0602	39.56
[1.58,1.48]	30.9108	19.7974	48.0266	32.5194	34.8612	21.6565	22.0014	28.6031	26.0048	20.8684	31.4434	21.0876	32.507	45.8006	45.114	57.7015	44.5748	62.4595	62.5178	75.5407	49.7696	30.7833	44.3551	74.3132
[1.48,1.43]	101.268	137.673	86.1835	42.0926	48.8521	80.2556	119.581	171.94	124.486	133.155	87.582	144.349	116.434	125.407	256.411	170.048	92.4958	104.77	93.6499	51.2954	88.0239	52.8487	114.491	130.637
[1.43,1.38]	97.1504	142.131	85.4022	47.5368	44.3254	64.5957	104.797	146.733	104.376	116.204	70.5669	141.453	112.938	118.993	219.164	152.934	108.955	116.151	111.319	79.9809	165.711	87.2606	102.174	111.583
[1.38,1.36]	-10.528	-13.2106	-10.2209	-19.3382	-15.4363	-10.8598	-13.0865	0.0419245	-11.7688	-6.62385	-2.91655	-10.3569	-23.0652	-10.837	-11.2137	-10.2787	274.875	25.393	45.2681	49.8169	110.977	19.4147	34.4173	72.0693
[1.35,1.32]	59.0313	35.3332	41.0252	85.8296	38.0472	82.3239	49.3886	38.6232	28.1376	52.6749	49.1356	25.5005	51.8789	35.7089	56.837	34.2314	96.3502	127.192	40.5656	77.9142	27.506	101.5	234.114	71.1284
[1.32,1.28]	93.076	51.031	113.222	106.222	71.7382	106.009	63.6496	62.4996	72.3116	67.6648	87.1724	59.0867	78.3623	76.4684	114.794	96.0377	134.57	120.652	119.612	63.6779	140.056	49.7258	150.969	151.397
[1.28,1.25]	80.1457	47.8671	61.4826	18.5526	37.3613	36.909	72.5866	80.2796	78.6463	38.0803	26.7451	46.0331	28.6532	104.921	125.921	136.779	48.1003	59.0281	126.593	159.43	46.833	21.1412	19.1897	66.4306
[1.25,1.24]	66.4405	50.7974	39.7278	4.47035	21.4805	24.1108	64.8876	107.521	62.2683	45.5347	18.5841	59.8638	1.67179	102.824	133.736	111.995	50.8	27.9528	72.9118	23.0441	42.0979	111.264	31.1448	25.5751
[1.24,1.23]	128.264	42.8471	43.4969	82.81	39.5108	15.646	82.9948	167.562	19.2778	209.062	105.512	464.392	24.3569	40.8908	61.3782	81.6421	312.451	170.675	618.173	164.138	117.393	236.211	121.343	142.179
[1.22,1.21]	70.0662	15.4866	16.9021	19.6884	2.55432	-14.7703	37.3961	123.31	-2.04965	120.89	46.5972	390.431	-10.7635	13.5901	20.7061	37.2475	148.051	55.5376	411.809	48.3437	85.4606	70.1239	36.2414	76.7196
[1.20,1.18]	37.0798	30.6214	61.5872	119.137	67.3482	174.58	33.2806	45.4367	14.5218	46.9952	61.9421	1.57049	51.2144	52.3455	60.0467	18.1991	93.2411	59.8331	64.0901	46.1934	24.988	93.8192	44.0209	23.538
[1.18,1.16]	150.1	136.408	257.021	362.207	260.069	530.867	135.701	126.615	71.3998	128.035	172.98	54.4242	164.576	140.597	187.529	61.8638	317.237	189.585	235.199	130.188	128.137	184.626	134.862	111.673
[1.16,1.14]	99.0471	76.1339	157.792	166.71	127.149	207.684	80.197	53.8311	38.3285	47.9181	74.0748	30.2151	64.7637	68.3705	90.8332	49.1578	114.434	54.6797	76.238	45.4721	56.9486	35.0402	46.9524	48.7738
[1.14,1.11]	16.4504	10.4623	26.2748	26.9788	27.8864	34.2372	11.9701	7.63516	8.73131	13.6376	155.062	-0.71274	-3.01644	8.26655	1.36447	6.8788	16.9685	17.4195	4.99306	-3.79812	3.21488	-3.88211	2.32169	20.0363
[1.11,1.05]	5.08377	5.90277	4.08564	7.41757	1.17594	13.2134	4.72859	4.47922	15.3116	9.95436	7.70232	15.1594	-1.74727	4.83346	10.4714	17.5894	19.7382	19.1729	8.23733	14.8967	17.1217	17.9913	22.2618	16.4175
[1.05,1.03]	33.1749	88.1988	59.5261	37.0626	34.4398	103.255	63.9898	40.6771	115.129	68.3809	65.318	169.541	52.5988	38.1613	91.0339	108.242	130.144	119.319	60.3308	41.8253	119.672	67.2906	71.833	80.6046
[1.03,1.01]	4.63405	14.5312	16.9814	-5.60813	2.63406	21.7772	9.47733	10.442	21.7494	15.3877	16.7473	43.6186	31.432	6.80907	20.7204	24.501	24.2306	27.6153	12.8415	4.34973	18.7086	2.92509	11.8086	14.2736
[1.01,0.97]	-2.11698	7.10107	-0.999223	-10.6606	1.04637	-10.6313	0.636627	-4.13805	5.17388	6.17226	-1.219	9.86734	-9.71395	-3.69963	-2.77582	0.964939	14.8789	15.6004	-2.91928	3.71164	11.176	0.018479	-2.71364	8.06643
[0.97,0.91]	20.7531	13.6779	21.7809	32.2859	18.7775	23.9516	12.9494	49.863	15.8212	26.8288	36.501	11.4776	-1.8812	40.1963	39.5287	28.4416	16.3155	23.4948	17.471	17.653	14.6359	16.3223	19.2913	15.1339
[0.91,0.82]	111.26	95.1034	118.154	98.5774	98.1627	92.5126	93.2395	93.3464	88.9558	61.4305	83.8291	61.2016	77.3235	84.4215	106.102	134.929	100.578	72.9558	44.3278	45.1443	71.762	39.9822	44.8694	111.326
[0.82,0.80]	-19.2218	-1.74275	-19.737	-34.4095	-29.2616	3.76752	-28.54	-17.9238	-30.013	-18.3574	-20.0377	-30.7404	-21.5567	-21.6829	-26.3281	-21.5929	-38.982	-35.0068	-37.6369	-27.1044	-35.371	-37.4418	4.74937	-9.09678
